# Supplementary material for: Genome Wide Characterization of Short Tandem Repeat Markers in Sweet Orange (Citrus sinensis)
Source: PLoS One. 2014 Aug 22;9(8):e104182. doi: 10.1371/journal.pone.0104182 (PMC4141690; doi:10.1371/journal.pone.0104182)
Supplement: File S2 — Supporting file. Table S11, Citrus sinensis SSR marker data base. (XLSX) [file pone.0104182.s003.xlsx]

## Sheet: Info
	Citrus sinensis SSR marker data base					Version 1.0 (V1.0)		2013-11-25
	Contuct for further information:
		Dr. MK Biswas		Dr. XX Deng
		email: mkbcit@ymail.com		email: xxdeng@mail.hzau.edu.cn
		Post Doc Research Fellow		Professor
		Collage of Plant Sciences and Technology		Key Laboratory of Horticultural Plant Biology (MOE),
		Key Laboratory of Horticultural Plant Biology (MOE),		National Center of Citrus Breeding,
		National Center of Citrus Breeding,		National Key Laboratory of Crop Genetic Improvement,
		National Key Laboratory of Crop Genetic Improvement,		Huazhong Agricultural University,
		Huazhong Agricultural University,		Wuhan, 430070, P.R. China.
		Wuhan, 430070, P.R. China.
	First realise: April 2012
	---------------------------------------------------------------------------------------------------
		Marker ID e.g. : M1H2Si7716		Here	Digit followed by M represent Chromosom No 1 to 9, x represent marker located in multiple chromosome location
					H represent genomic sequences woner institution name 'Huazhong Agricultural University'
					Digit followed by H represent repeat types eg 2=di, 3=tri,………… 5=penta nucleotide repeats
					Si represent Citrus sinensis
					Digit followed by Si represent locus id generated by SSRLocator software during SSR and Primer design

## Sheet: Table S11
Table S11 Citrus sinensis SSR marker data base.
SlNo	Marker ID (new)	F primer	R primer	Product size	F_Temp	R_Temp	Motif type	SSR Length	Class_IorII	Motif Rich with	Marker New position in chromosome	VPCR Result With Clementina Genome	Clementina Scafold ID	B2GO Annotation
SiSSRM=000001	M4H2Si7716	TAAAGGTCGGTGAGGGATTC	TTTAGTTTGCTCACGGCAAC	304	58.981	58.967	(TG)62	124	ClassII	AT/GC Balance SSR	EPCR|chr4=4401261	NoVPCR Hit Clementina Geno	--NA--	M1H2Si7716,marker_000001,---NA---,643,0,,,0,-
SiSSRM=000002	M4H4Si7719	ATAAGCAACGTGACAGCCAG	ATCACACGACACAAGGGATG	383	58.952	59.393	(ACAT)6	24	ClassII	AT rich SSR	EPCR|chr4=4398432	NoVPCR Hit Clementina Geno	--NA--	M1H4Si7719,marker_000002,---NA---,543,0,,,0,-
SiSSRM=000003	M4H5Si7720	CTCGCATTCACATATCCAGG	TATAAGGGCTCCCATTTTGG	484	59.101	58.896	(AAAAT)4	20	ClassII	AT rich SSR	EPCR|chr4=4396524	NoVPCR Hit Clementina Geno	--NA--	M1H5Si7720,marker_000003,---NA---,539,0,,,0,-
SiSSRM=000004	M4H6Si7721	AGAAAATCGCGTCTGTCTCC	TCAGTCATTGTGACTTGCGA	461	59.434	58.95	(ACTCCC)4	24	ClassII	GC rich SSR	EPCR|chr4=4393784	NoVPCR Hit Clementina Geno	--NA--	M1H6Si7721,marker_000004,---NA---,543,0,,,0,-
SiSSRM=000005	M4H2Si7725	CGCGTATGTGTCCCAACTAC	CCATTAGGGAAAGAGGACCA	257	59.076	58.978	(CT)10	20	ClassII	AT/GC Balance SSR	EPCR|chr4=4373392	NoVPCR Hit Clementina Geno	--NA--	M1H2Si7725,marker_000006,---NA---,539,0,,,0,-
SiSSRM=000006	M4H2Si7726	CGATGTGTCATCGTGCAGTA	GGCTGTTCGTTGAACTTTGA	308	59.275	58.9	(TG)9	18	ClassI	AT/GC Balance SSR	EPCR|chr4=4372769	NoVPCR Hit Clementina Geno	--NA--	M1H2Si7726,marker_000007,---NA---,537,0,,,0,-
SiSSRM=000007	M4H3Si7728	AAGAGCTGGCTTCTGCATTT	TAATTTGCAGCCGTTGTCTC	373	59.222	58.92	(TTC)10	30	ClassII	AT rich SSR	EPCR|chr4=4364284	NoVPCR Hit Clementina Geno	--NA--	M1H3Si7728,marker_000008,---NA---,549,0,,,0,-
SiSSRM=000008	M4H3Si7729	ACCGCCATGATACTGTTGAA	GGATAAATCTGCCCCATGAC	378	59.002	59.204	(ATT)7	21	ClassII	AT rich SSR	EPCR|chr4=4362541	NoVPCR Hit Clementina Geno	--NA--	M1H3Si7729,marker_000009,---NA---,540,0,,,0,-
SiSSRM=000009	M4H2Si7731	CCAAGTTTTGTCTTCTCTCGTG	TGAAAAAGCAGGTCGCTTC	470	59.026	59.138	(TA)10	20	ClassII	AT rich SSR	EPCR|chr4=4351629	NoVPCR Hit Clementina Geno	--NA--	M1H2Si7731,marker_000010,---NA---,539,0,,,0,-
SiSSRM=000010	M4H2Si7733	TGCCCCTAATTTCAAAGGTC	TGTGGTTCCGTTCAGGTTTA	414	59.019	59.021	(AG)11	22	ClassII	AT/GC Balance SSR	EPCR|chr4=4350017	NoVPCR Hit Clementina Geno	--NA--	M1H2Si7733,marker_000011,---NA---,541,0,,,0,-
SiSSRM=000011	M4H3Si7736	TTCTAGCGTTTCGTGCAACT	TCGATGACCAACAACTTTCC	495	58.727	58.543	(TAT)10	30	ClassII	AT rich SSR	EPCR|chr4=4344317	NoVPCR Hit Clementina Geno	--NA--	M1H3Si7736,marker_000013,---NA---,549,0,,,0,-
SiSSRM=000012	M4H2Si7737	CTCATTCACGTACCAACTGGA	GGGTAGTTACCACCGTTTGG	364	58.635	59.215	(CT)10	20	ClassII	AT/GC Balance SSR	EPCR|chr4=4343991	NoVPCR Hit Clementina Geno	--NA--	M1H2Si7737,marker_000012,---NA---,539,0,,,0,-
SiSSRM=000013	M4H2Si7740	TGAGCTCTTTTGGCAGCTTA	CCCTCAAAGAGAGAGAGAAGG	209	58.942	57.328	(TC)8	16	ClassI	AT/GC Balance SSR	EPCR|chr4=4325299	NoVPCR Hit Clementina Geno	--NA--	M1H2Si7740,marker_000014,vacuolar protein-sorting-associated protein 37 homolog 2,535,1,1.53E-11,78.00%,0,-
SiSSRM=000014	M4H2Si7741	GAGTTACGGAAGCTCTTGGC	AAGCCACTTTCCCATACAGG	428	59.08	59.052	(TA)13	26	ClassII	AT rich SSR	EPCR|chr4=4323738	NoVPCR Hit Clementina Geno	--NA--	M1H2Si7741,marker_000015,---NA---,545,0,,,0,-
SiSSRM=000015	M4H2Si7742	TAGGTTCTCGAACTGCCCTT	TAATGCAGTGGTGCAGTCAA	302	58.934	58.863	(TA)9	18	ClassI	AT rich SSR	EPCR|chr4=4320807	NoVPCR Hit Clementina Geno	--NA--	M1H2Si7742,marker_000016,nucleobase:cation symporter- ncs1 family,537,14,4.48E-24,93.07%,1,P:biological_process
SiSSRM=000016	M4H2Si7743	CCAACTCGGATTTTCAAGGT	CATCGTCAAAGGTGAAAACG	367	59.028	59.17	(TA)13	26	ClassII	AT rich SSR	EPCR|chr4=4320122	NoVPCR Hit Clementina Geno	--NA--	M1H2Si7743,marker_000017,---NA---,545,0,,,0,-
SiSSRM=000017	M4H2Si7747	CGTCATCCAATCTTTTGCAG	GACCGGAGTCCGACAGTAGT	373	59.272	59.179	(AT)8	16	ClassI	AT rich SSR	EPCR|chr4=4305026	NoVPCR Hit Clementina Geno	--NA--	M1H2Si7747,marker_000018,---NA---,535,0,,,0,-
SiSSRM=000018	M4H3Si7752	ATTGCAAACTTATCTGCCCC	GATTCAAGGATGGAGCGAAT	450	59.046	59.083	(ATT)7	21	ClassII	AT rich SSR	EPCR|chr4=4274532	NoVPCR Hit Clementina Geno	--NA--	M1H3Si7752,marker_000019,gdsl esterase lipase 5,540,20,1.34E-34,74.80%,2,P:metabolic process; F:hydrolase activity,-
SiSSRM=000019	M4H2Si7755	TAACCGATATTGCCACCTCA	ACAGAAACCTGCAAACGATG	449	58.991	58.775	(TA)10	20	ClassII	AT rich SSR	EPCR|chr4=4232435	NoVPCR Hit Clementina Geno	--NA--	M1H2Si7755,marker_000020,---NA---,539,0,,,0,-
SiSSRM=000020	M4H2Si7757	CCACACCCAACAACCAAATA	TTGGTCTCATGTGTTGCTCA	486	59.145	58.784	(GA)8	16	ClassI	AT/GC Balance SSR	EPCR|chr4=4211045	NoVPCR Hit Clementina Geno	--NA--	M1H2Si7757,marker_000021,---NA---,535,0,,,0,-
SiSSRM=000021	M4H2Si7758	TGAGCAACACATGAGACCAA	TGTCATCCCCCATTATGAGA	396	58.784	58.718	(CT)8	16	ClassI	AT/GC Balance SSR	EPCR|chr4=4210669	NoVPCR Hit Clementina Geno	--NA--	M1H2Si7758,marker_000022,---NA---,535,0,,,0,-
SiSSRM=000022	M4H3Si7761	TTTGACAATAAGGGCCCAAC	AGACCGGCTGTCTCAAAATC	484	59.801	59.288	(TTG)6	18	ClassI	AT rich SSR	EPCR|chr4=4177552	NoVPCR Hit Clementina Geno	--NA--	M1H3Si7761,marker_000024,---NA---,537,0,,,0,-
SiSSRM=000023	M4H2Si7764	TAATGCACGCATAATCCCC	CCAATCCCCTTAAGACAGGA	307	59.347	58.978	(TA)12	24	ClassII	AT rich SSR	EPCR|chr4=4170710	NoVPCR Hit Clementina Geno	--NA--	M1H2Si7764,marker_000026,---NA---,543,0,,,0,-
SiSSRM=000024	M4H2Si7766	TTGTGAAGAGGAGCAAGGTG	ACATTCAAAGACTGGCAAGG	406	59.007	57.797	(AG)10	20	ClassII	AT/GC Balance SSR	EPCR|chr4=4156479	NoVPCR Hit Clementina Geno	--NA--	M1H2Si7766,marker_000027,---NA---,539,0,,,0,-
SiSSRM=000025	M4H2Si7767	TTGTGAAGAGGAGCAAGGTG	ATGTTGGTGCGAGATAGTTC	382	59.007	55.228	(AG)8	16	ClassI	AT/GC Balance SSR	EPCR|chr4=4146272	NoVPCR Hit Clementina Geno	--NA--	M1H2Si7767,marker_000028,---NA---,535,0,,,0,-
SiSSRM=000026	M4H2Si7769	TGGTCCAAGCACATCCATAG	AGACATGCACCGACATTCAT	483	59.522	58.963	(AT)9	18	ClassI	AT rich SSR	EPCR|chr4=4136972	NoVPCR Hit Clementina Geno	--NA--	M1H2Si7769,marker_000029,---NA---,537,0,,,0,-
SiSSRM=000027	M4H2Si7770	TTTACAGCCTGCTCTTGCTC	AAAGTGCGGAAAAGTACGGT	498	58.406	58.767	(TA)8	16	ClassI	AT rich SSR	EPCR|chr4=4135883	NoVPCR Hit Clementina Geno	--NA--	M1H2Si7770,marker_000030,---NA---,535,0,,,0,-
SiSSRM=000028	M4H2Si7771	ACCGTACTTTTCCGCACTTT	GAATGACAGACAACCCATGC	343	58.767	58.936	(AT)15	30	ClassII	AT rich SSR	EPCR|chr4=4135560	NoVPCR Hit Clementina Geno	--NA--	M1H2Si7771,marker_000031,---NA---,549,0,,,0,-
SiSSRM=000029	M4H2Si7772	GTTGAAGGATTCACGGGTTT	GAGCAAATTAGAAGCCCTACC	474	58.886	57.171	(AT)10	20	ClassII	AT rich SSR	EPCR|chr4=4128949	NoVPCR Hit Clementina Geno	--NA--	M1H2Si7772,marker_000032,---NA---,539,0,,,0,-
SiSSRM=000030	M4H3Si7774	GCAAAATTGCAGGGGATAGT	CCCATAATTTCACCAAACCC	470	59.046	58.995	(CTT)6	18	ClassI	AT rich SSR	EPCR|chr4=4110504	NoVPCR Hit Clementina Geno	--NA--	M1H3Si7774,marker_000035,lysine-ketoglutarate reductase saccharopine dehydrogenase bifunctional enzyme,537,20,4.69E-22,83.90%,7,P:metabolic process; P:cellular process; F:binding; F:catalytic activity; F:molecular_function; C:cytosol; P:electron transport,EC:1.5.1.8
SiSSRM=000031	M4H2Si7776	CTCCAACTCCCACTCTCCAT	CGGTCAATTTTCACTACCCC	369	59.101	59.288	(AT)10	20	ClassII	AT rich SSR	EPCR|chr4=4107791	NoVPCR Hit Clementina Geno	--NA--	M1H2Si7776,marker_000034,---NA---,539,0,,,0,-
SiSSRM=000032	M4H4Si7779	CGAAATTGCCATTCCCTACT	ACAACCTTTTACACCACCCC	456	59.043	58.67	(AAAT)7	28	ClassII	AT rich SSR	EPCR|chr4=4097926	NoVPCR Hit Clementina Geno	--NA--	M1H4Si7779,marker_000036,---NA---,547,0,,,0,-
SiSSRM=000033	M4H2Si7781	AATTCGTTTCCAGGAACCCT	TAAAGACGCTCGCATTGAAC	210	59.805	59.066	(TA)9	18	ClassI	AT rich SSR	EPCR|chr4=4088419	NoVPCR Hit Clementina Geno	--NA--	M1H2Si7781,marker_000037,---NA---,537,0,,,0,-
SiSSRM=000034	M4H3Si7788	GAGTGGGAATTAAAACGGGA	TTAGCTGTGGCATTGACCTC	495	58.879	58.877	(AAT)6	18	ClassI	AT rich SSR	EPCR|chr4=4055151	NoVPCR Hit Clementina Geno	--NA--	M1H3Si7788,marker_000041,---NA---,537,0,,,0,-
SiSSRM=000035	M4H3Si7792	TCCTCCTCCATGTGATTCAA	CGTCGTAATTGCTCTCCTCA	264	59.009	59.024	(GCT)7	21	ClassII	GC rich SSR	EPCR|chr4=4026922	NoVPCR Hit Clementina Geno	--NA--	M1H3Si7792,marker_000043,zinc finger family protein,540,20,3.18E-40,62.85%,1,F:binding,-
SiSSRM=000036	M4H2Si7794	GGCAACAGTGGAAAGGAAAT	TCTCCCTAATATGGTCCCCTT	477	59.031	58.789	(TA)8	16	ClassI	AT rich SSR	EPCR|chr4=4026356	NoVPCR Hit Clementina Geno	--NA--	M1H2Si7794,marker_000042,---NA---,535,0,,,0,-
SiSSRM=000037	M4H2Si7796	GACAAACATCACAAGGGTGG	GGGATGTCTTTGCTCCATCT	324	58.827	59.094	(AC)13	26	ClassII	AT/GC Balance SSR	EPCR|chr4=4023656	NoVPCR Hit Clementina Geno	--NA--	M1H2Si7796,marker_000044,---NA---,545,0,,,0,-
SiSSRM=000038	M4H3Si7799	TTCAAGTTTGGTGGCTCAAG	ATCATCTGCAAGTGGACCAA	459	58.897	59.09	(ATT)6	18	ClassI	AT rich SSR	EPCR|chr4=4012818	NoVPCR Hit Clementina Geno	--NA--	M1H3Si7799,marker_000045,---NA---,537,0,,,0,-
SiSSRM=000039	M4H6Si7800	GGCAGCATAACCAAGAGTGA	ATCTTCGTCCCATTTCCAAG	377	58.877	58.981	(TCACCT)4	24	ClassII	AT/GC Balance SSR	EPCR|chr4=4010139	NoVPCR Hit Clementina Geno	--NA--	M1H6Si7800,marker_000047,---NA---,543,0,,,0,-
SiSSRM=000040	M4H3Si7801	GGCTGAAAAGAACAACAGCA	CCTCCTCGTTGAGGAATCTC	334	59.05	58.816	(ATT)7	21	ClassII	AT rich SSR	EPCR|chr4=4008580	NoVPCR Hit Clementina Geno	--NA--	M1H3Si7801,marker_000046,---NA---,540,0,,,0,-
SiSSRM=000041	M4H4Si7804	CGAGTATCCCCAGTCTTGGT	ATTGAAAGAGCAGCATGTCG	477	59.014	59.028	(TATT)5	20	ClassII	AT rich SSR	EPCR|chr4=3996548	NoVPCR Hit Clementina Geno	--NA--	M1H4Si7804,marker_000048,---NA---,539,0,,,0,-
SiSSRM=000042	M4H2Si7806	GTGACGTGCGTTATACGCTT	GCGAGTAGGGGGCATAAATA	394	58.875	59.058	(AT)12	24	ClassII	AT rich SSR	EPCR|chr4=3992053	NoVPCR Hit Clementina Geno	--NA--	M1H2Si7806,marker_000049,---NA---,543,0,,,0,-
SiSSRM=000043	M4H2Si7807	GTGCATGCAAAGCTTCTGTT	CACAAAACAAAGCCACAACC	367	59.079	59.072	(TC)13	26	ClassII	AT/GC Balance SSR	EPCR|chr4=3991341	NoVPCR Hit Clementina Geno	--NA--	M1H2Si7807,marker_000050,---NA---,545,0,,,0,-
SiSSRM=000044	M4H2Si7808	GCTTCTTCTGTGTGAACGGA	AGCTTCCACCAATCCAATTC	208	59.01	58.984	(AG)8	16	ClassI	AT/GC Balance SSR	EPCR|chr4=3988505	NoVPCR Hit Clementina Geno	--NA--	M1H2Si7808,marker_000051,---NA---,535,0,,,0,-
SiSSRM=000045	M4H2Si7810	TCCTCTATCCTCACACACGC	CCAGCAAACAAAGGTGAAGA	500	58.83	58.897	(CA)10	20	ClassII	AT/GC Balance SSR	EPCR|chr4=3976844	NoVPCR Hit Clementina Geno	--NA--	M1H2Si7810,marker_000052,---NA---,539,0,,,0,-
SiSSRM=000046	M4H3Si7811	TCTTCACCTTTGTTTGCTGG	CAGTGGTGGAGTTTTGATGG	230	58.897	58.98	(ATT)6	18	ClassI	AT rich SSR	EPCR|chr4=3976634	NoVPCR Hit Clementina Geno	--NA--	M1H3Si7811,marker_000053,probable flavin-containing monooxygenase 1-like,537,20,1.56E-34,85.45%,10,P:response to stress; P:cellular process; P:response to biotic stimulus; C:membrane; C:cytoplasm; F:catalytic activity; P:signal transduction; F:molecular_function; F:nucleotide binding; P:electron transport,EC:1.14.13.8
SiSSRM=000047	M4H2Si7813	ATCCCCTGGCAACTCTATTG	CAACCACCTTGGTGATTCAT	410	59.006	58.258	(AT)9	18	ClassI	AT rich SSR	EPCR|chr4=3963410	NoVPCR Hit Clementina Geno	--NA--	M1H2Si7813,marker_000054,---NA---,537,0,,,0,-
SiSSRM=000048	M4H3Si7814	GCCATTGTTGCTATCCTCCT	CCTTCTCGGGTGTTTCGTAT	273	59.154	59.052	(AAC)6	18	ClassI	AT rich SSR	EPCR|chr4=3955823	NoVPCR Hit Clementina Geno	--NA--	M1H3Si7814,marker_000055,ap2 erf domain-containing transcription factor,537,20,2.42E-35,95.00%,7,F:transcription factor activity; P:response to stress; F:DNA binding; P:response to biotic stimulus; P:RNA metabolic process; P:transcription; C:nucleus,-
SiSSRM=000049	M4H3Si7815	ATACGAAACACCCGAGAAGG	CAATGGTCGAATCACTGTCC	326	59.052	58.933	(AAT)6	18	ClassI	AT rich SSR	EPCR|chr4=3955517	NoVPCR Hit Clementina Geno	--NA--	M1H3Si7815,marker_000058,ap2 erf domain-containing transcription factor,537,20,3.75E-45,55.60%,5,"P:regulation of transcription, DNA-dependent; P:transcription; C:nucleus; F:transcription factor activity; F:DNA binding"
SiSSRM=000050	M4H3Si7816	GCCGATATCCGACTGATTTT	ATTGAGAAAGATGCTCGGCT	184	59.001	59.034	(TTA)6	18	ClassI	AT rich SSR	EPCR|chr4=3955122	NoVPCR Hit Clementina Geno	--NA--	M1H3Si7816,marker_000059,ap2 erf domain-containing transcription factor,537,2,3.97E-14,65.50%,5,"P:regulation of transcription, DNA-dependent; P:transcription; C:nucleus; F:transcription factor activity; F:DNA binding"
SiSSRM=000051	M4H2Si7818	GTGGAAGCTGAAACGTGAGA	AGTGCAAGCAACAGTTTTGG	289	59.01	58.975	(TA)9	18	ClassI	AT rich SSR	EPCR|chr4=3953819	NoVPCR Hit Clementina Geno	--NA--	M1H2Si7818,marker_000056,---NA---,537,0,,,0,-
SiSSRM=000052	M4H3Si7819	GTACGGGGGAGAATTCGATA	CTAGCATCCGTATCCCTCGT	317	58.857	59.174	(AAT)6	18	ClassI	AT rich SSR	EPCR|chr4=3952353	NoVPCR Hit Clementina Geno	--NA--	M1H3Si7819,marker_000060,---NA---,537,0,,,0,-
SiSSRM=000053	M4H3Si7823	TATCTCCTCACACTCAGGCG	ATTTTTCCCTCCACTTGCAC	436	58.984	59.031	(TCG)7	21	ClassII	GC rich SSR	EPCR|chr4=3945504	NoVPCR Hit Clementina Geno	--NA--	M1H3Si7823,marker_000061,---NA---,540,0,,,0,-
SiSSRM=000054	M4H2Si7824	ATGCTGCCTCGTCTCTTCTT	CGTAGCGATTTCTCGTCAGA	455	59.191	59.174	(AT)8	16	ClassI	AT rich SSR	EPCR|chr4=3939875	NoVPCR Hit Clementina Geno	--NA--	M1H2Si7824,marker_000062,---NA---,535,0,,,0,-
SiSSRM=000055	M4H2Si7825	GCATGTGGATAAATGCAAGG	CCAAAGAGCCATGACTTTCA	402	58.994	58.847	(TC)9	18	ClassI	AT/GC Balance SSR	EPCR|chr4=3939325	NoVPCR Hit Clementina Geno	--NA--	M1H2Si7825,marker_000063,---NA---,537,0,,,0,-
SiSSRM=000056	M4H2Si7827	CAGGGCTCAAGCTCAACATA	CTTGAACGACAGGGGAAAAT	381	59.024	59.028	(AC)11	22	ClassII	AT/GC Balance SSR	EPCR|chr4=3925159	NoVPCR Hit Clementina Geno	--NA--	M1H2Si7827,marker_000064,---NA---,541,0,,,0,-
SiSSRM=000057	M4H2Si7828	TTTTTCTCCCCATCTTCCAG	CTTTGTGTGATTTCCGGTTG	459	59.097	59.021	(AT)11	22	ClassII	AT rich SSR	EPCR|chr4=3919460	NoVPCR Hit Clementina Geno	--NA--	M1H2Si7828,marker_000065,---NA---,541,0,,,0,-
SiSSRM=000058	M4H3Si7829	AGATTTTTCCGACACGCTCT	TACCACAGCGAGAAACTTGC	360	58.936	59.076	(TTA)7	21	ClassII	AT rich SSR	EPCR|chr4=3912202	NoVPCR Hit Clementina Geno	--NA--	M1H3Si7829,marker_000066,---NA---,540,0,,,0,-
SiSSRM=000059	M4H5Si7836	CAAATTCGGTGTAAACGTGG	ATTAAGGATCGAACATGGGC	485	58.939	58.86	(TTTAT)4	20	ClassII	AT rich SSR	EPCR|chr4=3890941	NoVPCR Hit Clementina Geno	--NA--	M1H5Si7836,marker_000070,---NA---,539,0,,,0,-
SiSSRM=000060	M4H2Si7837	CAAATGCCCATTAACAGTGC	AGATTTGGATTAGCGGTTGG	240	59.041	59.043	(CT)10	20	ClassII	AT/GC Balance SSR	EPCR|chr4=3890589	NoVPCR Hit Clementina Geno	--NA--	M1H2Si7837,marker_000068,---NA---,539,0,,,0,-
SiSSRM=000061	M4H2Si7838	ATGTCGTTTAATGGGGGTGT	GATACATGGCACAAAGCGAC	222	59.031	59.156	(CT)9	18	ClassI	AT/GC Balance SSR	EPCR|chr4=3889199	NoVPCR Hit Clementina Geno	--NA--	M1H2Si7838,marker_000069,copper transporter,537,20,1.70E-28,75.75%,5,C:membrane; C:plasma membrane; F:transporter activity; P:transport; P:cellular process,-
SiSSRM=000062	M4H4Si7840	TTTCTCAGGGGTTCCAAAAC	TGTTTTTGTGGAGCGAAGAG	496	59.003	59.047	(AGCC)5	20	ClassII	GC rich SSR	EPCR|chr4=3872234	NoVPCR Hit Clementina Geno	--NA--	M1H4Si7840,marker_000072,---NA---,539,0,,,0,-
SiSSRM=000063	M4H3Si7842	GACACCTCCCTTTGCTTTTC	GACGATTTTGTCCTCCGATT	294	58.766	58.984	(TTA)7	21	ClassII	AT rich SSR	EPCR|chr4=3864922	NoVPCR Hit Clementina Geno	--NA--	M1H3Si7842,marker_000073,---NA---,540,0,,,0,-
SiSSRM=000064	M4H3Si7843	AGCTAACTGGAGCCATCGTT	GTAACGCTAAACGACGACGA	210	58.961	58.992	(ATC)10	30	ClassII	AT rich SSR	EPCR|chr4=3848215	NoVPCR Hit Clementina Geno	--NA--	M1H3Si7843,marker_000075,endoglucanase 16-like,549,20,1.00E-31,77.30%,3,F:hydrolase activity; P:metabolic process; C:cytoplasm,EC:3.2.1.0
SiSSRM=000065	M4H2Si7844	CGTGATTGTTGACCCCATAA	GGCTGTGGGACTCAATTTTT	378	59.247	59.031	(CA)8	16	ClassI	AT/GC Balance SSR	EPCR|chr4=3846947	NoVPCR Hit Clementina Geno	--NA--	M1H2Si7844,marker_000074,---NA---,535,0,,,0,-
SiSSRM=000066	M4H2Si7845	CCGCTAGATTCTGTTCCCAT	TCTCTAGCACGACAAATCCG	489	59.15	59.024	(AT)23	46	ClassII	AT rich SSR	EPCR|chr4=3844131	NoVPCR Hit Clementina Geno	--NA--	M1H2Si7845,marker_000076,---NA---,565,0,,,0,-
SiSSRM=000067	M4H4Si7846	CCACAGTTAATGGTACCGCA	TGTATTTACCGGCTCCCTTC	359	59.464	59.043	(ATTT)5	20	ClassII	AT rich SSR	EPCR|chr4=3843584	NoVPCR Hit Clementina Geno	--NA--	M1H4Si7846,marker_000078,---NA---,539,0,,,0,-
SiSSRM=000068	M4H3Si7847	GAAGGGAGCCGGTAAATACA	ATTGTAAGCGCTCTGGACCT	479	59.043	58.961	(AAT)9	27	ClassII	AT rich SSR	EPCR|chr4=3843125	NoVPCR Hit Clementina Geno	--NA--	M1H3Si7847,marker_000077,---NA---,546,0,,,0,-
SiSSRM=000069	M4H6Si7848	GCAAAAGCACATTGGCTCTA	TTCAGTTCGTCACCCATGTT	483	59.066	58.984	(ATTCAA)5	30	ClassII	AT rich SSR	EPCR|chr4=3841780	NoVPCR Hit Clementina Geno	--NA--	M1H6Si7848,marker_000079,uncharacterized protein loc100264608,549,17,2.72E-27,76.65%,0,-
SiSSRM=000070	M4H3Si7851	GGCCCATTTGTAATTGAAGG	TGGAGCCACCAAGTAAATGA	332	59.273	59.123	(AAT)6	18	ClassI	AT rich SSR	EPCR|chr4=3827916	NoVPCR Hit Clementina Geno	--NA--	M1H3Si7851,marker_000080,---NA---,537,0,,,0,-
SiSSRM=000071	M4H3Si7852	GGCACTTAGAATAGCCAGCC	AGACATTTTTGCCAGCCTCT	396	58.955	58.936	(TTA)6	18	ClassI	AT rich SSR	EPCR|chr4=3818503	NoVPCR Hit Clementina Geno	--NA--	M1H3Si7852,marker_000081,mads box,537,20,5.42E-33,82.55%,5,F:transcription factor activity; F:DNA binding; P:RNA metabolic process; P:transcription; C:nucleus,-
SiSSRM=000072	M4H2Si7857	TGTGAGAGTTTGTTCCCGAG	GGCTTTGAAGCAGAGTTTCC	325	58.852	59.056	(AG)16	32	ClassII	AT/GC Balance SSR	EPCR|chr4=3798812	NoVPCR Hit Clementina Geno	--NA--	M1H2Si7857,marker_000083,p-type atpase,551,16,3.55E-16,92.56%,11,F:hydrolase activity; P:protein metabolic process; P:cellular process; P:transport; F:transporter activity; C:membrane; F:binding; P:metabolic process; F:nucleotide binding; C:chloroplast; C:intracellular,EC:3.6.3.4
SiSSRM=000073	M4H2Si7859	GGTCCATTGAACTTCCTGCT	AGAAATAAGCCCCTGGAGGT	493	59.141	59.057	(TC)9	18	ClassI	AT/GC Balance SSR	EPCR|chr4=3781337	NoVPCR Hit Clementina Geno	--NA--	M1H2Si7859,marker_000085,---NA---,537,0,,,0,-
SiSSRM=000074	M4H2Si7861	GTCCCTCGTTTCTCGAATGT	TGCAACTGTCCTGACAATGA	495	59.141	58.784	(AC)10	20	ClassII	AT/GC Balance SSR	EPCR|chr4=3759508	NoVPCR Hit Clementina Geno	--NA--	M1H2Si7861,marker_000086,---NA---,539,0,,,0,-
SiSSRM=000075	M4H5Si7865	AATTCCCAAAATACCCCTCC	ACTTGTGGAGTTGTGGGACA	229	59.002	58.992	(AAAAG)5	25	ClassII	AT rich SSR	EPCR|chr4=3756003	NoVPCR Hit Clementina Geno	--NA--	M1H5Si7865,marker_000087,---NA---,544,0,,,0,-
SiSSRM=000076	M4H3Si7866	GCTCCTCCTTCAGACTCACC	TGGCCAGTTCGGTATCATTA	305	58.977	58.991	(TAA)7	21	ClassII	AT rich SSR	EPCR|chr4=3753858	NoVPCR Hit Clementina Geno	--NA--	M1H3Si7866,marker_000088,cytokinin oxidase,540,20,3.92E-62,62.45%,3,F:catalytic activity; P:metabolic process; P:cellular process,-
SiSSRM=000077	M4H5Si7867	AAATAGGGGAATTTGGGGTC	TGGCAGACAGAGGATGTTGT	175	59.002	59.261	(ATAAA)5	25	ClassII	AT rich SSR	EPCR|chr4=3752921	NoVPCR Hit Clementina Geno	--NA--	M1H5Si7867,marker_000090,---NA---,544,0,,,0,-
SiSSRM=000078	M4H3Si7868	CATAGAATTGAGAACCCAGGAG	CCACTTACTTAGGTGGCGTTT	491	57.814	58.326	(ATT)6	18	ClassI	AT rich SSR	EPCR|chr4=3750215	NoVPCR Hit Clementina Geno	--NA--	M1H3Si7868,marker_000089,---NA---,537,0,,,0,-
SiSSRM=000079	M4H2Si7872	GGGCAAATCATAAGCCTGTT	AGCGCTTCTGCTTTTTATCC	380	59.046	58.744	(AT)11	22	ClassII	AT rich SSR	EPCR|chr4=3745255	NoVPCR Hit Clementina Geno	--NA--	M1H2Si7872,marker_000091,---NA---,541,0,,,0,-
SiSSRM=000080	M4H2Si7873	TTTACACTATCGCCGCAGTC	CCCCTTTCTCATGATCTTCC	345	58.945	58.516	(AG)9	18	ClassI	AT/GC Balance SSR	EPCR|chr4=3743122	NoVPCR Hit Clementina Geno	--NA--	M1H2Si7873,marker_000092,---NA---,537,0,,,0,-
SiSSRM=000081	M4H3Si7874	AGAGTGGGGAATGAAGTTGG	AGGTACGAACCACACCTGCT	469	58.989	59.646	(TTA)13	39	ClassII	AT rich SSR	EPCR|chr4=3738150	NoVPCR Hit Clementina Geno	--NA--	M1H3Si7874,marker_000094,---NA---,558,0,,,0,-
SiSSRM=000082	M4H3Si7875	GTGTGAGAGCAGAGCAGAGC	ATATTGAGGGTGGAGGTTGG	460	59.027	58.715	(TTA)13	39	ClassII	AT rich SSR	EPCR|chr4=3736931	NoVPCR Hit Clementina Geno	--NA--	M1H3Si7875,marker_000095,---NA---,558,0,,,0,-
SiSSRM=000083	M4H2Si7876	GGCGGACCCTTCTAATTGTA	GCTTCTTCCCTTCAAGCATC	326	59.043	59.009	(AT)8	16	ClassI	AT rich SSR	EPCR|chr4=3735701	NoVPCR Hit Clementina Geno	--NA--	M1H2Si7876,marker_000093,---NA---,535,0,,,0,-
SiSSRM=000084	M4H3Si7879	TTTGAGGAAGAAAACACCCC	TGGGTCACGTCACTTGTTTT	495	59.003	59.034	(TTA)6	18	ClassI	AT rich SSR	EPCR|chr4=3732991	NoVPCR Hit Clementina Geno	--NA--	M1H3Si7879,marker_000096,---NA---,537,0,,,0,-
SiSSRM=000085	M4H3Si7883	CCCAGCTATAAGAGCCCATC	AGGACCACCTCGTGGTTTAG	494	58.765	59.062	(AAT)6	18	ClassI	AT rich SSR	EPCR|chr4=3717486	NoVPCR Hit Clementina Geno	--NA--	M1H3Si7883,marker_000099,---NA---,537,0,,,0,-
SiSSRM=000086	M4H3Si7884	ACCTGAGCTCGATCTGGTCT	ATGCGGAGCAGAAGAAGATT	235	59.004	59.034	(TGA)6	18	ClassI	AT rich SSR	EPCR|chr4=3716375	NoVPCR Hit Clementina Geno	--NA--	M1H3Si7884,marker_000100,transcription factor tt2,537,20,4.88E-75,71.00%,3,P:regulation of transcription; C:nucleus; F:DNA binding
SiSSRM=000087	M4H3Si7889	TGACGCTGTCTGTGACAAAA	TGACTTCCTCAAACCAGCAG	326	59.002	59.007	(CTT)10	30	ClassII	AT rich SSR	EPCR|chr4=3687671	NoVPCR Hit Clementina Geno	--NA--	M1H3Si7889,marker_000102,spermine synthase,549,8,1.63E-29,74.63%,7,C:cytoplasm; P:multicellular organismal development; P:cellular process; P:cellular component organization; P:transport; F:transferase activity; P:metabolic process,EC:2.5.1.22; EC:2.5.1.79
SiSSRM=000088	M4H2Si7890	CAGAGTGCTGCATAAAGGGA	ATCCAGTCAATCCCAAAAGC	230	59.024	58.984	(TC)16	32	ClassII	AT/GC Balance SSR	EPCR|chr4=3686834	NoVPCR Hit Clementina Geno	--NA--	M1H2Si7890,marker_000101,---NA---,551,0,,,0,-
SiSSRM=000089	M4H5Si7893	ACTTTTTCAATGGTGGCGTG	TTTCTCATCGGAGCATTCCT	294	60.924	59.773	(ATTAG)4	20	ClassII	AT rich SSR	EPCR|chr4=3663075	NoVPCR Hit Clementina Geno	--NA--	M1H5Si7893,marker_000106,---NA---,539,0,,,0,-
SiSSRM=000090	M4H3Si7897	ATGAGCAGGAGTGAATGCAG	ATCAGTGCTCGTGATGAAGG	471	58.987	58.83	(TTC)7	21	ClassII	AT rich SSR	EPCR|chr4=3653411	NoVPCR Hit Clementina Geno	--NA--	M1H3Si7897,marker_000110,ankyrin repeat family protein,540,12,1.62E-76,57.50%,0,-
SiSSRM=000091	M4H2Si7898	GAATGCCCATGGCTTTCTAT	TTTAAAGTGCGGGAACGTCT	452	59.001	59.747	(AT)11	22	ClassII	AT rich SSR	EPCR|chr4=3652708	NoVPCR Hit Clementina Geno	--NA--	M1H2Si7898,marker_000107,---NA---,541,0,,,0,-
SiSSRM=000092	M4H2Si7899	ATGCGTTTTTCCAGACGTTC	ATTGAGTGATCGCGAGTTTG	496	60.118	58.877	(AT)10	20	ClassII	AT rich SSR	EPCR|chr4=3652244	NoVPCR Hit Clementina Geno	--NA--	M1H2Si7899,marker_000108,---NA---,539,0,,,0,-
SiSSRM=000093	M4H5Si7900	CTGCTAGATATGGCGTGGAA	CACGAATTTTCAGAGCCTCA	340	58.895	58.999	(AAAGC)5	25	ClassII	AT rich SSR	EPCR|chr4=3646805	NoVPCR Hit Clementina Geno	--NA--	M1H5Si7900,marker_000113,---NA---,544,0,,,0,-
SiSSRM=000094	M4H2Si7901	CTGCTAGATATGGCGTGGAA	AAAACAGGCAAAACTCACCC	433	58.895	59.077	(GT)15	30	ClassII	AT/GC Balance SSR	EPCR|chr4=3646712	NoVPCR Hit Clementina Geno	--NA--	M1H2Si7901,marker_000109,---NA---,549,0,,,0,-
SiSSRM=000095	M4H5Si7903	GCGTGTCCTCTTTTGGGTAT	GATGATGGGATGGGATTTTC	374	59.056	58.986	(ATTCA)4	20	ClassII	AT rich SSR	EPCR|chr4=3643876	NoVPCR Hit Clementina Geno	--NA--	M1H5Si7903,marker_000115,---NA---,539,0,,,0,-
SiSSRM=000096	M4H3Si7904	GAAAATCCCATCCCATCATC	CACCGTCAAGAAAGAACGAA	466	58.986	58.897	(CAT)7	21	ClassII	AT rich SSR	EPCR|chr4=3643430	NoVPCR Hit Clementina Geno	--NA--	M1H3Si7904,marker_000114,protein,540,20,1.12E-78,69.55%,0,-
SiSSRM=000097	M4H2Si7907	TGCATGTGCTGGACTCACTA	CAAGCAAGGCTACTGCTGAC	294	58.978	58.828	(AG)9	18	ClassI	AT/GC Balance SSR	EPCR|chr4=3626355	NoVPCR Hit Clementina Geno	--NA--	M1H2Si7907,marker_000116,---NA---,537,0,,,0,-
SiSSRM=000098	M4H2Si7908	CAACCAGATTTGAGAGCGAA	CGTAGCCTTTGCCTTCTACC	320	58.999	58.997	(AG)13	26	ClassII	AT/GC Balance SSR	EPCR|chr4=3610888	NoVPCR Hit Clementina Geno	--NA--	M1H2Si7908,marker_000117,---NA---,545,0,,,0,-
SiSSRM=000099	M4H2Si7909	CACAATGGGTAACGACAAGG	CCTCAAACCTCATGGGAAAT	151	58.897	58.836	(AT)10	20	ClassII	AT rich SSR	EPCR|chr4=3608748	NoVPCR Hit Clementina Geno	--NA--	M1H2Si7909,marker_000118,---NA---,539,0,,,0,-
SiSSRM=000100	M4H2Si7912	AATTTCTCCGGATTGGAGTG	TGGAGAGCTCGAATCCTCTT	356	58.981	59.116	(TA)13	26	ClassII	AT rich SSR	EPCR|chr4=3598139	NoVPCR Hit Clementina Geno	--NA--	M1H2Si7912,marker_000119,---NA---,545,0,,,0,-
SiSSRM=000101	M4H4Si7913	TGGGGTGACGTTACTTGTGT	TGGTCTGGAATCTGGATGAA	400	58.906	59.009	(TTAA)6	24	ClassII	AT rich SSR	EPCR|chr4=3572622	NoVPCR Hit Clementina Geno	--NA--	M1H4Si7913,marker_000120,---NA---,543,0,,,0,-
SiSSRM=000102	M4H2Si7915	ACGGAATACCAAACCCAATG	GCTTGTGCACTCGAACAAAT	346	59.546	58.929	(TA)8	16	ClassI	AT rich SSR	EPCR|chr4=3561790	NoVPCR Hit Clementina Geno	--NA--	M1H2Si7915,marker_000121,---NA---,535,0,,,0,-
SiSSRM=000103	M4H4Si7918	CCGAACTTAAATCCCACCTG	AAAATTTACGTCAGTGCCCC	193	59.424	58.952	(TCTT)5	20	ClassII	AT rich SSR	EPCR|chr4=3543951	NoVPCR Hit Clementina Geno	--NA--	M1H4Si7918,marker_000122,---NA---,539,0,,,0,-
SiSSRM=000104	M4H3Si7920	ATGTATCCACCACAAACCCA	CCCGACCTCAATGTTTTTCT	443	58.543	59.028	(AAT)8	24	ClassII	AT rich SSR	EPCR|chr4=3526905	NoVPCR Hit Clementina Geno	--NA--	M1H3Si7920,marker_000123,---NA---,543,0,,,0,-
SiSSRM=000105	M4H4Si7921	TGCTTGTACATGGCCTGAAT	GAAGATATGCCCCATGATCC	274	59.152	59.158	(AAAG)5	20	ClassII	AT rich SSR	EPCR|chr4=3524301	NoVPCR Hit Clementina Geno	--NA--	M1H4Si7921,marker_000124,---NA---,539,0,,,0,-
SiSSRM=000106	M4H2Si7923	TGGACATTTGGTGCGATGTA	GTGTATCTCCCAAGGGCCTA	177	60.936	59.006	(TA)8	16	ClassI	AT rich SSR	EPCR|chr4=3508761	NoVPCR Hit Clementina Geno	--NA--	M1H2Si7923,marker_000125,---NA---,535,0,,,0,-
SiSSRM=000107	M4H3Si7924	CGAGTGGGGAGAAGATTGAT	GTGACGAGCTACTCGCACTT	438	59.09	58.272	(AAT)16	48	ClassII	AT rich SSR	EPCR|chr4=3507397	NoVPCR Hit Clementina Geno	--NA--	M1H3Si7924,marker_000126,---NA---,567,0,,,0,-
SiSSRM=000108	M4H3Si7926	TCATCTTCTCGATTTGGCTG	GAGTGATGGAAGTGTGGTGC	388	58.95	59.105	(AAT)7	21	ClassII	AT rich SSR	EPCR|chr4=3497988	NoVPCR Hit Clementina Geno	--NA--	M1H3Si7926,marker_000127,abscisic insensitive 1b,540,20,2.26E-41,92.60%,5,P:protein metabolic process; P:cellular process; F:hydrolase activity; C:cellular_component; F:binding,-
SiSSRM=000109	M4H2Si7927	CTCCGGTGTCCGATCTTTAT	TGTGAGAGAAGCCATCAAGG	393	59.006	58.957	(TA)8	16	ClassI	AT rich SSR	EPCR|chr4=3495199	NoVPCR Hit Clementina Geno	--NA--	M1H2Si7927,marker_000128,---NA---,535,0,,,0,-
SiSSRM=000110	M4H3Si7928	TCACATTCCATGCCATATCC	CCATGAACAGCTTCAGCATT	431	59.157	58.877	(AAC)7	21	ClassII	AT rich SSR	EPCR|chr4=3487357	NoVPCR Hit Clementina Geno	--NA--	M1H3Si7928,marker_000129,---NA---,540,0,,,0,-
SiSSRM=000111	M4H3Si7932	CTTGCGTCTTGGTCTTTTGA	AGCAAGCAGAAGCAGATGAA	486	59.047	58.903	(TTA)7	21	ClassII	AT rich SSR	EPCR|chr4=3473849	NoVPCR Hit Clementina Geno	--NA--	M1H3Si7932,marker_000132,---NA---,540,0,,,0,-
SiSSRM=000112	M4H2Si7935	CTCTGCCTGACTTGTGGAAA	AATTGTCTCGTTGGTAGGGC	463	59.007	59.056	(AT)18	36	ClassII	AT rich SSR	EPCR|chr4=3469199	NoVPCR Hit Clementina Geno	--NA--	M1H2Si7935,marker_000131,---NA---,555,0,,,0,-
SiSSRM=000113	M4H2Si7938	TCTACAAGCGCCATCAAGAC	TCTTTCCTTCCAGCTCCCTA	325	59.028	59.003	(TA)61	122	ClassII	AT rich SSR	EPCR|chr4=3442977	NoVPCR Hit Clementina Geno	--NA--	M1H2Si7938,marker_000134,methyltransferase [Citrus unshiu],641,1,8.47E-22,97.00%,0,-
SiSSRM=000114	M4H2Si7940	TGGGAATGGGTCTCACTAAG	GTCAGCAGGGACTTGGAAAT	178	57.582	59.141	(TA)8	16	ClassI	AT rich SSR	EPCR|chr4=3438638	NoVPCR Hit Clementina Geno	--NA--	M1H2Si7940,marker_000136,---NA---,535,0,,,0,-
SiSSRM=000115	M4H4Si7941	TGGGTTTGGTTTAGGTTTGG	CTTGAGTTAGGATGCCTTATCG	426	59.696	58.052	(GAAA)5	20	ClassII	AT rich SSR	EPCR|chr4=3437272	NoVPCR Hit Clementina Geno	--NA--	M1H4Si7941,marker_000137,---NA---,539,0,,,0,-
SiSSRM=000116	M4H2Si7942	GGAGGGACGACAGACAATTT	GAGAAGAAGTGGAAGGGCTG	337	58.992	59.014	(TC)14	28	ClassII	AT/GC Balance SSR	EPCR|chr4=3431069	NoVPCR Hit Clementina Geno	--NA--	M1H2Si7942,marker_000138,---NA---,547,0,,,0,-
SiSSRM=000117	M4H2Si7944	TAATACCCTCCAGGGTCAGC	GAGAATTCTTTCTGCTGGGG	491	59.006	58.861	(TA)10	20	ClassII	AT rich SSR	EPCR|chr4=3424828	NoVPCR Hit Clementina Geno	--NA--	M1H2Si7944,marker_000139,protein,539,20,1.51E-44,99.30%,6,F:hydrolase activity; F:nucleotide binding; F:nucleic acid binding; C:ribosome; P:protein metabolic process; P:cellular process,-
SiSSRM=000118	M4H3Si7946	AGACACGATAAGTCCCGCTT	CTTGGTTGTGCCTGTGTACC	366	58.817	59.06	(TAT)7	21	ClassII	AT rich SSR	EPCR|chr4=3422703	NoVPCR Hit Clementina Geno	--NA--	M1H3Si7946,marker_000141,---NA---,540,0,,,0,-
SiSSRM=000119	M4H2Si7948	ACCGTCGACCTTCAAAATTC	TGCTTTGAGGGAGAGGAGTT	275	59.031	59.014	(TC)15	30	ClassII	AT/GC Balance SSR	EPCR|chr4=3422382	NoVPCR Hit Clementina Geno	--NA--	M1H2Si7948,marker_000140,---NA---,549,0,,,0,-
SiSSRM=000120	M4H3Si7949	ACTCCTCTCCCTCAAAGCAA	GGCATCTCGTGCAAGTAAGA	359	59.014	59.028	(ATT)6	18	ClassI	AT rich SSR	EPCR|chr4=3422042	NoVPCR Hit Clementina Geno	--NA--	M1H3Si7949,marker_000142,---NA---,537,0,,,0,-
SiSSRM=000121	M4H5Si7953	GGTCTTTCAGGAAGAGCGTC	TCTCTTATTTCTGGCAGCCC	408	59.018	59.41	(TTTCT)4	20	ClassII	AT rich SSR	EPCR|chr4=3416410	NoVPCR Hit Clementina Geno	--NA--	M1H5Si7953,marker_000143,pinus taeda anonymous locus 2_1728_01 genomic sequence,539,20,5.66E-17,89.50%,1,C:plasma membrane,-
SiSSRM=000122	M4H2Si7957	GAGAAAATGCCTCGGTTTCA	ACAACTTAACAGCGTGTCCG	418	60.192	58.851	(AT)9	18	ClassI	AT rich SSR	EPCR|chr4=3403433	NoVPCR Hit Clementina Geno	--NA--	M1H2Si7957,marker_000144,---NA---,537,0,,,0,-
SiSSRM=000123	M4H2Si7958	CGTGATAGCCTGCACATGA	ATGATCGCCTATGGGAACTC	484	59.371	58.962	(TG)15	30	ClassII	AT/GC Balance SSR	EPCR|chr4=3402099	NoVPCR Hit Clementina Geno	--NA--	M1H2Si7958,marker_000145,---NA---,549,0,,,0,-
SiSSRM=000124	M4H2Si7962	CCTGCGTGTGAAGACAGATT	AACAACGTCACTTTGACCGA	413	58.882	59.187	(AG)9	18	ClassI	AT/GC Balance SSR	EPCR|chr4=3393406	NoVPCR Hit Clementina Geno	--NA--	M1H2Si7962,marker_000147,---NA---,537,0,,,0,-
SiSSRM=000125	M4H2Si7963	TCAGCTTGATTCCATCTTGC	GAAGATGGATTGTTGGGCTT	417	58.953	58.984	(TG)12	24	ClassII	AT/GC Balance SSR	EPCR|chr4=3389059	NoVPCR Hit Clementina Geno	--NA--	M1H2Si7963,marker_000148,---NA---,543,0,,,0,-
SiSSRM=000126	M4H2Si7964	TAAACCACAACCCCACAATG	AGGTTCCTGCAAGTCCTCTG	353	59.145	59.45	(AC)8	16	ClassI	AT/GC Balance SSR	EPCR|chr4=3383723	NoVPCR Hit Clementina Geno	--NA--	M1H2Si7964,marker_000149,receptor-like serine threonine-protein kinase at3g01300-like isoform 1,535,5,6.88E-14,85.40%,5,F:nucleotide binding; P:protein metabolic process; P:cellular process; F:kinase activity; P:metabolic process,EC:2.7.11.0
SiSSRM=000127	M4H2Si7965	AATAAGGAGAGCCGTGGATG	TTTGCAGGAGCAATGATCTC	498	59.15	58.953	(GT)8	16	ClassI	AT/GC Balance SSR	EPCR|chr4=3382724	NoVPCR Hit Clementina Geno	--NA--	M1H2Si7965,marker_000150,---NA---,535,0,,,0,-
SiSSRM=000128	M4H2Si7966	AACGACTAACGACCCTCACC	TTGCTTTGGTGATGTTGGAC	181	59.065	59.547	(AG)19	38	ClassII	AT/GC Balance SSR	EPCR|chr4=3380687	NoVPCR Hit Clementina Geno	--NA--	M1H2Si7966,marker_000151,---NA---,557,0,,,0,-
SiSSRM=000129	M4H3Si7968	CCCAACTCCTCCACTGAAAT	GGAGATGGGCTGATTGAGTT	197	58.989	59.094	(CAC)6	18	ClassI	GC rich SSR	EPCR|chr4=3373205	NoVPCR Hit Clementina Geno	--NA--	M1H3Si7968,marker_000152,protein,537,20,1.26E-50,66.70%,1,F:calcium ion binding
SiSSRM=000130	M4H2Si7970	ACGGTCAAGTTGAGGTGGTT	AAAAATGGTGGGGTGCTAGT	333	59.474	58.436	(TA)11	22	ClassII	AT rich SSR	EPCR|chr4=3349119	NoVPCR Hit Clementina Geno	--NA--	M1H2Si7970,marker_000153,---NA---,541,0,,,0,-
SiSSRM=000131	M4H4Si7972	TACGTTTCTGCTGTCCAAGG	CCATCCATTCAGTGGCTTTA	225	58.923	58.572	(TATT)5	20	ClassII	AT rich SSR	EPCR|chr4=3345165	NoVPCR Hit Clementina Geno	--NA--	M1H4Si7972,marker_000158,---NA---,539,0,,,0,-
SiSSRM=000132	M4H2Si7973	CCCACCTTCACTTTGTCGTA	CGCCAACATGTTTTGTCTCT	468	58.621	58.775	(TG)11	22	ClassII	AT/GC Balance SSR	EPCR|chr4=3343559	NoVPCR Hit Clementina Geno	--NA--	M1H2Si7973,marker_000154,---NA---,541,0,,,0,-
SiSSRM=000133	M4H2Si7974	GAAAAGATATGTGGTCCCCG	ATAGGATCAGGCTACGGTGC	303	59.244	59.178	(TA)9	18	ClassI	AT rich SSR	EPCR|chr4=3342225	NoVPCR Hit Clementina Geno	--NA--	M1H2Si7974,marker_000155,---NA---,537,0,,,0,-
SiSSRM=000134	M4H2Si7975	TCATCCACATCACATGCAAC	AATCAGCTCTCGGCCATATT	363	58.87	58.767	(AT)9	18	ClassI	AT rich SSR	EPCR|chr4=3341652	NoVPCR Hit Clementina Geno	--NA--	M1H2Si7975,marker_000156,---NA---,537,0,,,0,-
SiSSRM=000135	M4H3Si7978	GCATTTTGTCCAGCAACAAC	CATCAAGGGCACATTCTACG	462	59.178	59.148	(TTA)6	18	ClassI	AT rich SSR	EPCR|chr4=3332376	NoVPCR Hit Clementina Geno	--NA--	M1H3Si7978,marker_000159,---NA---,537,0,,,0,-
SiSSRM=000136	M4H4Si7979	CGCAGGTGAGCACCACTAT	CGAGGATGTGCTCATTAGAGA	469	59.871	58.062	(ACAT)6	24	ClassII	AT rich SSR	EPCR|chr4=3329941	NoVPCR Hit Clementina Geno	--NA--	M1H4Si7979,marker_000161,---NA---,543,0,,,0,-
SiSSRM=000137	M4H3Si7980	TTCAGCTCGTCTGTTCTTGG	CAGCTTCTGCATGATGAGGT	484	59.161	58.987	(ATT)6	18	ClassI	AT rich SSR	EPCR|chr4=3326486	NoVPCR Hit Clementina Geno	--NA--	M1H3Si7980,marker_000160,---NA---,537,0,,,0,-
SiSSRM=000138	M4H3Si7981	CGGCGATCCTAACTACTGGT	CGTTCACATCGTGCTCTCTT	406	59.218	59.037	(CTT)6	18	ClassI	AT rich SSR	EPCR|chr4=3318236	NoVPCR Hit Clementina Geno	--NA--	M1H3Si7981,marker_000162,galactinol--sucrose galactosyltransferase 6,537,20,1.47E-38,82.65%,3,F:transferase activity; F:hydrolase activity; P:metabolic process,EC:3.2.1.0
SiSSRM=000139	M4H4Si7982	ATCCGCACATCATCACATCT	ACAGCACAGTTGCCAGAAAG	185	58.912	59.086	(ATGT)7	28	ClassII	AT rich SSR	EPCR|chr4=3301009	NoVPCR Hit Clementina Geno	--NA--	M1H4Si7982,marker_000164,---NA---,547,0,,,0,-
SiSSRM=000140	M4H5Si7987	GGGGGTGTTGACAATTCTTT	CAACACCAACCGTTTGACTC	444	58.741	59.034	(TTTTC)4	20	ClassII	AT rich SSR	EPCR|chr4=3272109	NoVPCR Hit Clementina Geno	--NA--	M1H5Si7987,marker_000165,---NA---,539,0,,,0,-
SiSSRM=000141	M4H2Si7988	CCGCTGATAAAGATAAGCCC	CACGTGCTTCAAAATGCTCT	323	58.809	59.076	(AC)10	20	ClassII	AT/GC Balance SSR	EPCR|chr4=3261389	NoVPCR Hit Clementina Geno	--NA--	M1H2Si7988,marker_000166,---NA---,539,0,,,0,-
SiSSRM=000142	M4H2Si7989	ATTTTGAAGTGGGCGGATAC	CAACTCATTTCTCTCGCACC	429	58.906	58.443	(AT)10	20	ClassII	AT rich SSR	EPCR|chr4=3256747	NoVPCR Hit Clementina Geno	--NA--	M1H2Si7989,marker_000167,---NA---,539,0,,,0,-
SiSSRM=000143	M4H3Si7990	TTCGCGGGTACTTGTTAATG	CTCAAACCTGAGCTCAACCA	323	58.699	59.007	(GGA)9	27	ClassII	GC rich SSR	EPCR|chr4=3256128	NoVPCR Hit Clementina Geno	--NA--	M1H3Si7990,marker_000168,---NA---,546,0,,,0,-
SiSSRM=000144	M4H2Si7991	GTGCATCACTCTCTCTTGGC	ACACCATAGTCAAATGCCCA	426	58.541	58.85	(AG)8	16	ClassI	AT/GC Balance SSR	EPCR|chr4=3253531	NoVPCR Hit Clementina Geno	--NA--	M1H2Si7991,marker_000169,---NA---,535,0,,,0,-
SiSSRM=000145	M4H2Si7993	GCTGCACATTTCTTCTCCAA	CATGTCAACGCGTCTTTCTT	250	59.002	58.926	(AG)9	18	ClassI	AT/GC Balance SSR	EPCR|chr4=3239608	NoVPCR Hit Clementina Geno	--NA--	M1H2Si7993,marker_000170,---NA---,537,0,,,0,-
SiSSRM=000146	M4H2Si7995	AATGTCCTGTAGTCCGGAGG	AGAATCTCTTGACGGCCACT	283	59.014	58.894	(CT)11	22	ClassII	AT/GC Balance SSR	EPCR|chr4=3231839	NoVPCR Hit Clementina Geno	--NA--	M1H2Si7995,marker_000172,---NA---,541,0,,,0,-
SiSSRM=000147	M4H2Si7997	GAATGGGCCCACTGAAATTA	TGGTGAACTTGTCAGTTTCG	369	59.762	57.275	(TA)11	22	ClassII	AT rich SSR	EPCR|chr4=3219717	NoVPCR Hit Clementina Geno	--NA--	M1H2Si7997,marker_000174,AF506028_14CTV.20 [Citrus trifoliata],541,20,1.90E-45,74.10%,11,F:transferase activity; F:protein binding; P:DNA metabolic process; F:RNA binding; F:hydrolase activity; P:transport; P:protein metabolic process; F:binding; P:RNA metabolic process; P:transcription; C:nucleus,EC:2.7.7.49; EC:3.4.23.0
SiSSRM=000148	M4H5Si8003	GGAAATGGGGATTCTCTCAA	CCCAAAGTCCACATCACAAG	357	58.909	58.98	(TCCCC)4	20	ClassII	GC rich SSR	EPCR|chr4=3213722	NoVPCR Hit Clementina Geno	--NA--	M1H5Si8003,marker_000180,---NA---,539,0,,,0,-
SiSSRM=000149	M4H2Si8004	GTACGGGTTTGGGGATTATG	CCCAAAGTCCACATCACAAG	204	59.019	58.98	(CT)10	20	ClassII	AT/GC Balance SSR	EPCR|chr4=3213722	NoVPCR Hit Clementina Geno	--NA--	M1H2Si8004,marker_000176,---NA---,539,0,,,0,-
SiSSRM=000150	M4H2Si8005	ACAAAAAGCTTACGGCCACT	TTACGTGGTTTCCAGCGATA	452	58.906	59.182	(TA)12	24	ClassII	AT rich SSR	EPCR|chr4=3212384	NoVPCR Hit Clementina Geno	--NA--	M1H2Si8005,marker_000177,---NA---,543,0,,,0,-
SiSSRM=000151	M4H3Si8006	TGTGCACAGTTCAACGAATG	CCTGACAAGCAGAGGATCAA	382	59.298	58.957	(TTG)6	18	ClassI	AT rich SSR	EPCR|chr4=3211300	NoVPCR Hit Clementina Geno	--NA--	M1H3Si8006,marker_000178,---NA---,537,0,,,0,-
SiSSRM=000152	M4H4Si8007	TACGTCTCTTTGCTGTTGGC	CATGTCAAGAGGAGGTTCCA	186	59.076	58.641	(TTAT)6	24	ClassII	AT rich SSR	EPCR|chr4=3205657	NoVPCR Hit Clementina Geno	--NA--	M1H4Si8007,marker_000179,---NA---,543,0,,,0,-
SiSSRM=000153	M4H2Si8008	AAGCTCTCCATAGAAGGGCA	GTAACATGTGGGTCAGCAGC	487	59.031	59.169	(TA)8	16	ClassI	AT rich SSR	EPCR|chr4=3202294	NoVPCR Hit Clementina Geno	--NA--	M1H2Si8008,marker_000182,chloride channel,535,20,2.73E-19,91.80%,4,C:membrane; F:transporter activity; C:intracellular; P:transport,-
SiSSRM=000154	M4H4Si8009	GCCGTAACAATAGACGCAAA	TTCAAGGAGGATTGGAGGAC	376	58.844	59.065	(ATAA)7	28	ClassII	AT rich SSR	EPCR|chr4=3201241	NoVPCR Hit Clementina Geno	--NA--	M1H4Si8009,marker_000184,cl-channel clc-7,547,20,6.60E-41,82.20%,3,C:membrane; F:transporter activity; P:transport,-
SiSSRM=000155	M4H2Si8010	TGGAGTTTGAGAGCGAGTTG	TGAACAAGATTCCCCTGAGA	307	59.161	58.201	(TC)9	18	ClassI	AT/GC Balance SSR	EPCR|chr4=3200614	NoVPCR Hit Clementina Geno	--NA--	M1H2Si8010,marker_000183,---NA---,537,0,,,0,-
SiSSRM=000156	M4H3Si8012	ATGCCGCAGACTAACAACAC	CCATTTGTGGTGGTGACACT	403	58.804	59.283	(TAA)9	27	ClassII	AT rich SSR	EPCR|chr4=3188442	NoVPCR Hit Clementina Geno	--NA--	M1H3Si8012,marker_000185,---NA---,546,0,,,0,-
SiSSRM=000157	M4H3Si8013	TCTTTGCCGTCGTATTATGC	AAGCTCTCCAAAGGCCAATA	266	58.796	58.928	(CAT)7	21	ClassII	AT rich SSR	EPCR|chr4=3188059	NoVPCR Hit Clementina Geno	--NA--	M1H3Si8013,marker_000186,---NA---,540,0,,,0,-
SiSSRM=000158	M4H3Si8014	GCTTGGAATTATCGTCGGAT	ATAGGGCCAGAGCTTCTCAA	377	59.001	59.031	(TAT)11	33	ClassII	AT rich SSR	EPCR|chr4=3179957	NoVPCR Hit Clementina Geno	--NA--	M1H3Si8014,marker_000188,plant synaptotagmin,552,20,5.26E-22,86.25%,1,C:membrane,-
SiSSRM=000159	M4H2Si8016	GATCTGGTGAACCAGCCTTT	GGGAGCAAAAGGGTTTGTAA	333	59.141	59.064	(TA)9	18	ClassI	AT rich SSR	EPCR|chr4=3176631	NoVPCR Hit Clementina Geno	--NA--	M1H2Si8016,marker_000187,calcium lipid binding,537,7,4.97E-13,69.14%,0,-
SiSSRM=000160	M4H4Si8017	CGTAGTCGCCTTGCGTAATA	TAACGAAGCATTCGCTGTTC	305	59.006	59.066	(GAGT)5	20	ClassII	AT/GC Balance SSR	EPCR|chr4=3169387	NoVPCR Hit Clementina Geno	--NA--	M1H4Si8017,marker_000189,purple acid phosphatase-like protein,539,20,1.45E-16,82.85%,7,F:binding; C:cell wall; F:hydrolase activity; P:protein metabolic process; P:cellular process; C:cellular_component; P:metabolic process,EC:3.1.3.2
SiSSRM=000161	M4H2Si8019	TTAGTGTGAAAAGATGGGCG	GCCATGCTTCAAAGAGACAA	482	58.771	59.002	(TG)10	20	ClassII	AT/GC Balance SSR	EPCR|chr4=3164723	NoVPCR Hit Clementina Geno	--NA--	M1H2Si8019,marker_000190,---NA---,539,0,,,0,-
SiSSRM=000162	M4H3Si8020	CAGGGACAACCAAGATGATG	ATCCGACTAATTCATTCCGC	168	58.93	59.001	(AGG)8	24	ClassII	GC rich SSR	EPCR|chr4=3160533	NoVPCR Hit Clementina Geno	--NA--	M1H3Si8020,marker_000191,---NA---,543,0,,,0,-
SiSSRM=000163	M4H3Si8021	TCCAACGTAACTCAACCCAA	GCAATTGTTGTGCTTCTGCT	416	59.021	59.079	(AAT)7	21	ClassII	AT rich SSR	EPCR|chr4=3158611	NoVPCR Hit Clementina Geno	--NA--	M1H3Si8021,marker_000192,---NA---,540,0,,,0,-
SiSSRM=000164	M4H3Si8022	CTGGTCAAGGTTGGTTCAAA	GTGTAATTCTGATTGCTGGAGG	420	58.594	58.72	(TTA)8	24	ClassII	AT rich SSR	EPCR|chr4=3152838	NoVPCR Hit Clementina Geno	--NA--	M1H3Si8022,marker_000193,---NA---,543,0,,,0,-
SiSSRM=000165	M4H2Si8025	CAGAACCAACAACCATCGAG	ATAGAATGTTTTGCCTGCCC	450	59.135	59.046	(TA)8	16	ClassI	AT rich SSR	EPCR|chr4=3143931	NoVPCR Hit Clementina Geno	--NA--	M1H2Si8025,marker_000194,---NA---,535,0,,,0,-
SiSSRM=000166	M4H2Si8026	AATGGACCTCCACCAGAAAG	CACAGTTGCAACATAGCTGG	406	58.989	57.927	(TA)10	20	ClassII	AT rich SSR	EPCR|chr4=3095089	NoVPCR Hit Clementina Geno	--NA--	M1H2Si8026,marker_000195,---NA---,539,0,,,0,-
SiSSRM=000167	M4H3Si8027	CAGCCAATCAAGGTGTATGC	GATGTTTTTGTTCCCCCATC	472	59.152	59.08	(TAT)12	36	ClassII	AT rich SSR	EPCR|chr4=3094455	NoVPCR Hit Clementina Geno	--NA--	M1H3Si8027,marker_000196,---NA---,555,0,,,0,-
SiSSRM=000168	M4H3Si8028	CCAAGTTGTGGTGGAGTGTC	TTCCTGTGAGCTGGATGAAG	438	58.992	58.957	(ATT)6	18	ClassI	AT rich SSR	EPCR|chr4=3090174	NoVPCR Hit Clementina Geno	--NA--	M1H3Si8028,marker_000197,---NA---,537,0,,,0,-
SiSSRM=000169	M4H3Si8029	GCTGTTGTTCATCGCTTGAT	TCCTCTTATGTTCGCTGCTG	388	58.879	59.174	(TAT)7	21	ClassII	AT rich SSR	EPCR|chr4=3085950	NoVPCR Hit Clementina Geno	--NA--	M1H3Si8029,marker_000198,---NA---,540,0,,,0,-
SiSSRM=000170	M4H3Si8030	ATCACTACCGCCCTTCAATC	GCAAGCAATGATTAGCTCCA	376	59.009	59.019	(CAC)6	18	ClassI	GC rich SSR	EPCR|chr4=3083545	NoVPCR Hit Clementina Geno	--NA--	M1H3Si8030,marker_000199,---NA---,537,0,,,0,-
SiSSRM=000171	M4H3Si8032	AAAATCGTCATCGGTCCTTC	ACCAGAAATGGGTTCTCAGG	190	58.984	58.989	(GCT)6	18	ClassI	GC rich SSR	EPCR|chr4=3073079	NoVPCR Hit Clementina Geno	--NA--	M1H3Si8032,marker_000201,heparanase-like protein 3,537,20,1.58E-15,81.35%,4,F:hydrolase activity; C:membrane; P:metabolic process; P:cellular process,EC:3.2.1.31
SiSSRM=000172	M4H3Si8033	GGCCAAAGCAAGAGAGTTTC	ACTTTCCAACCAACGTCACA	474	59.056	59.034	(TTA)28	84	ClassII	AT rich SSR	EPCR|chr4=3072503	NoVPCR Hit Clementina Geno	--NA--	M1H3Si8033,marker_000202,---NA---,603,0,,,0,-
SiSSRM=000173	M4H2Si8034	TTCCAAGAGGGGTTCGTTAG	AGCAGGTGGTGTAGTTGGTG	242	59.167	58.648	(TA)8	16	ClassI	AT rich SSR	EPCR|chr4=3071541	NoVPCR Hit Clementina Geno	--NA--	M1H2Si8034,marker_000200,---NA---,535,0,,,0,-
SiSSRM=000174	M4H5Si8039	TTGTGGAAGCTCACGTATGTC	CGGCTGGAGAAGAAAACAAG	286	58.79	59.986	(ATTTT)6	30	ClassII	AT rich SSR	EPCR|chr4=3048346	NoVPCR Hit Clementina Geno	--NA--	M1H5Si8039,marker_000205,---NA---,549,0,,,0,-
SiSSRM=000175	M4H5Si8044	GGCCCCATGATATCAAGAAT	ATGTCGCACAGAGCTGAGAC	352	58.668	59.16	(TTATT)4	20	ClassII	AT rich SSR	EPCR|chr4=3031310	NoVPCR Hit Clementina Geno	--NA--	M1H5Si8044,marker_000207,---NA---,539,0,,,0,-
SiSSRM=000176	M4H5Si8048	ACCTCTCCCATGGTAAGCAC	GATGACGTGAAGGGGAAAGT	439	59.018	58.992	(AAAAG)4	20	ClassII	AT rich SSR	EPCR|chr4=2997542	NoVPCR Hit Clementina Geno	--NA--	M1H5Si8048,marker_000209,uncharacterized protein loc100804062,539,2,5.33E-12,91.00%,0,-
SiSSRM=000177	M4H3Si8050	AGGAACCTAGCCAGCAGAGT	ATTTGCCATCCTTACCCTTG	155	58.16	58.903	(ATT)7	21	ClassII	AT rich SSR	EPCR|chr4=2982420	NoVPCR Hit Clementina Geno	--NA--	M1H3Si8050,marker_000210,---NA---,540,0,,,0,-
SiSSRM=000178	M4H3Si8051	CCATGGAGTCATGGACTTTC	AATGTTAACCCCTGTCTCGG	211	57.91	58.909	(ATT)6	18	ClassI	AT rich SSR	EPCR|chr4=2973537	NoVPCR Hit Clementina Geno	--NA--	M1H3Si8051,marker_000211,---NA---,537,0,,,0,-
SiSSRM=000179	M4H2Si8054	TTCCGAACTCAGCATCTTTG	GCTTTTACTCTCTGTCGGGG	482	58.999	58.934	(AT)12	24	ClassII	AT rich SSR	EPCR|chr4=2962067	NoVPCR Hit Clementina Geno	--NA--	M1H2Si8054,marker_000212,---NA---,543,0,,,0,-
SiSSRM=000180	M4H5Si8056	AGCTCAGGAAACCCTTTTGA	CATCTCAGCCTCTCTGTCCA	457	58.909	59.074	(CTTTT)4	20	ClassII	AT rich SSR	EPCR|chr4=2955529	NoVPCR Hit Clementina Geno	--NA--	M1H5Si8056,marker_000215,synaptic vesicle 2-related protein,539,20,7.85E-35,86.50%,3,C:membrane; F:transporter activity; P:transport,-
SiSSRM=000181	M4H4Si8058	CGTGACTCTGTGAAGGCAAT	AGGTCCCACAAAGGAGAGAA	488	58.882	58.715	(TTAT)5	20	ClassII	AT rich SSR	EPCR|chr4=2951710	NoVPCR Hit Clementina Geno	--NA--	M1H4Si8058,marker_000216,protein,539,20,1.11E-23,85.20%,3,P:transport; C:membrane; F:transporter activity,-
SiSSRM=000182	M4H2Si8060	TTGAAAGCACCTTCAACTGC	CTGGGGACTTGAGCAATCTT	284	59.05	59.284	(AG)8	16	ClassI	AT/GC Balance SSR	EPCR|chr4=2936354	NoVPCR Hit Clementina Geno	--NA--	M1H2Si8060,marker_000217,uncharacterized protein,535,20,1.13E-17,92.35%,1,C:mitochondrion,-
SiSSRM=000183	M4H5Si8063	CGGCATAAGAACTTCCTCAA	GTCGCTCTGGATCTGCATAA	441	57.972	58.979	(TCAAA)5	25	ClassII	AT rich SSR	EPCR|chr4=2873812	NoVPCR Hit Clementina Geno	--NA--	M1H5Si8063,marker_000218,---NA---,544,0,,,0,-
SiSSRM=000184	M4H4Si8067	AATTGTGCTGGAGGGAAATC	GACTCTCCTGGCAACTCACA	244	58.984	58.968	(ATTT)6	24	ClassII	AT rich SSR	EPCR|chr4=2848768	NoVPCR Hit Clementina Geno	--NA--	M1H4Si8067,marker_000219,---NA---,543,0,,,0,-
SiSSRM=000185	M4H2Si8069	TTGGTGGCAGTGTGTATGTG	CAACCGGCTCCTTCATTTAT	313	59.002	59.043	(TA)8	16	ClassI	AT rich SSR	EPCR|chr4=2830545	NoVPCR Hit Clementina Geno	--NA--	M1H2Si8069,marker_000220,---NA---,535,0,,,0,-
SiSSRM=000186	M4H2Si8073	TCGATGCAGCTAGTAATGCC	GGGACCAGGATTAAATAGTGTG	439	59.044	57.494	(AT)8	16	ClassI	AT rich SSR	EPCR|chr4=2770548	NoVPCR Hit Clementina Geno	--NA--	M1H2Si8073,marker_000222,---NA---,535,0,,,0,-
SiSSRM=000187	M4H4Si8076	GATCATCTTGTGCGGAACAC	AGGAGTTGGGGATTGTGAAA	475	59.093	59.381	(TTTA)5	20	ClassII	AT rich SSR	EPCR|chr4=2730677	NoVPCR Hit Clementina Geno	--NA--	M1H4Si8076,marker_000225,---NA---,539,0,,,0,-
SiSSRM=000188	M4H3Si8077	ATAGGCCCTTGAGATTGTGG	TCTCTTCGCCATTTGTATGC	414	59.006	58.872	(TTA)10	30	ClassII	AT rich SSR	EPCR|chr4=2730247	NoVPCR Hit Clementina Geno	--NA--	M1H3Si8077,marker_000224,---NA---,549,0,,,0,-
SiSSRM=000189	M4H2Si8078	GTTCTATGGCTTCCCCTTCA	AGAGTCGTAGGCGGCATTAT	213	59.126	58.839	(TA)15	30	ClassII	AT rich SSR	EPCR|chr4=2729170	NoVPCR Hit Clementina Geno	--NA--	M1H2Si8078,marker_000223,---NA---,549,0,,,0,-
SiSSRM=000190	M4H2Si8079	GTAATGCGGTCTGTGTGACC	ATATCCTCTGCAGGTTTGGG	370	59.014	59.006	(GA)9	18	ClassI	AT/GC Balance SSR	EPCR|chr4=2717360	NoVPCR Hit Clementina Geno	--NA--	M1H2Si8079,marker_000226,wd-repeat membrane protein,537,10,2.16E-14,90.20%,2,C:intracellular; P:RNA metabolic process,-
SiSSRM=000191	M4H2Si8084	TGAACAACAGCAGCACGATA	CGCCGTTGCTTATCAGAGTA	403	59.021	59.087	(TA)9	18	ClassI	AT rich SSR	EPCR|chr4=2684877	NoVPCR Hit Clementina Geno	--NA--	M1H2Si8084,marker_000227,---NA---,537,0,,,0,-
SiSSRM=000192	M4H6Si8085	GAGCTCAAGCAAACAATGGA	CTGCCTGTGAGAGACCAAAA	472	59.002	59.007	(GGTCTC)4	24	ClassII	GC rich SSR	EPCR|chr4=2683647	NoVPCR Hit Clementina Geno	--NA--	M1H6Si8085,marker_000228,---NA---,543,0,,,0,-
SiSSRM=000193	M4H2Si8087	ACGGTACAGCAGTTTTGCTT	CAAAGAATGCTGTGCATGTG	309	57.569	58.863	(AT)12	24	ClassII	AT rich SSR	EPCR|chr4=2673566	NoVPCR Hit Clementina Geno	--NA--	M1H2Si8087,marker_000229,---NA---,543,0,,,0,-
SiSSRM=000194	M4H2Si8088	TGCTCATCCCAGTTTGAAAG	AAGCTTGGTCCTCAGCAAAT	443	58.847	58.936	(AT)10	20	ClassII	AT rich SSR	EPCR|chr4=2673225	NoVPCR Hit Clementina Geno	--NA--	M1H2Si8088,marker_000230,---NA---,539,0,,,0,-
SiSSRM=000195	M4H3Si8089	GTGGACATGGGCACAAGATA	GCAGCCAATGAATCTGCTAA	475	59.374	59.019	(ATA)8	24	ClassII	AT rich SSR	EPCR|chr4=2672685	NoVPCR Hit Clementina Geno	--NA--	M1H3Si8089,marker_000232,---NA---,543,0,,,0,-
SiSSRM=000196	M4H2Si8090	GCTTGATTACTCTGCCTCCC	TCATGTCTCCTTGGGTTCAA	239	58.889	59.059	(GA)9	18	ClassI	AT/GC Balance SSR	EPCR|chr4=2670648	NoVPCR Hit Clementina Geno	--NA--	M1H2Si8090,marker_000231,---NA---,537,0,,,0,-
SiSSRM=000197	M4H2Si8091	CCCCTACCTTCCCCTACATT	CGATCCCAAGTAAGTTCGGT	427	59.167	59.052	(TC)11	22	ClassII	AT/GC Balance SSR	EPCR|chr4=2650500	NoVPCR Hit Clementina Geno	--NA--	M1H2Si8091,marker_000233,---NA---,541,0,,,0,-
SiSSRM=000198	M4H2Si8094	AAAATCCTTACCCAACACGG	AAAAGACGCGATGTGAGTTG	488	58.809	58.926	(AC)12	24	ClassII	AT/GC Balance SSR	EPCR|chr4=2646133	NoVPCR Hit Clementina Geno	--NA--	M1H2Si8094,marker_000234,---NA---,543,0,,,0,-
SiSSRM=000199	M4H3Si8096	CTGTTTGTTCAAGTCCCCCT	CACAACATTCCATGTGACGA	498	59.037	58.921	(AAT)7	21	ClassII	AT rich SSR	EPCR|chr4=2642519	NoVPCR Hit Clementina Geno	--NA--	M1H3Si8096,marker_000235,---NA---,540,0,,,0,-
SiSSRM=000200	M4H3Si8097	TCAGCGCAGCAAAATCTACT	GGCAGGCTTAGGACAGTTTC	331	58.824	58.936	(CTT)9	27	ClassII	AT rich SSR	EPCR|chr4=2628527	NoVPCR Hit Clementina Geno	--NA--	M1H3Si8097,marker_000237,---NA---,546,0,,,0,-
SiSSRM=000201	M4H5Si8100	CCATGGGGCTATATTTGGAA	CAGTAGTTGCCGCCATTTTA	498	59.616	58.841	(AAAGA)4	20	ClassII	AT rich SSR	EPCR|chr4=2624297	NoVPCR Hit Clementina Geno	--NA--	M1H5Si8100,marker_000239,---NA---,539,0,,,0,-
SiSSRM=000202	M4H3Si8101	CAACTCGGAAGCCACACTAA	GGCTGCCACCATTATTGTTA	206	58.923	58.508	(AAT)9	27	ClassII	AT rich SSR	EPCR|chr4=2621391	NoVPCR Hit Clementina Geno	--NA--	M1H3Si8101,marker_000238,---NA---,546,0,,,0,-
SiSSRM=000203	M4H2Si8105	TCTGGCTTGCACGTGTAGTT	CAACATGAAAGGTGGCAAAG	456	59.515	59.17	(AC)10	20	ClassII	AT/GC Balance SSR	EPCR|chr4=2608499	NoVPCR Hit Clementina Geno	--NA--	M1H2Si8105,marker_000241,sodium transporter hkt1-like,539,20,4.11E-28,84.95%,3,C:membrane; F:transporter activity; P:transport,-
SiSSRM=000204	M4H2Si8106	ATTGGCGTATGAGAGGGATT	TACCATGTGATGCACAACGA	239	58.479	59.543	(AC)13	26	ClassII	AT/GC Balance SSR	EPCR|chr4=2606523	NoVPCR Hit Clementina Geno	--NA--	M1H2Si8106,marker_000242,---NA---,545,0,,,0,-
SiSSRM=000205	M4H3Si8108	CCGTTGTGAAACTTTACTTGGG	CGTACTGGTTATGCATGTTGG	493	60.77	58.978	(TAT)7	21	ClassII	AT rich SSR	EPCR|chr4=2598713	NoVPCR Hit Clementina Geno	--NA--	M1H3Si8108,marker_000243,---NA---,540,0,,,0,-
SiSSRM=000206	M4H4Si8109	GAACGTGTCTGTTGTCCACC	CTGAGCGTAATCGCCACTAA	303	58.995	59.087	(AATA)5	20	ClassII	AT rich SSR	EPCR|chr4=2596992	NoVPCR Hit Clementina Geno	--NA--	M1H4Si8109,marker_000244,---NA---,539,0,,,0,-
SiSSRM=000207	M4H4Si8113	TTCTAATCGCTACTGGCACG	CCCTCTGGTACGGTGTTCTT	402	59.087	59.062	(TAAA)5	20	ClassII	AT rich SSR	EPCR|chr4=2571432	NoVPCR Hit Clementina Geno	--NA--	M1H4Si8113,marker_000246,---NA---,539,0,,,0,-
SiSSRM=000208	M4H2Si8120	ATGTTGATGCAGCAGAGGAG	AGAACATGTTTCTCCGGTCC	286	58.987	58.992	(GA)8	16	ClassI	AT/GC Balance SSR	EPCR|chr4=2556218	NoVPCR Hit Clementina Geno	--NA--	M1H2Si8120,marker_000247,---NA---,535,0,,,0,-
SiSSRM=000209	M4H4Si8122	TGATTGTGCAGTCATCACCA	GTTAGGACCTTGCCCAACAT	321	59.658	58.912	(AAAT)5	20	ClassII	AT rich SSR	EPCR|chr4=2548812	NoVPCR Hit Clementina Geno	--NA--	M1H4Si8122,marker_000248,---NA---,539,0,,,0,-
SiSSRM=000210	M4H3Si8123	GAATGAAACGAGGAAGAGGG	AGGCGGAATATGAATCCTCA	488	58.715	59.486	(TAA)8	24	ClassII	AT rich SSR	EPCR|chr4=2538794	NoVPCR Hit Clementina Geno	--NA--	M1H3Si8123,marker_000250,---NA---,543,0,,,0,-
SiSSRM=000211	M4H2Si8125	AACGCTTATTTCGGTTCCAC	ACGCTGTAGCTGAAATGCAC	375	59.091	59.105	(GA)13	26	ClassII	AT/GC Balance SSR	EPCR|chr4=2537834	NoVPCR Hit Clementina Geno	--NA--	M1H2Si8125,marker_000249,---NA---,545,0,,,0,-
SiSSRM=000212	M4H3Si8127	CTAAGTGGCCTTGTGCGATA	ATATTCGGATTTCTGGGCTG	475	58.942	58.998	(AAT)7	21	ClassII	AT rich SSR	EPCR|chr4=2533139	NoVPCR Hit Clementina Geno	--NA--	M1H3Si8127,marker_000251,---NA---,540,0,,,0,-
SiSSRM=000213	M4H3Si8129	CCCACCACAATCACTGTAGC	ACATGTGTTCTGGTCGGAAA	327	59.01	58.984	(TTA)6	18	ClassI	AT rich SSR	EPCR|chr4=2525106	NoVPCR Hit Clementina Geno	--NA--	M1H3Si8129,marker_000252,---NA---,537,0,,,0,-
SiSSRM=000214	M4H2Si8135	CGTCAACAGCATGGCTAACT	TTTGCAACTCTGCCTTTGTC	499	58.952	59.05	(GA)8	16	ClassI	AT/GC Balance SSR	EPCR|chr4=2495067	NoVPCR Hit Clementina Geno	--NA--	M1H2Si8135,marker_000253,plasma membrane calcium-transporting atpase,535,2,3.78E-22,76.00%,0,-
SiSSRM=000215	M4H4Si8136	TTCCATGTTGGGTTAGGGTT	CGAGTCACTGGATCGTGTTT	368	59.146	58.725	(ATAC)5	20	ClassII	AT rich SSR	EPCR|chr4=2494493	NoVPCR Hit Clementina Geno	--NA--	M1H4Si8136,marker_000256,---NA---,539,0,,,0,-
SiSSRM=000216	M4H2Si8138	CATAGAAGTGTGCAGGTGGG	AGATTGGGAACTTTGTTGGC	304	59.161	59.031	(TG)10	20	ClassII	AT/GC Balance SSR	EPCR|chr4=2487627	NoVPCR Hit Clementina Geno	--NA--	M1H2Si8138,marker_000254,---NA---,539,0,,,0,-
SiSSRM=000217	M4H2Si8139	AATGACACCCAACAGACAGC	CTCTCTCCCCCATCCTGATA	304	58.568	59.039	(AT)15	30	ClassII	AT rich SSR	EPCR|chr4=2486081	NoVPCR Hit Clementina Geno	--NA--	M1H2Si8139,marker_000255,---NA---,549,0,,,0,-
SiSSRM=000218	M4H2Si8140	GATCTCAGTCGCTTGCACAT	GGACCACTAAGGCGGTAAAA	421	58.99	59.087	(AC)15	30	ClassII	AT/GC Balance SSR	EPCR|chr4=2484805	NoVPCR Hit Clementina Geno	--NA--	M1H2Si8140,marker_000257,---NA---,549,0,,,0,-
SiSSRM=000219	M4H2Si8146	ACTCGCAATCAACACCGTAA	TCAAGTAATGCTTCAACGGC	482	59.199	58.92	(TA)10	20	ClassII	AT rich SSR	EPCR|chr4=2462720	NoVPCR Hit Clementina Geno	--NA--	M1H2Si8146,marker_000259,---NA---,539,0,,,0,-
SiSSRM=000220	M4H2Si8147	CAACAAACCCACCTTGAATG	GGAGCAATCTTGAGAAAGCC	423	58.871	59.009	(TA)13	26	ClassII	AT rich SSR	EPCR|chr4=2462636	NoVPCR Hit Clementina Geno	--NA--	M1H2Si8147,marker_000260,---NA---,545,0,,,0,-
SiSSRM=000221	M4H2Si8151	TCTCCCCATTAAAGCATTCC	TATGTATTTGCCCACATGCC	438	58.974	59.261	(TA)8	16	ClassI	AT rich SSR	EPCR|chr4=2450244	NoVPCR Hit Clementina Geno	--NA--	M1H2Si8151,marker_000262,---NA---,535,0,,,0,-
SiSSRM=000222	M4H3Si6186	GTAAAACCAGTCGGTTCGGT	ATTTCCATGGTTCCTTGCTC	421	58.958	58.984	(GCT)6	18	ClassI	GC rich SSR	EPCR|chr4=10003650	NoVPCR Hit Clementina Geno	--NA--	M1H3Si6186,marker_001069,---NA---,537,0,,,0,-
SiSSRM=000223	M4H5Si6188	CGAAATAATCGAACCGAACC	AGGATTGTCCCACTTCCAAA	498	59.411	59.381	(AACCG)4	20	ClassII	GC rich SSR	EPCR|chr4=10005969	Poly	scaffold_58	M1H5Si6188,marker_001074,---NA---,539,0,,,0,-
SiSSRM=000224	M4H2Si6192	TGTCACATTGTCATTGCCAG	TAGGCCGTGTATCATTGTGG	421	59.085	59.42	(AC)9	18	ClassI	AT/GC Balance SSR	EPCR|chr4=10012714	NoVPCR Hit Clementina Geno	--NA--	M1H2Si6192,marker_001071,---NA---,537,0,,,0,-
SiSSRM=000225	M4H3Si6193	AAAGAGCCTCCTTGGACTGA	ATTACAATCCGGGTTTCGAG	328	59.014	58.903	(TTC)6	18	ClassI	AT rich SSR	EPCR|chr4=10014356	NoVPCR Hit Clementina Geno	--NA--	M1H3Si6193,marker_001073,---NA---,537,0,,,0,-
SiSSRM=000226	M4H2Si6194	GTAAAAGAGGCCAACGGAAG	GTACCAGACCTGCTGGGAAT	442	58.834	59.018	(GT)15	30	ClassII	AT/GC Balance SSR	EPCR|chr4=10026959	NoVPCR Hit Clementina Geno	--NA--	M1H2Si6194,marker_001075,derlin-1,549,20,3.81E-20,86.25%,10,P:multicellular organismal development; P:cellular process; P:response to abiotic stimulus; P:biological_process; P:protein metabolic process; F:structural molecule activity; C:cytoplasm; C:membrane; C:nucleus; C:intracellular,-
SiSSRM=000227	M4H4Si6197	TACTCTCGGCCTTTTGAGGT	CTGGCCCACTGTTTATGTTG	358	58.934	59.047	(ATTA)7	28	ClassII	AT rich SSR	EPCR|chr4=10035928	NoVPCR Hit Clementina Geno	--NA--	M1H4Si6197,marker_001079,---NA---,547,0,,,0,-
SiSSRM=000228	M4H3Si6199	CCCAAGCGCTCTCTCTATCT	GTGATGGGTTTGTTCGACTG	420	58.792	58.984	(TCT)9	27	ClassII	AT rich SSR	EPCR|chr4=10040974	NoVPCR Hit Clementina Geno	--NA--	M1H3Si6199,marker_001076,uncharacterized protein,546,20,1.69E-28,80.75%,1,C:cell wall,-
SiSSRM=000229	M4H3Si6200	GGAGTGTAGTCCCGTGGTTT	GAAGTTGACAACCCACATGC	282	58.917	58.987	(ATT)7	21	ClassII	AT rich SSR	EPCR|chr4=10041631	NoVPCR Hit Clementina Geno	--NA--	M1H3Si6200,marker_001077,uncharacterized protein,540,20,7.40E-29,90.00%,1,C:cell wall,-
SiSSRM=000230	M4H3Si6201	CCCATATTTGGCACATTGAC	ACATGGATGGAACCAGAGGT	495	58.697	59.232	(TAT)6	18	ClassI	AT rich SSR	EPCR|chr4=10042184	NoVPCR Hit Clementina Geno	--NA--	M1H3Si6201,marker_001078,---NA---,537,0,,,0,-
SiSSRM=000231	M4H5Si6204	TGTAGGAGGATGGAGTGACG	GGGAAAACAACACAAGGGAT	487	58.669	58.741	(TATTA)4	20	ClassII	AT rich SSR	EPCR|chr4=10061565	NoVPCR Hit Clementina Geno	--NA--	M1H5Si6204,marker_001081,---NA---,539,0,,,0,-
SiSSRM=000232	M4H3Si6206	GATTGCGTTGGTTATCTCCC	ACACCCAATAGTTGGAAGCC	355	59.391	58.912	(ACT)7	21	ClassII	AT rich SSR	EPCR|chr4=10073286	NoVPCR Hit Clementina Geno	--NA--	M1H3Si6206,marker_001082,---NA---,540,0,,,0,-
SiSSRM=000233	M4H3Si6209	ACTTTTGGCGTTCAAGTCCT	ATCTGGGGGAGAGTGAGAGA	500	58.84	58.767	(AAT)6	18	ClassI	AT rich SSR	EPCR|chr4=10079536	NoVPCR Hit Clementina Geno	--NA--	M1H3Si6209,marker_001084,---NA---,537,0,,,0,-
SiSSRM=000234	M4H2Si6210	ATATCCTTTCGGTCTCGCAC	GCTCTCTTAGCGTCAGCCTT	341	59.154	58.986	(CT)14	28	ClassII	AT/GC Balance SSR	EPCR|chr4=10079931	NoVPCR Hit Clementina Geno	--NA--	M1H2Si6210,marker_001083,---NA---,547,0,,,0,-
SiSSRM=000235	M4H2Si6213	AGCTGCTGCCCTCACTTAAC	TCCTGGAAGGCTCTTTGTTT	478	59.644	58.909	(CT)9	18	ClassI	AT/GC Balance SSR	EPCR|chr4=10089202	NoVPCR Hit Clementina Geno	--NA--	M1H2Si6213,marker_001086,---NA---,537,0,,,0,-
SiSSRM=000236	M4H2Si6214	CCCTCCCTCCTCTCTCTCTC	TCCTGGAAGGCTCTTTGTTT	398	59.489	58.909	(AG)14	28	ClassII	AT/GC Balance SSR	EPCR|chr4=10089282	NoVPCR Hit Clementina Geno	--NA--	M1H2Si6214,marker_001087,---NA---,547,0,,,0,-
SiSSRM=000237	M4H2Si6215	GCATGGAAAAAGGGCTTATG	TTTGCTTTTCTGTGTACGCC	496	59.547	58.967	(AG)12	24	ClassII	AT/GC Balance SSR	EPCR|chr4=10091482	NoVPCR Hit Clementina Geno	--NA--	M1H2Si6215,marker_001088,---NA---,543,0,,,0,-
SiSSRM=000238	M4H4Si6216	GGCGTACACAGAAAAGCAAA	GGGTTGCACTTCATCATCAG	419	58.967	59.09	(ATAA)5	20	ClassII	AT rich SSR	EPCR|chr4=10091958	NoVPCR Hit Clementina Geno	--NA--	M1H4Si6216,marker_001090,---NA---,539,0,,,0,-
SiSSRM=000239	M4H3Si6217	CTGATGATGAAGTGCAACCC	CAATGGATCCCACGTTGTAA	334	59.09	59.247	(TGC)7	21	ClassII	GC rich SSR	EPCR|chr4=10092357	NoVPCR Hit Clementina Geno	--NA--	M1H3Si6217,marker_001089,---NA---,540,0,,,0,-
SiSSRM=000240	M4H5Si6219	ACGTTGAGGAAAACCCAGAT	GGCTTAAAAGTAGGGGAGGG	289	58.499	59.088	(GAGAG)4	20	ClassII	GC rich SSR	EPCR|chr4=10095626	NoVPCR Hit Clementina Geno	--NA--	M1H5Si6219,marker_001095,---NA---,539,0,,,0,-
SiSSRM=000241	M4H2Si6220	TTGTCTGCAGTCGATCACAA	TGCGTCACTGTTTGTCTGAA	491	58.95	59.002	(TA)11	22	ClassII	AT rich SSR	EPCR|chr4=10099365	NoVPCR Hit Clementina Geno	--NA--	M1H2Si6220,marker_001091,---NA---,541,0,,,0,-
SiSSRM=000242	M4H2Si6221	CGAAAATGGGCATTCTACCT	GTTCTTACCCAACAAGAGCA	267	59.043	55.454	(TA)9	18	ClassI	AT rich SSR	EPCR|chr4=10100409	NoVPCR Hit Clementina Geno	--NA--	M1H2Si6221,marker_001092,---NA---,537,0,,,0,-
SiSSRM=000243	M4H3Si6222	CGCGAACATTATGCTCTTGT	GCTGTGCTGCTGCAAATTAT	442	58.945	59.094	(TAT)6	18	ClassI	AT rich SSR	EPCR|chr4=10100645	NoVPCR Hit Clementina Geno	--NA--	M1H3Si6222,marker_001093,---NA---,537,0,,,0,-
SiSSRM=000244	M4H4Si6223	TTCTAAGCCCAAGGGTTGAC	AAGCAATCTCAAATGGTCCC	251	59.17	58.984	(TTAT)5	20	ClassII	AT rich SSR	EPCR|chr4=10104165	NoVPCR Hit Clementina Geno	--NA--	M1H4Si6223,marker_001094,---NA---,539,0,,,0,-
SiSSRM=000245	M4H2Si6224	ACACGAATACAAAAAGGGGC	GACCGACCTGGTGCTTTTAT	435	58.952	59.056	(TG)14	28	ClassII	AT/GC Balance SSR	EPCR|chr4=10120649	Poly	scaffold_29	M1H2Si6224,marker_001096,---NA---,547,0,,,0,-
SiSSRM=000246	M4H3Si6226	TCCGACAGAAACAGAATCCA	GGTGGCTTATGCCTTGTTTT	437	59.215	59.091	(AAT)8	24	ClassII	AT rich SSR	EPCR|chr4=10142974	NoVPCR Hit Clementina Geno	--NA--	M1H3Si6226,marker_001098,---NA---,543,0,,,0,-
SiSSRM=000247	M4H2Si6227	CACGCAGTCAAGATTCCCTA	ACCCTAGAAAGGATGGGAGG	493	58.874	59.392	(CA)17	34	ClassII	AT/GC Balance SSR	EPCR|chr4=10154670	NoVPCR Hit Clementina Geno	--NA--	M1H2Si6227,marker_001099,---NA---,553,0,,,0,-
SiSSRM=000248	M4H3Si6230	CAGACCAAGCAGCAAATGTT	CAATTAGAGCTGATGGCGAA	414	58.926	59.016	(CCA)6	18	ClassI	GC rich SSR	EPCR|chr4=10196588	NoVPCR Hit Clementina Geno	--NA--	M1H3Si6230,marker_001100,uncharacterized protein,537,19,8.27E-23,77.42%,1,C:cytoplasm,-
SiSSRM=000249	M4H4Si6232	AGTAGCCATCATCCAATAGGG	ATGCAAGTCTTAGTTCCGGC	359	58.032	59.34	(ACAT)6	24	ClassII	AT rich SSR	EPCR|chr4=10227714	NoVPCR Hit Clementina Geno	--NA--	M1H4Si6232,marker_001102,---NA---,543,0,,,0,-
SiSSRM=000250	M4H2Si6233	TGATTTGAGCTACACTGCCC	TTGGCTTCATTTGACTGCTC	217	58.877	59.002	(TA)14	28	ClassII	AT rich SSR	EPCR|chr4=10231254	NoVPCR Hit Clementina Geno	--NA--	M1H2Si6233,marker_001101,inositol oxygenase,547,20,6.30E-39,96.20%,5,C:cytoplasm; F:binding; P:metabolic process; P:cellular process; F:catalytic activity,EC:1.13.99.1
SiSSRM=000251	M4H2Si6234	TCCCTATGTCCATGGGAAAC	GCAAGGAGAGTCGTGTGTGT	294	59.605	58.89	(TG)12	24	ClassII	AT/GC Balance SSR	EPCR|chr4=10243066	NoVPCR Hit Clementina Geno	--NA--	M1H2Si6234,marker_001103,---NA---,543,0,,,0,-
SiSSRM=000252	M4H5Si6235	TAAATGTAGGGGTGGGCATT	TCTGTAGAACCGAACCAAAC	171	59.158	55.288	(TTCGG)5	25	ClassII	GC rich SSR	EPCR|chr4=10245896	NoVPCR Hit Clementina Geno	--NA--	M1H5Si6235,marker_001104,---NA---,544,0,,,0,-
SiSSRM=000253	M4H5Si6236	GTGCGGATCTAAGACGGATT	ACGACACACCCACATTCATT	439	59.154	58.699	(TTTTA)4	20	ClassII	AT rich SSR	EPCR|chr4=10249564	NoVPCR Hit Clementina Geno	--NA--	M1H5Si6236,marker_001105,---NA---,539,0,,,0,-
SiSSRM=000254	M4H3Si6240	ACCCCAGGAACAGTGAGTTC	AACGATCAGAATTAAGGGGC	461	59	58.136	(AAT)8	24	ClassII	AT rich SSR	EPCR|chr4=10278786	NoVPCR Hit Clementina Geno	--NA--	M1H3Si6240,marker_001106,---NA---,543,0,,,0,-
SiSSRM=000255	M4H2Si6241	TAACTGAGGTAATGCTGGCG	AGGGTGAAAGGAAGCAAGAA	493	58.942	58.909	(GT)8	16	ClassI	AT/GC Balance SSR	EPCR|chr4=10286812	NoVPCR Hit Clementina Geno	--NA--	M1H2Si6241,marker_001107,---NA---,535,0,,,0,-
SiSSRM=000256	M4H3Si6242	TGAAGTGTAGACGCTTTGCC	ATTAGCCCACAGCTACCATT	217	59.076	56.352	(TTA)6	18	ClassI	AT rich SSR	EPCR|chr4=10298663	NoVPCR Hit Clementina Geno	--NA--	M1H3Si6242,marker_001109,---NA---,537,0,,,0,-
SiSSRM=000257	M4H2Si6243	CATAACCTCTTTTGCAAGCC	CAGATCCGTAGTTTCGACCA	454	57.515	58.722	(TA)8	16	ClassI	AT rich SSR	EPCR|chr4=10299358	NoVPCR Hit Clementina Geno	--NA--	M1H2Si6243,marker_001108,---NA---,535,0,,,0,-
SiSSRM=000258	M4H3Si6244	CGAGTTCCATCAACGAAATG	ACACACTCACCATTCCTCCA	461	59.123	58.94	(GGA)6	18	ClassI	GC rich SSR	EPCR|chr4=10304865	NoVPCR Hit Clementina Geno	--NA--	M1H3Si6244,marker_001110,zinc finger ccch domain-containing protein 20-like,537,17,1.63E-25,70.18%,1,F:binding,-
SiSSRM=000259	M4H3Si6245	TGGAGGAATGGTGAGTGTGT	ATGTCTTGCCTGCTGAACTG	337	58.94	59.037	(GAA)6	18	ClassI	AT rich SSR	EPCR|chr4=10305306	NoVPCR Hit Clementina Geno	--NA--	M1H3Si6245,marker_001112,---NA---,537,0,,,0,-
SiSSRM=000260	M4H2Si6246	TCCGCCCAACTCTTTACTTT	AGCGAAGGTCGTACATCACA	497	58.834	59.318	(AC)11	22	ClassII	AT/GC Balance SSR	EPCR|chr4=10305852	NoVPCR Hit Clementina Geno	--NA--	M1H2Si6246,marker_001111,---NA---,541,0,,,0,-
SiSSRM=000261	M4H3Si6247	GTTAGGGTGAGGTTGTTTCA	CCACGAAAACGAGAGAAACC	470	55.12	59.711	(TAT)7	21	ClassII	AT rich SSR	EPCR|chr4=10314510	NoVPCR Hit Clementina Geno	--NA--	M1H3Si6247,marker_001113,---NA---,540,0,,,0,-
SiSSRM=000262	M4H2Si6252	CCTCACTACTGTGTGGCTCAA	GTCAGGAAAGTTCGGGAAAA	493	58.944	59.146	(AC)11	22	ClassII	AT/GC Balance SSR	EPCR|chr4=10342523	NoVPCR Hit Clementina Geno	--NA--	M1H2Si6252,marker_001114,---NA---,541,0,,,0,-
SiSSRM=000263	M4H2Si6254	AGTCAGGGATCTCTGGTTGG	CTTTGGGATGACAGTGTTGG	300	59.101	58.98	(AT)11	22	ClassII	AT rich SSR	EPCR|chr4=10342847	NoVPCR Hit Clementina Geno	--NA--	M1H2Si6254,marker_001116,AF506028_13CTV.19 [Citrus trifoliata],541,5,1.08E-31,86.60%,11,F:transferase activity; F:protein binding; P:DNA metabolic process; F:RNA binding; F:hydrolase activity; P:transport; P:protein metabolic process; F:binding; P:RNA metabolic process; P:transcription; C:nucleus,EC:2.7.7.49; EC:3.4.23.0
SiSSRM=000264	M4H3Si6260	TTCACCATCTTGAACCTGGA	TAAGCATCACCACCACATCC	246	59.059	59.374	(ATC)12	36	ClassII	AT rich SSR	EPCR|chr4=10379378	NoVPCR Hit Clementina Geno	--NA--	M1H3Si6260,marker_001119,---NA---,555,0,,,0,-
SiSSRM=000265	M4H2Si6262	GAAGAAAAGCGTGGCAAGAT	GCCAGAAATGAGTTCGATCA	328	59.457	58.799	(TA)11	22	ClassII	AT rich SSR	EPCR|chr4=10403511	NoVPCR Hit Clementina Geno	--NA--	M1H2Si6262,marker_001121,---NA---,541,0,,,0,-
SiSSRM=000266	M4H2Si6263	GTCGTACACCTGGCACAATC	CCTGATCAATTGCTACCCCT	494	59.014	59.006	(AT)10	20	ClassII	AT rich SSR	EPCR|chr4=10406885	NoVPCR Hit Clementina Geno	--NA--	M1H2Si6263,marker_001122,---NA---,539,0,,,0,-
SiSSRM=000267	M4H3Si6265	TCTCGAATGGGGCTAAAAAC	TTGAGTAGTCTTGTTGGCCG	163	59.158	58.923	(CAG)7	21	ClassII	GC rich SSR	EPCR|chr4=10422127	NoVPCR Hit Clementina Geno	--NA--	M1H3Si6265,marker_001124,40s ribosomal protein s30,540,20,2.32E-13,98.45%,7,C:nucleus; F:structural molecule activity; C:ribosome; C:cytosol; P:protein metabolic process; P:cellular process; C:mitochondrion,-
SiSSRM=000268	M4H2Si6266	GCATATCCTTTGGCTTTGGT	GACCTTTGCCCAAAATCATC	465	59.046	59.368	(TC)9	18	ClassI	AT/GC Balance SSR	EPCR|chr4=10438067	NoVPCR Hit Clementina Geno	--NA--	M1H2Si6266,marker_001125,---NA---,537,0,,,0,-
SiSSRM=000269	M4H3Si6268	ATCATCGTCAATGTCGTCGT	AAATCAGATGGACGGTGGAT	460	58.963	59.218	(TAT)8	24	ClassII	AT rich SSR	EPCR|chr4=10444577	NoVPCR Hit Clementina Geno	--NA--	M1H3Si6268,marker_001126,---NA---,543,0,,,0,-
SiSSRM=000270	M4H4Si6269	TAACTTGCAACCCCGAAATC	CGGGCTTTTACGGTACAGAT	386	59.938	59.111	(TTTA)5	20	ClassII	AT rich SSR	EPCR|chr4=10448259	NoVPCR Hit Clementina Geno	--NA--	M1H4Si6269,marker_001127,---NA---,539,0,,,0,-
SiSSRM=000271	M4H5Si6270	GCAGTGAGTCGGAGTGAAAA	ATTCGCCAAACCTAAACCAC	271	59.01	58.952	(TTTAT)4	20	ClassII	AT rich SSR	EPCR|chr4=10459481	NoVPCR Hit Clementina Geno	--NA--	M1H5Si6270,marker_001129,60s ribosomal protein l28,539,20,8.67E-51,71.50%,1,C:intracellular,-
SiSSRM=000272	M4H3Si6271	TTCTCGTTCAACGGTACAGC	ACTTCATGGAATGGGAATGG	443	58.926	59.605	(TTA)7	21	ClassII	AT rich SSR	EPCR|chr4=10462511	NoVPCR Hit Clementina Geno	--NA--	M1H3Si6271,marker_001128,---NA---,540,0,,,0,-
SiSSRM=000273	M4H5Si6272	TCGTGTCAAGTTTTTGGTCC	ACAATTCAGGCGGTAGAACC	454	58.596	59.056	(TTTAT)4	20	ClassII	AT rich SSR	EPCR|chr4=10469022	NoVPCR Hit Clementina Geno	--NA--	M1H5Si6272,marker_001130,---NA---,539,0,,,0,-
SiSSRM=000274	M4H3Si6273	TATCCTCGACCCATAGAGGG	GGACCTACGGTTGCTTGAAT	453	58.956	59.056	(TAT)8	24	ClassII	AT rich SSR	EPCR|chr4=10475845	NoVPCR Hit Clementina Geno	--NA--	M1H3Si6273,marker_001131,integrase [Populus trichocarpa],543,3,3.62E-11,73.33%,5,P:DNA metabolic process; F:nucleic acid binding; P:metabolic process; P:cellular process; F:catalytic activity,-
SiSSRM=000275	M4H2Si6274	AGAAGGCCATATTTGATCCG	CATTGGAGTGGGACAAGATG	155	58.998	58.93	(AC)13	26	ClassII	AT/GC Balance SSR	EPCR|chr4=10498730	NoVPCR Hit Clementina Geno	--NA--	M1H2Si6274,marker_001132,---NA---,545,0,,,0,-
SiSSRM=000276	M4H2Si6276	ATGTGCTGCAGTCCAAAGAG	ATGCAGCAGCCATGATAGAG	494	59.037	59.005	(AT)13	26	ClassII	AT rich SSR	EPCR|chr4=10519668	NoVPCR Hit Clementina Geno	--NA--	M1H2Si6276,marker_001133,---NA---,545,0,,,0,-
SiSSRM=000277	M4H5Si6277	TTTGCATCAATAGACCAGGC	GTTGAACCCAGTCCGAAGAT	461	58.723	58.992	(TTTCT)4	20	ClassII	AT rich SSR	EPCR|chr4=10522093	NoVPCR Hit Clementina Geno	--NA--	M1H5Si6277,marker_001134,---NA---,539,0,,,0,-
SiSSRM=000278	M4H4Si6278	TGTGTGTTGAAGATGGCTGA	GCAACTCACATTTGTCTCGG	472	58.784	59.293	(AATA)6	24	ClassII	AT rich SSR	EPCR|chr4=10547044	NoVPCR Hit Clementina Geno	--NA--	M1H4Si6278,marker_001135,---NA---,543,0,,,0,-
SiSSRM=000279	M4H2Si6279	ATTCCAAATTAGACGCCCAG	AGAAGTTTGCAGCACAATGG	361	59.043	58.926	(GT)8	16	ClassI	AT/GC Balance SSR	EPCR|chr4=10554995	NoVPCR Hit Clementina Geno	--NA--	M1H2Si6279,marker_001136,---NA---,535,0,,,0,-
SiSSRM=000280	M4H3Si6281	GTAAAAGCCCAAGCCTAGTT	ATTGGCCATACCTCCATTCT	476	55.403	58.334	(ATA)6	18	ClassI	AT rich SSR	EPCR|chr4=10577240	NoVPCR Hit Clementina Geno	--NA--	M1H3Si6281,marker_001137,---NA---,537,0,,,0,-
SiSSRM=000281	M4H2Si6283	CCATTTGCATATACGGGATG	GGGTTTTGGCCATTACTTGA	414	58.721	59.801	(TA)8	16	ClassI	AT rich SSR	EPCR|chr4=10605304	NoVPCR Hit Clementina Geno	--NA--	M1H2Si6283,marker_001138,---NA---,535,0,,,0,-
SiSSRM=000282	M4H3Si6284	AACCCGTAGGCCATCAATAA	CCCATCAGCCCATACACTTA	498	59.297	58.449	(TTG)7	21	ClassII	AT rich SSR	EPCR|chr4=10646730	NoVPCR Hit Clementina Geno	--NA--	M1H3Si6284,marker_001139,---NA---,540,0,,,0,-
SiSSRM=000283	M4H2Si6287	TTATTGTTGGTGGCTGGTTC	TGTGGGGTTTGGTTATTTCC	451	58.476	59.523	(TA)9	18	ClassI	AT rich SSR	EPCR|chr4=10691653	NoVPCR Hit Clementina Geno	--NA--	M1H2Si6287,marker_001141,---NA---,537,0,,,0,-
SiSSRM=000284	M4H2Si6290	AAAGGGAGGGGATAGTTGGT	ATTGATTAGGCAAGATGCCC	464	58.781	59.001	(CA)8	16	ClassI	AT/GC Balance SSR	EPCR|chr4=10699000	NoVPCR Hit Clementina Geno	--NA--	M1H2Si6290,marker_001142,---NA---,535,0,,,0,-
SiSSRM=000285	M4H4Si6292	GGACCAACGACATTTTACCC	CACGAACCCAAACCCTAAGT	490	59.15	58.955	(TGGC)6	24	ClassII	GC rich SSR	EPCR|chr4=10715358	NoVPCR Hit Clementina Geno	--NA--	M1H4Si6292,marker_001144,---NA---,543,0,,,0,-
SiSSRM=000286	M4H2Si6293	TGGTTTGAAGAAAAGGGAGG	AGATCTCCACCGAAAAGTCG	343	59.143	59.284	(AT)10	20	ClassII	AT rich SSR	EPCR|chr4=10718234	NoVPCR Hit Clementina Geno	--NA--	M1H2Si6293,marker_001143,---NA---,539,0,,,0,-
SiSSRM=000287	M4H5Si6295	ACAATCAGGACGCAGTTCAG	TTTCAGGTGGAACATGTGGT	383	58.882	58.827	(AATAA)5	25	ClassII	AT rich SSR	EPCR|chr4=10727995	NoVPCR Hit Clementina Geno	--NA--	M1H5Si6295,marker_001145,protein,544,20,8.12E-35,86.00%,0,-
SiSSRM=000288	M4H3Si6297	CTCGGATATGCTTCCTGCTT	CTGCTGCAATCCATTTGATG	291	59.434	60.22	(TCA)6	18	ClassI	AT rich SSR	EPCR|chr4=10821554	NoVPCR Hit Clementina Geno	--NA--	M1H3Si6297,marker_001146,uncharacterized protein partial,537,2,2.10E-11,47.50%,0,-
SiSSRM=000289	M4H2Si6299	TGAAGAAATTGAGCTCCCAG	CAAGCTCAGCATAGCAAACA	441	58.02	57.821	(TA)10	20	ClassII	AT rich SSR	EPCR|chr4=10868608	NoVPCR Hit Clementina Geno	--NA--	M1H2Si6299,marker_001147,---NA---,539,0,,,0,-
SiSSRM=000290	M4H3Si6301	AAGACAGAGCGAGAGGGAAA	ATATTCTCCATCACACCGCA	324	59.162	58.953	(TCT)6	18	ClassI	AT rich SSR	EPCR|chr4=10918264	NoVPCR Hit Clementina Geno	--NA--	M1H3Si6301,marker_001150,---NA---,537,0,,,0,-
SiSSRM=000291	M4H3Si6302	AGGGGAAGACCACGTAGATG	ACAATCATCACCACACACCC	343	59.014	59.078	(TTG)9	27	ClassII	AT rich SSR	EPCR|chr4=10923043	NoVPCR Hit Clementina Geno	--NA--	M1H3Si6302,marker_001151,---NA---,546,0,,,0,-
SiSSRM=000292	M4H3Si6304	TGTTTTGGGTGTCATGGACT	ACAATCATCACCACACACCC	401	58.827	59.078	(TTG)9	27	ClassII	AT rich SSR	EPCR|chr4=10923964	NoVPCR Hit Clementina Geno	--NA--	M1H3Si6304,marker_001152,---NA---,546,0,,,0,-
SiSSRM=000293	M4H3Si6306	ATGATTGGTGGTGGTGATTG	CCTTCTCTTCTTTCCCCTCA	395	59.063	58.445	(ATG)7	21	ClassII	AT rich SSR	EPCR|chr4=10974739	NoVPCR Hit Clementina Geno	--NA--	M1H3Si6306,marker_001153,---NA---,540,0,,,0,-
SiSSRM=000294	M4H3Si6309	GCAGGACAGAACAGACCAGA	CTGAAACTCCCTGAAGCACA	420	58.968	59.007	(AGC)6	18	ClassI	GC rich SSR	EPCR|chr4=11049675	NoVPCR Hit Clementina Geno	--NA--	M1H3Si6309,marker_001154,udp-n-acetylglucosamine o-acyltransferase domain-containing protein,537,16,2.60E-17,88.06%,4,F:transferase activity; C:mitochondrion; P:metabolic process; P:cellular process,EC:2.3.1.129
SiSSRM=000295	M4H2Si6310	TTGATTCGACCAAAGCTGAC	GACATACCAAACGAGCCCTT	485	58.85	59.056	(TA)9	18	ClassI	AT rich SSR	EPCR|chr4=11055330	NoVPCR Hit Clementina Geno	--NA--	M1H2Si6310,marker_001155,---NA---,537,0,,,0,-
SiSSRM=000296	M4H2Si6311	CAAATGGATGGTGAATCTGC	CCTAGACAGACGTACACCGC	454	58.926	58.398	(TA)8	16	ClassI	AT rich SSR	EPCR|chr4=11058250	NoVPCR Hit Clementina Geno	--NA--	M1H2Si6311,marker_001156,---NA---,535,0,,,0,-
SiSSRM=000297	M4H3Si6312	CTTGGTGTGCATCCATTTTC	AGTTGCACTCCAAAAAGCCT	252	58.976	58.983	(GGA)6	18	ClassI	GC rich SSR	EPCR|chr4=11061549	NoVPCR Hit Clementina Geno	--NA--	M1H3Si6312,marker_001157,---NA---,537,0,,,0,-
SiSSRM=000298	M4H5Si6313	TAAATGGTCCCTGCCTTCTC	CATGGTCCCCAGACCTACTT	206	59.126	58.866	(GAAAA)6	30	ClassII	AT rich SSR	EPCR|chr4=11064531	NoVPCR Hit Clementina Geno	--NA--	M1H5Si6313,marker_001158,---NA---,549,0,,,0,-
SiSSRM=000299	M4H4Si6315	CTTGTTGTTGTTGGGCAGAC	GCGTCACTTTGGAACACAAG	334	59.187	59.339	(TTTA)5	20	ClassII	AT rich SSR	EPCR|chr4=11069983	NoVPCR Hit Clementina Geno	--NA--	M1H4Si6315,marker_001159,---NA---,539,0,,,0,-
SiSSRM=000300	M4H2Si6316	AATTTACCGTGCATTCTCCC	CGCTAACAACTTGACTACGCTC	390	58.906	59.246	(CT)9	18	ClassI	AT/GC Balance SSR	EPCR|chr4=11086658	NoVPCR Hit Clementina Geno	--NA--	M1H2Si6316,marker_001160,---NA---,537,0,,,0,-
SiSSRM=000301	M4H2Si6317	AATCGATAGGAGGGATGGAA	TGTCTCTCCTTTTCTCCGGT	487	58.401	58.866	(AT)8	16	ClassI	AT rich SSR	EPCR|chr4=11087818	NoVPCR Hit Clementina Geno	--NA--	M1H2Si6317,marker_001161,---NA---,535,0,,,0,-
SiSSRM=000302	M4H2Si6318	GTAGGAGTGTATGGGGGTGG	ATCCATGCGAAAGAAAGAGG	257	59.137	59.269	(TC)9	18	ClassI	AT/GC Balance SSR	EPCR|chr4=11098393	NoVPCR Hit Clementina Geno	--NA--	M1H2Si6318,marker_001162,---NA---,537,0,,,0,-
SiSSRM=000303	M4H2Si6321	TCCTCTTGTTCGATGTGCTC	CAGAGAATGTGCCTCCAATG	232	58.96	59.241	(CT)10	20	ClassII	AT/GC Balance SSR	EPCR|chr4=11139640	NoVPCR Hit Clementina Geno	--NA--	M1H2Si6321,marker_001163,---NA---,539,0,,,0,-
SiSSRM=000304	M4H3Si6322	AGCATGTGCATAACGCTCTC	GCTACTGTGTTGCTGTCTGC	482	59.057	57.197	(ATC)13	39	ClassII	AT rich SSR	EPCR|chr4=11139873	NoVPCR Hit Clementina Geno	--NA--	M1H3Si6322,marker_001165,---NA---,558,0,,,0,-
SiSSRM=000305	M4H2Si6323	GGCAATATATGTGCATGCGT	ACAGTTGCATCTAGCCGTTG	327	59.434	58.952	(AT)8	16	ClassI	AT rich SSR	EPCR|chr4=11144100	NoVPCR Hit Clementina Geno	--NA--	M1H2Si6323,marker_001164,---NA---,535,0,,,0,-
SiSSRM=000306	M4H2Si6325	GGTATTTTGCCACCCCTAGA	GCATGCAAACTTCATCCAAC	380	58.903	59.131	(AT)9	18	ClassI	AT rich SSR	EPCR|chr4=11160019	NoVPCR Hit Clementina Geno	--NA--	M1H2Si6325,marker_001166,---NA---,537,0,,,0,-
SiSSRM=000307	M4H5Si6327	CAAACCCAATGGTCTTTCAC	TGTTGAAATGAGGATGCCAC	469	57.894	59.502	(AATAC)6	30	ClassII	AT rich SSR	EPCR|chr4=11198748	NoVPCR Hit Clementina Geno	--NA--	M1H5Si6327,marker_001169,---NA---,549,0,,,0,-
SiSSRM=000308	M4H3Si6330	CATCTTGTCCCACTCCAATG	AACGTAGGCTAGGAACATGC	258	58.93	56.999	(TAA)7	21	ClassII	AT rich SSR	EPCR|chr4=11223695	NoVPCR Hit Clementina Geno	--NA--	M1H3Si6330,marker_001170,---NA---,540,0,,,0,-
SiSSRM=000309	M4H5Si6334	GAATTGACCCGAATTGATCC	CCTTGGCCATTTTAGTGTCA	489	59.179	58.623	(GGATC)5	25	ClassII	GC rich SSR	EPCR|chr4=11315887	NoVPCR Hit Clementina Geno	--NA--	M1H5Si6334,marker_001173,---NA---,544,0,,,0,-
SiSSRM=000310	M4H3Si6337	ATCCTGCCTGGTTCAATTTC	CGGCCTTCAACAAAACCTAT	397	58.984	59.087	(CAC)6	18	ClassI	GC rich SSR	EPCR|chr4=11346464	NoVPCR Hit Clementina Geno	--NA--	M1H3Si6337,marker_001174,---NA---,537,0,,,0,-
SiSSRM=000311	M4H3Si6339	AGGTCACCGGAAAAACAAGT	AGCTGATGTAAGGGGAATGG	436	58.55	59.006	(AAT)7	21	ClassII	AT rich SSR	EPCR|chr4=11368956	NoVPCR Hit Clementina Geno	--NA--	M1H3Si6339,marker_001175,---NA---,540,0,,,0,-
SiSSRM=000312	M4H5Si6341	CACACTATTAAGGCATGGGG	TAGGCTCGACAACATTGAGC	378	57.972	59.028	(TAAAA)4	20	ClassII	AT rich SSR	EPCR|chr4=11373589	NoVPCR Hit Clementina Geno	--NA--	M1H5Si6341,marker_001176,---NA---,539,0,,,0,-
SiSSRM=000313	M4H2Si6343	TGTCCGTCGCTAGTCAACTC	TCCCTTCATTGAGATAGCCC	479	59.037	59.08	(AT)9	18	ClassI	AT rich SSR	EPCR|chr4=11386694	NoVPCR Hit Clementina Geno	--NA--	M1H2Si6343,marker_001178,---NA---,537,0,,,0,-
SiSSRM=000314	M4H2Si6345	TACCAACTTCGGGGATTCTC	ATTTTGGGGTGTGTGTGTGT	445	58.981	58.594	(AG)10	20	ClassII	AT/GC Balance SSR	EPCR|chr4=11402514	NoVPCR Hit Clementina Geno	--NA--	M1H2Si6345,marker_001179,---NA---,539,0,,,0,-
SiSSRM=000315	M4H4Si6349	AGGGCTAGATTTCAACGCTT	TGCAGAAGCAGGATACAACA	455	58.098	57.997	(TATG)78	312	ClassII	AT rich SSR	EPCR|chr4=11454831	NoVPCR Hit Clementina Geno	--NA--	M1H4Si6349,marker_001181,---NA---,831,0,,,0,-
SiSSRM=000316	M4H5Si6353	AAGTAATTCTGACGGGGACG	CAGCTAAACCCTTGGTCACA	166	59.052	58.773	(TCCCC)4	20	ClassII	GC rich SSR	EPCR|chr4=11484340	NoVPCR Hit Clementina Geno	--NA--	M1H5Si6353,marker_001184,---NA---,539,0,,,0,-
SiSSRM=000317	M4H3Si6354	AAGGAAGCTTTTTCCAGCTC	CAGTTTCGGTAGTCCGCTTT	375	57.813	59.378	(TTG)6	18	ClassI	AT rich SSR	EPCR|chr4=11511714	MonoMorphic	scaffold_40	M1H3Si6354,marker_001185,---NA---,537,0,,,0,-
SiSSRM=000318	M4H2Si6356	TCGCCTTAATCACGATCTCA	ACAAGTCCAAACCTCAAGGG	215	59.375	59.037	(TA)11	22	ClassII	AT rich SSR	EPCR|chr4=11533385	Poly	scaffold_40	M1H2Si6356,marker_001186,---NA---,541,0,,,0,-
SiSSRM=000319	M4H5Si6357	ATCATCGGACAAACCTAGCC	GGGGATGGGTATAGGGAGAT	452	59.009	58.944	(GGGGA)4	20	ClassII	GC rich SSR	EPCR|chr4=11544771	NoVPCR Hit Clementina Geno	--NA--	M1H5Si6357,marker_001187,---NA---,539,0,,,0,-
SiSSRM=000320	M4H3Si6359	AATCCTGGGGAGTGGAAATC	GAGGGGACATTGTGGGTACT	432	60.133	58.718	(TAA)61	183	ClassII	AT rich SSR	EPCR|chr4=11565664	NoVPCR Hit Clementina Geno	--NA--	M1H3Si6359,marker_001188,---NA---,702,0,,,0,-
SiSSRM=000321	M4H3Si6361	ATAGCAATGGTGAAAGCGGT	GAGGGGACATTGTGGGTACT	317	59.597	58.718	(ATA)13	39	ClassII	AT rich SSR	EPCR|chr4=11584198	Poly	scaffold_40	M1H3Si6361,marker_001189,---NA---,558,0,,,0,-
SiSSRM=000322	M4H5Si6363	GTGCCATGGAATAAACACCA	GCGTCGTCTGTGGAGAAGTA	479	59.251	59.037	(ATAAA)4	20	ClassII	AT rich SSR	EPCR|chr4=11617582	MonoMorphic	scaffold_40	M1H5Si6363,marker_001190,---NA---,539,0,,,0,-
SiSSRM=000323	M4H2Si6364	TTTTTCCCCTCCTTCATCAC	ATTTGTCATGGCGGGAATC	234	58.956	60.685	(TG)8	16	ClassI	AT/GC Balance SSR	EPCR|chr4=11629735	MonoMorphic	scaffold_40	M1H2Si6364,marker_001191,---NA---,535,0,,,0,-
SiSSRM=000324	M4H5Si6365	GTGGGAATCCACTCCTACCT	GGGAGTGGGAGTAGGTTGTT	491	57.897	57.954	(TTTAA)4	20	ClassII	AT rich SSR	EPCR|chr4=11647484	Poly	scaffold_13	M1H5Si6365,marker_001192,---NA---,539,0,,,0,-
SiSSRM=000325	M4H3Si6371	AGGGGTGCTGAGCATAAAAT	ATACCCCGTCGTGGAATTAG	414	58.672	58.787	(TAA)9	27	ClassII	AT rich SSR	EPCR|chr4=11713114	Poly	scaffold_40	M1H3Si6371,marker_001194,---NA---,546,0,,,0,-
SiSSRM=000326	M4H4Si6374	CACCAGTGTATTTGGAACGC	GTTTGGCCCTCTCTCTCTTG	295	59.05	59.014	(ATAA)5	20	ClassII	AT rich SSR	EPCR|chr4=11743716	MonoMorphic	scaffold_40	M1H4Si6374,marker_001195,nucleosome chromatin assembly factor group,539,1,1.31E-33,76.00%,0,-
SiSSRM=000327	M4H2Si6379	GCAATATGACGGTGTCATCC	GTGATGATTTGAGTCACGGC	357	58.802	59.093	(TC)8	16	ClassI	AT/GC Balance SSR	EPCR|chr4=11811551	Poly	scaffold_40	M1H2Si6379,marker_001197,---NA---,535,0,,,0,-
SiSSRM=000328	M4H2Si6380	GTTTAAGGCCAAACCCAGAA	GCACAAGCAACCCAACTAAA	487	59.064	58.822	(AG)16	32	ClassII	AT/GC Balance SSR	EPCR|chr4=11820835	MonoMorphic	scaffold_40	M1H2Si6380,marker_001198,---NA---,551,0,,,0,-
SiSSRM=000329	M4H2Si6381	TTTAGTTGGGTTGCTTGTGC	TGATACCGATGTTGGACCAC	304	58.822	59.219	(GA)13	26	ClassII	AT/GC Balance SSR	EPCR|chr4=11821302	Poly	scaffold_40	M1H2Si6381,marker_001199,---NA---,545,0,,,0,-
SiSSRM=000330	M4H2Si6382	GCCCAAATGAACAGTCACAC	GGAGCAGCAGCTTTCTCTCT	366	58.987	59.069	(TC)12	24	ClassII	AT/GC Balance SSR	EPCR|chr4=11825683	NoVPCR Hit Clementina Geno	--NA--	M1H2Si6382,marker_001200,---NA---,543,0,,,0,-
SiSSRM=000331	M4H2Si6384	GAACAACATTCACCGTTTGC	GCCGTCGTGGGTTATAAGTT	434	59.028	58.976	(CT)13	26	ClassII	AT/GC Balance SSR	EPCR|chr4=11852801	Poly	scaffold_40	M1H2Si6384,marker_001201,---NA---,545,0,,,0,-
SiSSRM=000332	M4H2Si6389	ATCACCGTCGCTGCTTAAAT	AGTCTTCGAGGGTGGAGGTA	475	59.736	58.742	(AT)8	16	ClassI	AT rich SSR	EPCR|chr4=11872753	Poly	scaffold_40	M1H2Si6389,marker_001202,---NA---,535,0,,,0,-
SiSSRM=000333	M4H2Si6391	CACTCCCTCTTGGATGTTCA	CTGTGGAAAAATCTACGCCA	298	58.641	58.771	(TA)8	16	ClassI	AT rich SSR	EPCR|chr4=11880137	MonoMorphic	scaffold_40	M1H2Si6391,marker_001203,---NA---,535,0,,,0,-
SiSSRM=000334	M4H2Si6392	CTCACTGCCCATCATCAATC	TCTTCTGTTTCGGTTTCGTG	170	59.04	58.897	(CT)17	34	ClassII	AT/GC Balance SSR	EPCR|chr4=11881159	Poly	scaffold_40	M1H2Si6392,marker_001204,---NA---,553,0,,,0,-
SiSSRM=000335	M4H6Si6393	GGTTCACTTCAGCCAACAGA	AGACTTGACCCGCTCTAGGA	389	58.854	59.04	(GAACCA)4	24	ClassII	AT/GC Balance SSR	EPCR|chr4=11881443	MonoMorphic	scaffold_40	M1H6Si6393,marker_001205,uncharacterized protein,543,13,2.69E-21,48.15%,2,C:endomembrane system; P:biological_process
SiSSRM=000336	M4H3Si6400	GGTGACAATGTGTGCCTTTC	TTGGATTCAAGCTGAAGCAG	215	58.987	59.148	(AAG)6	18	ClassI	AT rich SSR	EPCR|chr4=12063292	MonoMorphic	scaffold_40	M1H3Si6400,marker_001211,---NA---,537,0,,,0,-
SiSSRM=000337	M4H2Si6405	TCTAATTTAGCCCCCGGTAA	GGCCGTACGACACAAACTAA	335	58.582	58.701	(AC)9	18	ClassI	AT/GC Balance SSR	EPCR|chr4=12095227	NoVPCR Hit Clementina Geno	--NA--	M1H2Si6405,marker_001215,---NA---,537,0,,,0,-
SiSSRM=000338	M4H3Si6408	ATAACCCCCATTTCCCTTTC	AAGAGTTGTACGCGGCTTTT	393	59.002	59.044	(CTT)9	27	ClassII	AT rich SSR	EPCR|chr4=12102338	MonoMorphic	scaffold_40	M1H3Si6408,marker_001218,---NA---,546,0,,,0,-
SiSSRM=000339	M4H3Si6409	CATGGCTGATGGTGGAGTAG	CACTGTCTGGCAGAAACCAC	467	59.112	59.31	(CTG)7	21	ClassII	GC rich SSR	EPCR|chr4=12102786	MonoMorphic	scaffold_40	M1H3Si6409,marker_001219,cytokinin oxidase dehydrogenase,540,20,2.14E-30,95.70%,6,F:catalytic activity; F:nucleotide binding; P:metabolic process; P:cellular process; F:molecular_function; P:electron transport,EC:1.5.99.12
SiSSRM=000340	M4H2Si6410	AAAATTGGGCTAGTTGGTGC	GTTCCCAACGCAAAAAGACT	208	59.091	59.218	(AT)8	16	ClassI	AT rich SSR	EPCR|chr4=12110411	NoAmplification	scaffold_77	M1H2Si6410,marker_001220,hypothetical protein VITISV_028193 [Vitis vinifera],535,5,1.06E-14,68.40%,4,P:proteolysis; F:cysteine-type peptidase activity; C:nucleus; F:DNA binding
SiSSRM=000341	M4H3Si6412	TCGACTAACCCATTCAAGAGG	TGCGTCTACGCTCACTAAAGA	421	59.181	58.884	(ATT)6	18	ClassI	AT rich SSR	EPCR|chr4=12167972	Poly	scaffold_40	M1H3Si6412,marker_001222,---NA---,537,0,,,0,-
SiSSRM=000342	M4H3Si6413	GTCCTTCTTTAGTGAGCGTAGA	GGTAATGGCAAGGATGTCAA	259	55.624	58.423	(ATT)6	18	ClassI	AT rich SSR	EPCR|chr4=12168367	Poly	scaffold_40	M1H3Si6413,marker_001223,---NA---,537,0,,,0,-
SiSSRM=000343	M4H2Si6422	CAGTAAAACCCTGGCCCTTA	TGCGATGGATAAATGGACTC	496	59.084	58.521	(AT)9	18	ClassI	AT rich SSR	EPCR|chr4=12310921	NoVPCR Hit Clementina Geno	--NA--	M1H2Si6422,marker_001226,---NA---,537,0,,,0,-
SiSSRM=000344	M4H3Si6426	TCGACTAACCCATTCAAGAGG	TGCGTCTGTGCTCACTAAAG	421	59.181	57.796	(ATT)6	18	ClassI	AT rich SSR	EPCR|chr4=12422902	MonoMorphic	scaffold_40	M1H3Si6426,marker_001227,---NA---,537,0,,,0,-
SiSSRM=000345	M4H2Si6436	TGTTGTCTCGTAAGGGTCTCA	GGGATTAGCTCCTTTAAGCTC	392	58.356	56.454	(AT)14	28	ClassII	AT rich SSR	EPCR|chr4=12545677	Poly	scaffold_40	M1H2Si6436,marker_001232,---NA---,547,0,,,0,-
SiSSRM=000346	M4H3Si6437	ATCTTTTCCGGTAGCAATGG	AAAGACGAAGGCTCGAATGT	405	59.043	58.936	(ATC)6	18	ClassI	AT rich SSR	EPCR|chr4=12578029	MonoMorphic	scaffold_40	M1H3Si6437,marker_001233,unnamed protein product [Vitis vinifera],537,1,1.25E-11,47.00%,0,-
SiSSRM=000347	M4H3Si6438	TCTTCGAGCAAATTCGTCAC	AAAGAACCAAGCAACCCATC	286	59.002	59.031	(AAG)9	27	ClassII	AT rich SSR	EPCR|chr4=12585000	MonoMorphic	scaffold_40	M1H3Si6438,marker_001234,chloroplastic group iia intron splicing facilitator chloroplastic-like,546,4,3.11E-18,55.00%,0,-
SiSSRM=000348	M4H4Si6443	TAAAGAGGGAATTGGAACCG	GGCTGATAGTCAAGTGGCAA	175	59.016	58.877	(AAAT)6	24	ClassII	AT rich SSR	EPCR|chr4=12659170	NoVPCR Hit Clementina Geno	--NA--	M1H4Si6443,marker_001236,---NA---,543,0,,,0,-
SiSSRM=000349	M4H2Si6446	CGAATGCTGCTTGTCTTGTT	CATAATCGACAATGGGAACG	384	59.076	58.843	(CT)9	18	ClassI	AT/GC Balance SSR	EPCR|chr4=12670447	MonoMorphic	scaffold_40	M1H2Si6446,marker_001237,---NA---,537,0,,,0,-
SiSSRM=000350	M4H3Si6447	CCCTTATTGACGTTGTTCCC	ATGTTGGGGCTAAAACCAAG	360	59.288	58.949	(CAG)6	18	ClassI	GC rich SSR	EPCR|chr4=12671668	MonoMorphic	scaffold_40	M1H3Si6447,marker_001239,transcription factor myc4,537,10,7.26E-22,57.70%,6,P:regulation of transcription; F:transcription regulator activity; C:nucleus; F:DNA binding; P:response to chitin; F:transcription factor activity
SiSSRM=000351	M4H3Si6450	CTCCAAGGAGATCTGGCATT	TGGAGGAGTGCTAATAGTCCG	492	59.239	59.345	(ATT)7	21	ClassII	AT rich SSR	EPCR|chr4=12679061	MonoMorphic	scaffold_40	M1H3Si6450,marker_001242,---NA---,540,0,,,0,-
SiSSRM=000352	M4H2Si6452	ATCGGTATGCATCACAGGAA	CCTGATTGTGGTGAACAAGC	258	58.953	59.139	(AC)17	34	ClassII	AT/GC Balance SSR	EPCR|chr4=12684238	Poly	scaffold_40	M1H2Si6452,marker_001241,dna repair protein reca homolog mitochondrial-like,553,20,2.10E-17,93.50%,7,P:response to stress; P:cellular process; F:hydrolase activity; F:DNA binding; F:nucleotide binding; C:mitochondrion; P:DNA metabolic process,-
SiSSRM=000353	M4H3Si6453	CCTTTCATGTCACGTGCTTT	GGGACGTTTTGAGGTGTTTT	314	58.775	58.934	(TAA)7	21	ClassII	AT rich SSR	EPCR|chr4=12693391	MonoMorphic	scaffold_40	M1H3Si6453,marker_001244,---NA---,540,0,,,0,-
SiSSRM=000354	M4H2Si6454	CACGCATTGCATGTCACTAT	GCTTGAATCAATCCCCAATC	418	58.158	59.324	(AT)12	24	ClassII	AT rich SSR	EPCR|chr4=12704832	Poly	scaffold_40	M1H2Si6454,marker_001245,---NA---,543,0,,,0,-
SiSSRM=000355	M4H2Si6455	TTAGGTCACCCCAAACATGA	AGTCCTTGGCCCATCTATTG	460	58.821	59.006	(TA)8	16	ClassI	AT rich SSR	EPCR|chr4=12710943	Poly	scaffold_40	M1H2Si6455,marker_001246,---NA---,535,0,,,0,-
SiSSRM=000356	M4H3Si6461	TCCAAAACCTAAATCCTGCC	TATTGAGCTGGCGAATGAAG	488	59.019	59.016	(AAG)13	39	ClassII	AT rich SSR	EPCR|chr4=12821751	Poly	scaffold_40	M1H3Si6461,marker_001250,heat stress transcription factor a-2-like,558,20,1.40E-36,84.45%,8,P:response to abiotic stimulus; F:transcription factor activity; F:DNA binding; P:biological_process; P:response to stress; P:RNA metabolic process; P:transcription; C:nucleus,-
SiSSRM=000357	M4H3Si6462	CCATGTGTAACCATTCCCTG	GAAAATGATAGGCAGACGCA	474	58.695	58.872	(TAA)7	21	ClassII	AT rich SSR	EPCR|chr4=12823594	MonoMorphic	scaffold_40	M1H3Si6462,marker_001251,---NA---,540,0,,,0,-
SiSSRM=000358	M4H2Si6463	GAGTTCTTTTACCCCCACGA	AACTAAGAAAATGGCCGGTG	468	59.028	59.087	(AT)10	20	ClassII	AT rich SSR	EPCR|chr4=12824747	MonoMorphic	scaffold_40	M1H2Si6463,marker_001249,non-inducible immunity 1,539,20,1.53E-52,88.40%,1,F:protein binding,-
SiSSRM=000359	M4H2Si6466	AGGGGTGCCTTTGTCTAGTG	GGGGGAGATGAGAGGAGAAT	290	59.208	59.449	(TA)16	32	ClassII	AT rich SSR	EPCR|chr4=12848374	Poly	scaffold_40	M1H2Si6466,marker_001253,---NA---,551,0,,,0,-
SiSSRM=000360	M4H5Si6467	TTGTTGTTGAGGAGCTCTGG	TTAAACCCTTTCCGACCTTG	281	59.007	59.061	(ATTTA)4	20	ClassII	AT rich SSR	EPCR|chr4=12850164	MonoMorphic	scaffold_40	M1H5Si6467,marker_001255,calmodulin binding,539,20,3.11E-29,95.80%,0,-
SiSSRM=000361	M4H2Si6468	AGCTTCCTTGAGGAAAACCA	CGCTTGATTAACAGTTGGGA	454	58.909	58.771	(TA)9	18	ClassI	AT rich SSR	EPCR|chr4=12851413	Poly	scaffold_40	M1H2Si6468,marker_001254,calmodulin-binding protein,537,20,6.88E-15,86.60%,1,C:plastid,-
SiSSRM=000362	M4H2Si6469	TGTGTTTTGGGTAGCGACAT	CTGCAGGTTCCAGTGAAAAA	433	59.05	58.897	(AC)8	16	ClassI	AT/GC Balance SSR	EPCR|chr4=12862604	Poly	scaffold_40	M1H2Si6469,marker_001256,---NA---,535,0,,,0,-
SiSSRM=000363	M4H5Si6472	CTGAATCGAACTGAACCGAA	GCAAAAGCAGCTGTGTGAAT	376	58.847	59.079	(CGAAC)4	20	ClassII	GC rich SSR	EPCR|chr4=12868395	NoVPCR Hit Clementina Geno	--NA--	M1H5Si6472,marker_001258,---NA---,539,0,,,0,-
SiSSRM=000364	M4H4Si6485	AGTTCAAGCTTTGCGTGAGA	AATTACAACCAAACAGGCCC	499	58.802	58.812	(ATTT)5	20	ClassII	AT rich SSR	EPCR|chr4=12932022	NoVPCR Hit Clementina Geno	--NA--	M1H4Si6485,marker_001265,---NA---,539,0,,,0,-
SiSSRM=000365	M4H3Si6495	CCAGAGAAAGATGTGAGCCA	ACCAAGATCTACGGCTGCTT	396	58.957	58.961	(ATT)7	21	ClassII	AT rich SSR	EPCR|chr4=13066582	NoVPCR Hit Clementina Geno	--NA--	M1H3Si6495,marker_001269,---NA---,540,0,,,0,-
SiSSRM=000366	M4H3Si6501	CAAACTGGAAAGGGAAAGGA	AAAGCATTAGCCCAACCAAC	266	59.143	59.091	(ATG)7	21	ClassII	AT rich SSR	EPCR|chr4=13081527	NoVPCR Hit Clementina Geno	--NA--	M1H3Si6501,marker_001271,---NA---,540,0,,,0,-
SiSSRM=000367	M4H2Si6502	CGGGCATGATATTGGTTCTA	GGCACCCCTTGAATGTATG	332	58.455	58.785	(AC)9	18	ClassI	AT/GC Balance SSR	EPCR|chr4=13083001	NoVPCR Hit Clementina Geno	--NA--	M1H2Si6502,marker_001270,---NA---,537,0,,,0,-
SiSSRM=000368	M4H2Si6504	TTGGGTCATTTTCCTCCTTC	CTTCGGTATTTTCTCCCCAA	323	58.956	59.016	(TA)10	20	ClassII	AT rich SSR	EPCR|chr4=13101581	NoVPCR Hit Clementina Geno	--NA--	M1H2Si6504,marker_001272,AF506028_14CTV.20 [Citrus trifoliata],539,3,2.36E-21,86.00%,11,F:transferase activity; F:protein binding; P:DNA metabolic process; F:RNA binding; F:hydrolase activity; P:transport; P:protein metabolic process; F:binding; P:RNA metabolic process; P:transcription; C:nucleus,EC:2.7.7.49; EC:3.4.23.0
SiSSRM=000369	M4H2Si6505	GAGGCATCGAGTCTTGGAGT	GTGAAGAAGCCATCTCACCA	487	59.41	58.802	(AT)18	36	ClassII	AT rich SSR	EPCR|chr4=13113766	NoVPCR Hit Clementina Geno	--NA--	M1H2Si6505,marker_001273,---NA---,555,0,,,0,-
SiSSRM=000370	M4H3Si6509	ACCTGTACCGAACCGAAAAC	TCTCTCGTCTCATGTCTCGG	248	58.958	59.074	(AAT)7	21	ClassII	AT rich SSR	EPCR|chr4=13138148	NoVPCR Hit Clementina Geno	--NA--	M1H3Si6509,marker_001275,---NA---,540,0,,,0,-
SiSSRM=000371	M4H5Si6512	TGGCTCCATTACCGAGAAGT	TCCACCAAGTCCAAAAGTCA	305	59.694	59.109	(ATTTT)4	20	ClassII	AT rich SSR	EPCR|chr4=13171670	NoVPCR Hit Clementina Geno	--NA--	M1H5Si6512,marker_001277,---NA---,539,0,,,0,-
SiSSRM=000372	M4H6Si6525	TCAGATCCAACTGGAGCAAC	CAGTCGTGGACTAAAAGCCA	402	58.802	58.923	(TTTTTA)4	24	ClassII	AT rich SSR	EPCR|chr4=13323507	NoVPCR Hit Clementina Geno	--NA--	M1H6Si6525,marker_001285,lycopene epsilon cyclase,543,20,4.78E-18,95.85%,4,P:metabolic process; P:cellular process; F:catalytic activity; C:chloroplast,-
SiSSRM=000373	M4H5Si6528	AACAAGTACGTGGCACAAGG	ACGGAGTAAATCAAGGGCAA	456	58.701	59.569	(TAATC)4	20	ClassII	AT rich SSR	EPCR|chr4=13376322	NoVPCR Hit Clementina Geno	--NA--	M1H5Si6528,marker_001288,---NA---,539,0,,,0,-
SiSSRM=000374	M4H5Si6529	TTGCCCTTGATTTACTCCGT	CGCAGCATGTAAGGGATACA	427	59.569	59.712	(TAATC)4	20	ClassII	AT rich SSR	EPCR|chr4=13376758	NoVPCR Hit Clementina Geno	--NA--	M1H5Si6529,marker_001289,---NA---,539,0,,,0,-
SiSSRM=000375	M4H4Si6530	GGGGGTTGCTAAGGTGTTTA	AAATTGCCACCCCTCTACTG	236	58.949	59.052	(AAAT)6	24	ClassII	AT rich SSR	EPCR|chr4=13379165	NoVPCR Hit Clementina Geno	--NA--	M1H4Si6530,marker_001287,---NA---,543,0,,,0,-
SiSSRM=000376	M4H5Si6531	TGAGCATTCACTGGTCTGAA	CACATAAACCAAATGGGGAG	495	57.883	57.795	(AAAAT)4	20	ClassII	AT rich SSR	EPCR|chr4=13385294	NoVPCR Hit Clementina Geno	--NA--	M1H5Si6531,marker_001290,---NA---,539,0,,,0,-
SiSSRM=000377	M4H2Si6532	TGCTATCCTCTGTATAAGGCAG	TGGCATGTAGATACCAAACG	413	56.396	57.1	(TA)8	16	ClassI	AT rich SSR	EPCR|chr4=13403729	NoVPCR Hit Clementina Geno	--NA--	M1H2Si6532,marker_001291,---NA---,535,0,,,0,-
SiSSRM=000378	M4H6Si6533	GCACACTCAAACAGAAACCT	GAAGGTGTTTGAGGCTCTTT	500	55.35	56.099	(ATCAGA)4	24	ClassII	AT rich SSR	EPCR|chr4=13412655	NoVPCR Hit Clementina Geno	--NA--	M1H6Si6533,marker_001292,---NA---,543,0,,,0,-
SiSSRM=000379	M4H3Si6534	TAACACCCTAGGCAAATCCC	GTGCATATTTGGTTGTGGTG	476	58.903	57.312	(AAT)8	24	ClassII	AT rich SSR	EPCR|chr4=13420677	NoVPCR Hit Clementina Geno	--NA--	M1H3Si6534,marker_001293,---NA---,543,0,,,0,-
SiSSRM=000380	M4H4Si6541	GAAGGCAAAAAGTATTCCCG	TAGGAATGGATGAACGGACA	307	58.694	58.923	(TATC)5	20	ClassII	AT rich SSR	EPCR|chr4=13507495	NoVPCR Hit Clementina Geno	--NA--	M1H4Si6541,marker_001297,uncharacterized protein,539,10,1.23E-24,83.00%,0,-
SiSSRM=000381	M4H5Si6542	GCAAAATATCGGGGATGAGT	CCTTGAAGGGGTGAGAACAT	178	58.86	58.989	(TCCCC)5	25	ClassII	GC rich SSR	EPCR|chr4=13516381	NoVPCR Hit Clementina Geno	--NA--	M1H5Si6542,marker_001298,---NA---,544,0,,,0,-
SiSSRM=000382	M4H5Si6547	GAGTCGGGAAAAGCTAATGC	TAGGGTGCGTTTGACACACT	429	58.93	59.213	(TAATA)4	20	ClassII	AT rich SSR	EPCR|chr4=13616121	NoVPCR Hit Clementina Geno	--NA--	M1H5Si6547,marker_001303,---NA---,539,0,,,0,-
SiSSRM=000383	M4H5Si6549	TTATTCGGGAAGAAGATGGG	GGAGGAGAAACACAGGAGGA	442	58.971	59.228	(TCCCC)4	20	ClassII	GC rich SSR	EPCR|chr4=13631408	NoVPCR Hit Clementina Geno	--NA--	M1H5Si6549,marker_001306,---NA---,539,0,,,0,-
SiSSRM=000384	M4H3Si6550	GCAAGTGAAGGAGGTGGAAT	CGCACACGTATTGTTCATCA	477	59.141	59.151	(TTG)10	30	ClassII	AT rich SSR	EPCR|chr4=13633477	NoVPCR Hit Clementina Geno	--NA--	M1H3Si6550,marker_001304,---NA---,549,0,,,0,-
SiSSRM=000385	M4H2Si6551	GATGCCACATCACCTCTTGT	GGGGGTGATGTTATTCTGCT	349	58.512	58.864	(TA)11	22	ClassII	AT rich SSR	EPCR|chr4=13637758	NoVPCR Hit Clementina Geno	--NA--	M1H2Si6551,marker_001307,---NA---,541,0,,,0,-
SiSSRM=000386	M4H3Si6553	TACTCCATAGGTGGCCCAAT	CCTCAGCCTACGGGGTATTA	454	59.269	59.064	(TTA)7	21	ClassII	AT rich SSR	EPCR|chr4=13638444	NoVPCR Hit Clementina Geno	--NA--	M1H3Si6553,marker_001308,---NA---,540,0,,,0,-
SiSSRM=000387	M4H2Si6554	TATAACCGCATGCTCTGCTC	GGCAAATCATCGTCACTAAGG	354	59.044	59.583	(GT)10	20	ClassII	AT/GC Balance SSR	EPCR|chr4=13645469	NoVPCR Hit Clementina Geno	--NA--	M1H2Si6554,marker_001309,---NA---,539,0,,,0,-
SiSSRM=000388	M4H3Si6556	GCTTGATGTTTGTTGTTGGG	TCCTAAGTGCACTGGCTTATTC	391	59.024	58.541	(TTC)6	18	ClassI	AT rich SSR	EPCR|chr4=13654712	NoVPCR Hit Clementina Geno	--NA--	M1H3Si6556,marker_001310,---NA---,537,0,,,0,-
SiSSRM=000389	M4H4Si6557	TTCCGCCGCTACTAAATCTT	TCCTAAGTGCACTGGCTTATTC	228	58.989	58.541	(TAAT)5	20	ClassII	AT rich SSR	EPCR|chr4=13654875	NoVPCR Hit Clementina Geno	--NA--	M1H4Si6557,marker_001311,---NA---,539,0,,,0,-
SiSSRM=000390	M4H3Si6562	GGCGTAACATGAAAGGGACT	GAGCTTTAATTCGGGGATTG	423	59.056	58.647	(AAG)6	18	ClassI	AT rich SSR	EPCR|chr4=13662070	NoVPCR Hit Clementina Geno	--NA--	M1H3Si6562,marker_001312,---NA---,537,0,,,0,-
SiSSRM=000391	M4H2Si6572	AACTCCAAGTGAGTTGCTGC	TGCATCAAACCTTAAGCGAG	199	58.087	59.062	(AC)8	16	ClassI	AT/GC Balance SSR	EPCR|chr4=13748524	NoVPCR Hit Clementina Geno	--NA--	M1H2Si6572,marker_001315,---NA---,535,0,,,0,-
SiSSRM=000392	M4H2Si6573	CAAGCTCCATTTGGCTGTTA	CCCTAAATTTCACGCCCATA	426	58.917	59.789	(TA)8	16	ClassI	AT rich SSR	EPCR|chr4=13775499	NoVPCR Hit Clementina Geno	--NA--	M1H2Si6573,marker_001317,---NA---,535,0,,,0,-
SiSSRM=000393	M4H3Si6574	TGGTGGTGGCCTCTCATAAT	AACGGATGCAGGAGCATATT	497	60.34	59.556	(TTG)10	30	ClassII	AT rich SSR	EPCR|chr4=13792544	NoVPCR Hit Clementina Geno	--NA--	M1H3Si6574,marker_001318,---NA---,549,0,,,0,-
SiSSRM=000394	M4H2Si6575	CACATCACCTCCACAAGTCC	GGAACACACCTCTCCACACTT	394	58.94	59.064	(TA)9	18	ClassI	AT rich SSR	EPCR|chr4=13795613	NoVPCR Hit Clementina Geno	--NA--	M1H2Si6575,marker_001319,---NA---,537,0,,,0,-
SiSSRM=000395	M4H5Si6576	CTCAACCCTCTTCACTGCAA	AGCCAAGAAAACAGGAAGGA	491	59.007	58.909	(TTTTA)4	20	ClassII	AT rich SSR	EPCR|chr4=13801759	NoVPCR Hit Clementina Geno	--NA--	M1H5Si6576,marker_001320,---NA---,539,0,,,0,-
SiSSRM=000396	M4H2Si6579	GAATAAGTGGAGGCGAGAGC	TCTCCAAACCAGCAACTCAC	343	59.034	58.854	(CA)10	20	ClassII	AT/GC Balance SSR	EPCR|chr4=13847554	NoVPCR Hit Clementina Geno	--NA--	M1H2Si6579,marker_001321,---NA---,539,0,,,0,-
SiSSRM=000397	M4H3Si6582	AAAGGATAACGGATGGCAAG	ATGACTAAGGAGAAGCCGGA	460	59.043	58.886	(ATT)13	39	ClassII	AT rich SSR	EPCR|chr4=13941340	NoVPCR Hit Clementina Geno	--NA--	M1H3Si6582,marker_001323,---NA---,558,0,,,0,-
SiSSRM=000398	M4H3Si6584	ACGCTGTCGTTTTAACCTCC	GGTGGAAATGGTGTTCTCAA	351	59.242	58.387	(ATT)8	24	ClassII	AT rich SSR	EPCR|chr4=14011638	NoVPCR Hit Clementina Geno	--NA--	M1H3Si6584,marker_001324,---NA---,543,0,,,0,-
SiSSRM=000399	M4H6Si6587	TGCTAGCATTGACGGATTTC	GTACTTGTTGGCTACCGCAT	425	58.872	57.783	(ACCCTC)4	24	ClassII	GC rich SSR	EPCR|chr4=14071757	NoVPCR Hit Clementina Geno	--NA--	M1H6Si6587,marker_001327,---NA---,543,0,,,0,-
SiSSRM=000400	M4H2Si6589	TCAAGGTAGGGGTTTTACGG	GGCACGAAATCGAGACAATA	375	58.946	58.723	(TC)9	18	ClassI	AT/GC Balance SSR	EPCR|chr4=14134490	NoVPCR Hit Clementina Geno	--NA--	M1H2Si6589,marker_001328,---NA---,537,0,,,0,-
SiSSRM=000401	M4H3Si6590	AACTTTAGTGGGGATCGACG	ACAATCGTTGCGATATGGTG	306	59.052	59.425	(TAA)6	18	ClassI	AT rich SSR	EPCR|chr4=14135099	NoVPCR Hit Clementina Geno	--NA--	M1H3Si6590,marker_001330,---NA---,537,0,,,0,-
SiSSRM=000402	M4H2Si6591	CGTGGCCAATTCACAACTAC	GTTCTTGCTTGGCATGTGTC	419	59.05	59.297	(AT)8	16	ClassI	AT rich SSR	EPCR|chr4=14135643	NoVPCR Hit Clementina Geno	--NA--	M1H2Si6591,marker_001329,---NA---,535,0,,,0,-
SiSSRM=000403	M4H5Si6596	AAATCTGAGAGTGGATCCCG	GTTCCGATTTGGTTTTAGGG	443	59.09	58.417	(TTTAT)4	20	ClassII	AT rich SSR	EPCR|chr4=14191746	NoVPCR Hit Clementina Geno	--NA--	M1H5Si6596,marker_001332,---NA---,539,0,,,0,-
SiSSRM=000404	M4H5Si38426	AGTGTCAATCAACCTGCCAA	GGTTCGACTCCGACTCACTA	436	59.139	57.87	(AAAAT)4	20	ClassII	AT rich SSR	EPCR|chr4=14217379	NoVPCR Hit Clementina Geno	--NA--	M1H5Si38426,marker_001333,---NA---,539,0,,,0,-
SiSSRM=000405	M4H2Si38433	CACATTCACCAAACACACCC	TGCAATAGTTGCCTTGAAGC	480	59.701	59.066	(AC)8	16	ClassI	AT/GC Balance SSR	EPCR|chr4=14268878	NoVPCR Hit Clementina Geno	--NA--	M1H2Si38433,marker_001335,---NA---,535,0,,,0,-
SiSSRM=000406	M4H3Si38435	GAAACTGCCTGGGGTGTTAT	ATGTTGTCATCCCCCAATTC	479	58.912	59.464	(ATT)6	18	ClassI	AT rich SSR	EPCR|chr4=14279714	NoVPCR Hit Clementina Geno	--NA--	M1H3Si38435,marker_001336,probable rna-dependent rna polymerase 5-like,537,4,2.46E-16,68.25%,0,-
SiSSRM=000407	M4H2Si38440	TCAATGGCTCATATCCCTCA	TTGCTCATTGTGAGGAGAGC	401	59.027	59.116	(AT)8	16	ClassI	AT rich SSR	EPCR|chr4=14375468	NoVPCR Hit Clementina Geno	--NA--	M1H2Si38440,marker_001338,---NA---,535,0,,,0,-
SiSSRM=000408	M4H2Si38441	AACTTGCTTACCGGGAAATG	GTGAGAAGCGTGGACTCAAA	380	59.087	59.01	(AG)8	16	ClassI	AT/GC Balance SSR	EPCR|chr4=14419570	NoVPCR Hit Clementina Geno	--NA--	M1H2Si38441,marker_001339,---NA---,535,0,,,0,-
SiSSRM=000409	M4H5Si38444	TGCCAACTACCAAGTCGAGA	CTAATAGGCCCAGAACCGAA	319	59.44	59.178	(TCGGT)4	20	ClassII	GC rich SSR	EPCR|chr4=14487641	NoVPCR Hit Clementina Geno	--NA--	M1H5Si38444,marker_001342,---NA---,539,0,,,0,-
SiSSRM=000410	M4H3Si38445	AGTGAACCGAATACCGAACC	TGAGACCTAATCCATTTGCG	428	58.912	58.721	(AAT)35	105	ClassII	AT rich SSR	EPCR|chr4=14488335	NoVPCR Hit Clementina Geno	--NA--	M1H3Si38445,marker_001341,---NA---,624,0,,,0,-
SiSSRM=000411	M4H5Si38446	TGAAGCTGTTGTAACCTGGC	GGCACAAAATTTAGCCACCT	442	58.926	59.091	(AAAAG)5	25	ClassII	AT rich SSR	EPCR|chr4=14491732	NoVPCR Hit Clementina Geno	--NA--	M1H5Si38446,marker_001343,---NA---,544,0,,,0,-
SiSSRM=000412	M4H2Si38448	CTCAAGGACTTCAACCGACA	TTGATTCCAGGGTCTTCACA	348	58.852	59.059	(AC)13	26	ClassII	AT/GC Balance SSR	EPCR|chr4=14538350	NoVPCR Hit Clementina Geno	--NA--	M1H2Si38448,marker_001345,abc transporter b family member 8-like,545,20,3.44E-32,82.95%,6,F:hydrolase activity; F:transporter activity; P:transport; F:nucleotide binding; C:membrane; C:plastid,-
SiSSRM=000413	M4H4Si38454	ACATGGGTCATCAGGTCGTA	TTCCGTGTCAGGTTAGGGTT	497	58.802	59.449	(ACAT)8	32	ClassII	AT rich SSR	EPCR|chr4=14585192	NoVPCR Hit Clementina Geno	--NA--	M1H4Si38454,marker_001350,---NA---,551,0,,,0,-
SiSSRM=000414	M4H2Si38458	AGGAACCGATTTTGCCTATG	CGTGTGTTGAAAGCGAATCT	436	59.043	58.926	(AT)10	20	ClassII	AT rich SSR	EPCR|chr4=14614852	NoVPCR Hit Clementina Geno	--NA--	M1H2Si38458,marker_001352,---NA---,539,0,,,0,-
SiSSRM=000415	M4H2Si38466	CAACATCCAATGAAGTTGCC	CTTGAGCTTGACCAGTGGAA	445	58.976	59.007	(AG)11	22	ClassII	AT/GC Balance SSR	EPCR|chr4=14655368	NoVPCR Hit Clementina Geno	--NA--	M1H2Si38466,marker_001359,---NA---,541,0,,,0,-
SiSSRM=000416	M4H2Si38469	CCATCATGACCAAAATCGTC	AAGCTCTGGCGAGAGAGAAG	406	58.772	59.065	(GA)10	20	ClassII	AT/GC Balance SSR	EPCR|chr4=14660147	NoVPCR Hit Clementina Geno	--NA--	M1H2Si38469,marker_001360,---NA---,539,0,,,0,-
SiSSRM=000417	M4H6Si38470	TGCCGGAGAGACTCTACCTT	CCCATTTGGTCTAAAGTCCG	338	59.04	59.424	(TGGTTT)4	24	ClassII	AT rich SSR	EPCR|chr4=14673840	NoVPCR Hit Clementina Geno	--NA--	M1H6Si38470,marker_001361,---NA---,543,0,,,0,-
SiSSRM=000418	M4H2Si38471	CGGTCATCCATCAACATCTC	TCCTCCAAATTTGAGCTTCC	352	58.881	59.244	(AT)8	16	ClassI	AT rich SSR	EPCR|chr4=14687718	NoVPCR Hit Clementina Geno	--NA--	M1H2Si38471,marker_001362,---NA---,535,0,,,0,-
SiSSRM=000419	M4H3Si38472	CGGATCTCCCGAGGTAAATA	GCATGTCTTCGTTGCCTAAA	212	58.995	58.92	(AGA)6	18	ClassI	AT rich SSR	EPCR|chr4=14691931	NoVPCR Hit Clementina Geno	--NA--	M1H3Si38472,marker_001363,---NA---,537,0,,,0,-
SiSSRM=000420	M4H3Si38473	AGTGTGACCCGCAGCTTAAT	TTGATGAAATACCACTGCCG	496	59.763	59.542	(TAT)6	18	ClassI	AT rich SSR	EPCR|chr4=14703938	NoVPCR Hit Clementina Geno	--NA--	M1H3Si38473,marker_001364,---NA---,537,0,,,0,-
SiSSRM=000421	M4H3Si38474	TCCGTGGCGCTTATTTCTAT	AGATCGATGGACCCTTTTTG	417	59.704	58.981	(TTA)6	18	ClassI	AT rich SSR	EPCR|chr4=14717687	NoVPCR Hit Clementina Geno	--NA--	M1H3Si38474,marker_001367,---NA---,537,0,,,0,-
SiSSRM=000422	M4H2Si38475	CTGGCACCAGTGTAGAGGAA	ATTCCACCACTCAAGGGAAG	463	58.879	58.989	(AT)10	20	ClassII	AT rich SSR	EPCR|chr4=14719693	NoVPCR Hit Clementina Geno	--NA--	M1H2Si38475,marker_001365,---NA---,539,0,,,0,-
SiSSRM=000423	M4H5Si38477	TTCGGTTCGTAGTTCTCGAC	GGCTAAGGCTAAGGCTAAGGA	461	57.951	59.175	(TTTTC)4	20	ClassII	AT rich SSR	EPCR|chr4=14721090	NoVPCR Hit Clementina Geno	--NA--	M1H5Si38477,marker_001369,---NA---,539,0,,,0,-
SiSSRM=000424	M4H6Si38478	CACGAATTATTGCCGTTCCT	CCCATTCTAGATGTGGGGTT	404	59.96	58.715	(CCTTAG)4	24	ClassII	AT/GC Balance SSR	EPCR|chr4=14721396	NoVPCR Hit Clementina Geno	--NA--	M1H6Si38478,marker_001370,---NA---,543,0,,,0,-
SiSSRM=000425	M4H2Si38479	GACACGGTGAGACAGGAATG	ATCATCAAAAAGCTGAGGGG	329	59.101	59.126	(TA)9	18	ClassI	AT rich SSR	EPCR|chr4=14722140	NoVPCR Hit Clementina Geno	--NA--	M1H2Si38479,marker_001366,---NA---,537,0,,,0,-
SiSSRM=000426	M4H3Si38480	TCCTCTTTAAGCAAATCGCC	CCAAGAGGGCCCAAATACTA	422	59.433	59.04	(AAT)66	198	ClassII	AT rich SSR	EPCR|chr4=14724923	NoVPCR Hit Clementina Geno	--NA--	M1H3Si38480,marker_001368,multidrug resistance,717,3,4.23E-18,77.00%,0,-
SiSSRM=000427	M4H3Si38481	CGTGATGGTACCACCCAATA	CAGGTGCACGTGTGACTTGT	487	59.123	60.852	(AAG)7	21	ClassII	AT rich SSR	EPCR|chr4=14729523	NoVPCR Hit Clementina Geno	--NA--	M1H3Si38481,marker_001371,---NA---,540,0,,,0,-
SiSSRM=000428	M4H3Si38486	AACCGAAAGACGAAACCAAC	CTTTCTTTTGCTCAGGGCTT	182	59.077	58.718	(AAT)17	51	ClassII	AT rich SSR	EPCR|chr4=14773093	NoVPCR Hit Clementina Geno	--NA--	M1H3Si38486,marker_001373,---NA---,570,0,,,0,-
SiSSRM=000429	M4H3Si38487	CCAAAAGTCGAAAGCCTTGT	TTTGACTTTTCCCACTTCCC	286	59.355	59.003	(ATT)6	18	ClassI	AT rich SSR	EPCR|chr4=14775974	NoVPCR Hit Clementina Geno	--NA--	M1H3Si38487,marker_001374,---NA---,537,0,,,0,-
SiSSRM=000430	M4H3Si38488	GCAACTTGCTGGAAAAGGTT	GTGGCACCCATGTTTGAATA	489	59.359	59.251	(TAT)6	18	ClassI	AT rich SSR	EPCR|chr4=14778473	NoVPCR Hit Clementina Geno	--NA--	M1H3Si38488,marker_001375,---NA---,537,0,,,0,-
SiSSRM=000431	M4H3Si38490	GGCTTTAATGATGGGAATGG	TAGCATAGGAGGTGATCCCA	388	59.23	58.117	(CTA)7	21	ClassII	AT rich SSR	EPCR|chr4=14788799	NoVPCR Hit Clementina Geno	--NA--	M1H3Si38490,marker_001377,---NA---,540,0,,,0,-
SiSSRM=000432	M4H2Si38495	GTGAGAGGTCACGGGTTCTT	ACGGCCATTATTAGGAGGTG	371	59.153	58.928	(TC)9	18	ClassI	AT/GC Balance SSR	EPCR|chr4=14800139	NoVPCR Hit Clementina Geno	--NA--	M1H2Si38495,marker_001379,---NA---,537,0,,,0,-
SiSSRM=000433	M4H2Si38496	GGTATTGCCCGTGAGTCTCT	TGACATCACCTCTTCCCAAA	471	59.166	59.059	(TA)8	16	ClassI	AT rich SSR	EPCR|chr4=14800288	NoVPCR Hit Clementina Geno	--NA--	M1H2Si38496,marker_001380,---NA---,535,0,,,0,-
SiSSRM=000434	M4H2Si38497	CCCTCGTTTCATCTTTGAGG	GGGTTTGGTCCAACGTAACT	326	59.665	58.815	(GT)8	16	ClassI	AT/GC Balance SSR	EPCR|chr4=14802374	NoVPCR Hit Clementina Geno	--NA--	M1H2Si38497,marker_001381,---NA---,535,0,,,0,-
SiSSRM=000435	M4H2Si38498	ACCTTCGAGACCCAGTATGC	ACTGCAGCACCGATAAAGTG	404	59.166	58.952	(AC)11	22	ClassII	AT/GC Balance SSR	EPCR|chr4=14803490	NoVPCR Hit Clementina Geno	--NA--	M1H2Si38498,marker_001382,---NA---,541,0,,,0,-
SiSSRM=000436	M4H3Si38500	TCTCTCCTACCCCTCTCCAA	CGTTGGCTGGTGAAAATATG	449	58.813	59.037	(TTA)8	24	ClassII	AT rich SSR	EPCR|chr4=14826824	NoVPCR Hit Clementina Geno	--NA--	M1H3Si38500,marker_001384,---NA---,543,0,,,0,-
SiSSRM=000437	M4H2Si38502	GGTGGAAATGGAGGAACTGT	TCTTTGTGGATCTTGGCTGT	410	58.842	58.287	(TA)8	16	ClassI	AT rich SSR	EPCR|chr4=14834475	NoVPCR Hit Clementina Geno	--NA--	M1H2Si38502,marker_001383,---NA---,535,0,,,0,-
SiSSRM=000438	M4H3Si29788	TGGAAGGTCAAGAAGCATTG	CAAACCTCATAGTCGGAGCA	412	58.847	58.874	(AAT)6	18	ClassI	AT rich SSR	EPCR|chr4=14918874	NoVPCR Hit Clementina Geno	--NA--	M1H3Si29788,marker_001386,---NA---,537,0,,,0,-
SiSSRM=000439	M4H3Si29789	TATTCTGTCAGCAACCCGAG	ACCATGGGTTGTGGGTTTAT	283	58.874	58.886	(AAT)7	21	ClassII	AT rich SSR	EPCR|chr4=14952425	NoVPCR Hit Clementina Geno	--NA--	M1H3Si29789,marker_001387,---NA---,540,0,,,0,-
SiSSRM=000440	M4H2Si29790	GGAACTTAAATGCGGACGAT	GTGGTGTGGTTTATGCGTTT	479	59.046	58.406	(AC)10	20	ClassII	AT/GC Balance SSR	EPCR|chr4=14968336	NoVPCR Hit Clementina Geno	--NA--	M1H2Si29790,marker_001388,---NA---,539,0,,,0,-
SiSSRM=000441	M4H3Si29793	GTGCACTTCCTTTGCGATAA	CCATCAATCTCGAGGTTCTCT	354	58.92	58.337	(GAA)7	21	ClassII	AT rich SSR	EPCR|chr4=15039779	NoVPCR Hit Clementina Geno	--NA--	M1H3Si29793,marker_001390,---NA---,540,0,,,0,-
SiSSRM=000442	M4H2Si29797	AAAGCTGGTTGGCTCCTTTA	ATAGCCGAGTCCGAAGAAAA	445	58.973	58.928	(TG)27	54	ClassII	AT/GC Balance SSR	EPCR|chr4=15052033	NoVPCR Hit Clementina Geno	--NA--	M1H2Si29797,marker_001393,---NA---,573,0,,,0,-
SiSSRM=000443	M4H2Si29799	GCGTGAAATCAATCTTGCTG	TTAATGGCATCTGTGAGGGA	493	59.425	59.075	(AT)11	22	ClassII	AT rich SSR	EPCR|chr4=15089775	NoVPCR Hit Clementina Geno	--NA--	M1H2Si29799,marker_001395,---NA---,541,0,,,0,-
SiSSRM=000444	M4H3Si29801	TATGCTGGAGATGGAAGCTG	GGTGACACCTCCTGGATTCT	291	58.976	58.95	(CAT)6	18	ClassI	AT rich SSR	EPCR|chr4=15100394	NoVPCR Hit Clementina Geno	--NA--	M1H3Si29801,marker_001396,60s ribosomal protein l37,537,20,2.27E-20,86.10%,7,C:ribosome; F:structural molecule activity; F:binding; P:protein metabolic process; P:cellular process; F:RNA binding; C:plastid,-
SiSSRM=000445	M4H4Si29802	CATAGAGATTGGTCGCATGG	TGAGCCGCGTTTACAATTAC	152	59.101	58.844	(AAGA)5	20	ClassII	AT rich SSR	EPCR|chr4=15109473	NoVPCR Hit Clementina Geno	--NA--	M1H4Si29802,marker_001398,---NA---,539,0,,,0,-
SiSSRM=000446	M4H2Si29803	GGACCAACTGACATCAATGC	GGCCGGGTCATATTAGAAAA	495	58.936	58.898	(AT)9	18	ClassI	AT rich SSR	EPCR|chr4=15110327	NoVPCR Hit Clementina Geno	--NA--	M1H2Si29803,marker_001397,---NA---,537,0,,,0,-
SiSSRM=000447	M4H2Si29804	CTCAAGCCTCGAATTGATGA	GGTGGCTGAGGATGAGAAGT	346	58.95	59.258	(CA)9	18	ClassI	AT/GC Balance SSR	EPCR|chr4=15128413	NoVPCR Hit Clementina Geno	--NA--	M1H2Si29804,marker_001399,---NA---,537,0,,,0,-
SiSSRM=000448	M4H4Si29805	AGCAAAATCTGGTGGAGCTT	TCGTTGAGCGGAGAAAGTTA	492	58.936	58.649	(AAAT)5	20	ClassII	AT rich SSR	EPCR|chr4=15133709	NoVPCR Hit Clementina Geno	--NA--	M1H4Si29805,marker_001400,---NA---,539,0,,,0,-
SiSSRM=000449	M4H2Si29808	GACAACGACTTTCCTCGGAT	GGTGCAACAGGTACGACATC	389	59.141	59.014	(CT)10	20	ClassII	AT/GC Balance SSR	EPCR|chr4=15153874	NoVPCR Hit Clementina Geno	--NA--	M1H2Si29808,marker_001401,---NA---,539,0,,,0,-
SiSSRM=000450	M4H3Si29810	GGACCCACCTGACCTTTCTA	AGATCCCACTTGCCCAATAG	421	58.989	59.006	(TTA)9	27	ClassII	AT rich SSR	EPCR|chr4=15154672	NoVPCR Hit Clementina Geno	--NA--	M1H3Si29810,marker_001402,---NA---,546,0,,,0,-
SiSSRM=000451	M4H5Si29811	TGAACCGTGAGGGTTTGTAA	GTGCCACGATACCTCATGTC	457	59.021	58.963	(GTGCT)4	20	ClassII	GC rich SSR	EPCR|chr4=15158209	NoVPCR Hit Clementina Geno	--NA--	M1H5Si29811,marker_001403,heat stress transcription factor c-1,539,20,1.46E-29,85.20%,5,F:transcription factor activity; F:DNA binding; P:RNA metabolic process; P:transcription; C:nucleus,-
SiSSRM=000452	M4H2Si29813	ATGTATGCTTGGGCATGTTG	CGTGCTGATTAAAATGGGTG	452	59.425	59.037	(TG)9	18	ClassI	AT/GC Balance SSR	EPCR|chr4=15183655	NoVPCR Hit Clementina Geno	--NA--	M1H2Si29813,marker_001404,---NA---,537,0,,,0,-
SiSSRM=000453	M4H2Si29814	GTGCTGCAAAACTGTCAAGG	ATAGCCCAATAGCCCACAAC	498	59.49	58.93	(TG)9	18	ClassI	AT/GC Balance SSR	EPCR|chr4=15185541	NoVPCR Hit Clementina Geno	--NA--	M1H2Si29814,marker_001405,---NA---,537,0,,,0,-
SiSSRM=000454	M4H5Si29815	CCACCGATGTAATGTCAAGC	GGTGGATGTAAAAGGCTCGT	432	59.002	59.056	(TTTCG)5	25	ClassII	AT rich SSR	EPCR|chr4=15189647	NoVPCR Hit Clementina Geno	--NA--	M1H5Si29815,marker_001406,---NA---,544,0,,,0,-
SiSSRM=000455	M4H2Si29820	TCCGAATCCGATTGACACTA	TTGTGGGTCTGTTGCTTTTC	283	59.075	58.749	(AT)19	38	ClassII	AT rich SSR	EPCR|chr4=15208590	NoVPCR Hit Clementina Geno	--NA--	M1H2Si29820,marker_001407,---NA---,557,0,,,0,-
SiSSRM=000456	M4H3Si29823	GAAAAGCAACAGACCCACAA	GGGTTTCCCATTCCCTAAAC	497	58.749	59.51	(TAA)6	18	ClassI	AT rich SSR	EPCR|chr4=15213460	NoVPCR Hit Clementina Geno	--NA--	M1H3Si29823,marker_001409,---NA---,537,0,,,0,-
SiSSRM=000457	M4H2Si29824	ACCCCATTTACCCAAATCAG	TTCGCGAGAGCTTGAGATTA	454	58.62	58.895	(TA)10	20	ClassII	AT rich SSR	EPCR|chr4=15217166	NoVPCR Hit Clementina Geno	--NA--	M1H2Si29824,marker_001410,---NA---,539,0,,,0,-
SiSSRM=000458	M4H5Si29825	CTTTGAGTTCCTCCCCATGT	ATAGGCCCAATAGGTCCAGA	351	58.989	58.478	(TTCGG)4	20	ClassII	GC rich SSR	EPCR|chr4=15231298	NoVPCR Hit Clementina Geno	--NA--	M1H5Si29825,marker_001412,---NA---,539,0,,,0,-
SiSSRM=000459	M4H2Si29828	CAGCTGAGTGCTCTGAGTCC	GGGGCCAGAATTCTTTTGTA	230	58.862	59.019	(TA)9	18	ClassI	AT rich SSR	EPCR|chr4=15332625	NoVPCR Hit Clementina Geno	--NA--	M1H2Si29828,marker_001413,---NA---,537,0,,,0,-
SiSSRM=000460	M4H2Si29832	GGCCTCATCTACGAAGCATT	GGCTGTTTAATGAATGGCCT	380	59.297	59.046	(TA)9	18	ClassI	AT rich SSR	EPCR|chr4=15357159	NoVPCR Hit Clementina Geno	--NA--	M1H2Si29832,marker_001415,---NA---,537,0,,,0,-
SiSSRM=000461	M4H4Si29834	CCTGTTGTTTTTGTGTTGCC	CAACACCTCCAAAAGAGCAA	492	59.072	58.897	(TATT)5	20	ClassII	AT rich SSR	EPCR|chr4=15360960	NoVPCR Hit Clementina Geno	--NA--	M1H4Si29834,marker_001419,---NA---,539,0,,,0,-
SiSSRM=000462	M4H3Si29836	ATAGCTGGCGACTTTCGTTT	GTAGTTTTGGCTGTTGCACG	291	59	59.391	(TAA)6	18	ClassI	AT rich SSR	EPCR|chr4=15385519	NoVPCR Hit Clementina Geno	--NA--	M1H3Si29836,marker_001420,---NA---,537,0,,,0,-
SiSSRM=000463	M4H5Si29838	GAGGCCTTAATGTGCTGTCA	ACAAAGCAATTAGGGATGGC	292	58.877	59.046	(TCCCC)4	20	ClassII	GC rich SSR	EPCR|chr4=15397119	NoVPCR Hit Clementina Geno	--NA--	M1H5Si29838,marker_001421,---NA---,539,0,,,0,-
SiSSRM=000464	M4H3Si29839	ATTCAGCAGCTCAAACCAGA	AATCTCTTATCGCCATTCCG	480	58.597	59.138	(AAT)6	18	ClassI	AT rich SSR	EPCR|chr4=15425256	NoVPCR Hit Clementina Geno	--NA--	M1H3Si29839,marker_001422,---NA---,537,0,,,0,-
SiSSRM=000465	M4H3Si29840	CCCATCAGCAACAATGAAAC	ACGGCATAGCACATAGCAAG	421	58.976	58.97	(ATT)7	21	ClassII	AT rich SSR	EPCR|chr4=15427753	NoVPCR Hit Clementina Geno	--NA--	M1H3Si29840,marker_001423,---NA---,540,0,,,0,-
SiSSRM=000466	M4H2Si29841	GTTCATTCAACAAACGCCAC	TTATCGAAGCTTTTCCCTCC	495	59.028	58.393	(AG)9	18	ClassI	AT/GC Balance SSR	EPCR|chr4=15440596	NoVPCR Hit Clementina Geno	--NA--	M1H2Si29841,marker_001424,---NA---,537,0,,,0,-
SiSSRM=000467	M4H2Si29843	TGAACTTCCCCATTACAGCA	CCTCTGAGTTGCAGATTGGA	469	59.123	58.957	(CT)13	26	ClassII	AT/GC Balance SSR	EPCR|chr4=15444003	NoVPCR Hit Clementina Geno	--NA--	M1H2Si29843,marker_001425,---NA---,545,0,,,0,-
SiSSRM=000468	M4H2Si29844	GCACGCCCTAACCTAAAATC	TCAACGAACCGGATATACCA	303	58.72	58.843	(TA)10	20	ClassII	AT rich SSR	EPCR|chr4=15452194	NoVPCR Hit Clementina Geno	--NA--	M1H2Si29844,marker_001426,---NA---,539,0,,,0,-
SiSSRM=000469	M4H3Si29845	ATTAAACCGTATCTTGCCCG	CTTTGTGTTGAGAATTCGGC	273	58.966	58.352	(ATT)6	18	ClassI	AT rich SSR	EPCR|chr4=15452711	NoVPCR Hit Clementina Geno	--NA--	M1H3Si29845,marker_001427,---NA---,537,0,,,0,-
SiSSRM=000470	M4H5Si29846	GAAGCTCCATAGCGATGACA	GGGATCTGGTGCCTTTCTTA	379	58.979	59.126	(TAATA)4	20	ClassII	AT rich SSR	EPCR|chr4=15460345	NoVPCR Hit Clementina Geno	--NA--	M1H5Si29846,marker_001428,---NA---,539,0,,,0,-
SiSSRM=000471	M4H5Si29847	GGATGGGAGTTTGACATCCT	GCACATGTGAGTATTTACCGC	458	58.792	58.187	(AATAA)5	25	ClassII	AT rich SSR	EPCR|chr4=15481010	NoVPCR Hit Clementina Geno	--NA--	M1H5Si29847,marker_001429,---NA---,544,0,,,0,-
SiSSRM=000472	M4H2Si29850	TCGGTATGGCTACAATCCAA	GGGTTGTAGCGGAAGCTTAG	465	58.991	58.997	(AT)9	18	ClassI	AT rich SSR	EPCR|chr4=15529810	NoVPCR Hit Clementina Geno	--NA--	M1H2Si29850,marker_001431,---NA---,537,0,,,0,-
SiSSRM=000473	M4H2Si29851	TCTGGACACAAGTGAGAGCC	GTCGTCTTCCGATTCCTGAT	239	58.968	59.094	(TC)8	16	ClassI	AT/GC Balance SSR	EPCR|chr4=15541749	NoVPCR Hit Clementina Geno	--NA--	M1H2Si29851,marker_001432,---NA---,535,0,,,0,-
SiSSRM=000474	M4H3Si29857	GCTAGCCCTTCATAATTGCC	CCAGTCAAAGGAGGGTGACT	436	58.811	59.149	(AAT)6	18	ClassI	AT rich SSR	EPCR|chr4=15579175	NoVPCR Hit Clementina Geno	--NA--	M1H3Si29857,marker_001436,---NA---,537,0,,,0,-
SiSSRM=000475	M4H5Si29858	GTTTTGAGAGGGGTGGAAAA	CGATTGGTGGAAACATGAAC	255	59.003	58.824	(ATTTT)4	20	ClassII	AT rich SSR	EPCR|chr4=15581622	NoVPCR Hit Clementina Geno	--NA--	M1H5Si29858,marker_001438,---NA---,539,0,,,0,-
SiSSRM=000476	M4H3Si29859	GATCTTTTCATGCGGTTGTG	GCTGCCATGGCTTACTGTTA	490	59.127	58.945	(TTA)6	18	ClassI	AT rich SSR	EPCR|chr4=15581883	NoVPCR Hit Clementina Geno	--NA--	M1H3Si29859,marker_001437,---NA---,537,0,,,0,-
SiSSRM=000477	M4H6Si29861	GTCTTCACCAAAAGCAAGCA	GGGTTGACTCGTGTTGTGTC	445	59.05	58.995	(TCATCG)7	42	ClassII	AT/GC Balance SSR	EPCR|chr4=15591164	NoVPCR Hit Clementina Geno	--NA--	M1H6Si29861,marker_001440,---NA---,561,0,,,0,-
SiSSRM=000478	M4H2Si29862	GTCTGTAAGCGGACAACCAA	TCTTCAATTCCTGTTGCTCG	431	58.775	58.999	(AG)8	16	ClassI	AT/GC Balance SSR	EPCR|chr4=15593741	NoVPCR Hit Clementina Geno	--NA--	M1H2Si29862,marker_001439,---NA---,535,0,,,0,-
SiSSRM=000479	M4H2Si29863	CTAACAAGCTGCGGAATCAA	GAAGTGATGCAGGCTTACCA	265	59.062	58.877	(AG)13	26	ClassII	AT/GC Balance SSR	EPCR|chr4=15596741	NoVPCR Hit Clementina Geno	--NA--	M1H2Si29863,marker_001441,---NA---,545,0,,,0,-
SiSSRM=000480	M4H3Si29866	TGCTGAAAGAATGAACGAGC	AAATGTTCGACCAAGGGAAG	476	59.152	59.028	(GAT)6	18	ClassI	AT rich SSR	EPCR|chr4=15601053	NoVPCR Hit Clementina Geno	--NA--	M1H3Si29866,marker_001443,---NA---,537,0,,,0,-
SiSSRM=000481	M4H2Si29867	ACCGATCCGACCGATAGTAG	GACTCACCAGCTGCCTTGTA	429	59.031	59.037	(CT)14	28	ClassII	AT/GC Balance SSR	EPCR|chr4=15604417	NoVPCR Hit Clementina Geno	--NA--	M1H2Si29867,marker_001442,---NA---,547,0,,,0,-
SiSSRM=000482	M4H5Si29869	CGTGTAACAAACGAAATGGG	CATTTTCATAGGGCGTAGCA	159	58.939	58.794	(TTTTA)4	20	ClassII	AT rich SSR	EPCR|chr4=15633072	NoVPCR Hit Clementina Geno	--NA--	M1H5Si29869,marker_001444,---NA---,539,0,,,0,-
SiSSRM=000483	M4H4Si29872	GAATCGGAATCGGAATGAGT	AATGAGTCTCCCATTTTCGG	420	58.937	58.981	(ATTA)6	24	ClassII	AT rich SSR	EPCR|chr4=15636048	NoVPCR Hit Clementina Geno	--NA--	M1H4Si29872,marker_001446,---NA---,543,0,,,0,-
SiSSRM=000484	M4H3Si29873	TTTTTAAGCTGACGTGCCTG	GCCCGTGGGTCATTAATAGT	497	59.108	58.789	(CAA)6	18	ClassI	AT rich SSR	EPCR|chr4=15663020	NoVPCR Hit Clementina Geno	--NA--	M1H3Si29873,marker_001447,---NA---,537,0,,,0,-
SiSSRM=000485	M4H3Si29876	GAGCGGGGACTTCTAGTCTG	GAAGCCATGAAAGAGCATGA	498	59.04	58.953	(AAT)6	18	ClassI	AT rich SSR	EPCR|chr4=15688509	NoVPCR Hit Clementina Geno	--NA--	M1H3Si29876,marker_001449,---NA---,537,0,,,0,-
SiSSRM=000486	M4H3Si29879	TGGTCGGGATATTTGGACTT	GCATCCAAGTGATACCATGC	428	59.244	58.956	(TAA)6	18	ClassI	AT rich SSR	EPCR|chr4=15694744	NoVPCR Hit Clementina Geno	--NA--	M1H3Si29879,marker_001450,---NA---,537,0,,,0,-
SiSSRM=000487	M4H3Si29880	TGGAAAGAAGTCTGTGGCAG	TTAGTCATTTCACAAGCGCC	273	59.007	58.92	(TGG)9	27	ClassII	GC rich SSR	EPCR|chr4=15704508	NoVPCR Hit Clementina Geno	--NA--	M1H3Si29880,marker_001452,---NA---,546,0,,,0,-
SiSSRM=000488	M4H2Si29882	TTCCACCAATTAGGGTTTCC	GCTAGCACCTTTTCTGTCCC	487	58.738	58.936	(CT)10	20	ClassII	AT/GC Balance SSR	EPCR|chr4=15756239	NoVPCR Hit Clementina Geno	--NA--	M1H2Si29882,marker_001453,transcription factor bhlh68,539,14,9.21E-18,67.07%,3,P:regulation of transcription; F:transcription regulator activity; C:nucleus
SiSSRM=000489	M4H4Si29883	GGAATAAATCGAGGGCACAT	GTCGGTTATCTCTCACGGGT	320	58.86	59.018	(TAAT)6	24	ClassII	AT rich SSR	EPCR|chr4=15758048	NoVPCR Hit Clementina Geno	--NA--	M1H4Si29883,marker_001456,---NA---,543,0,,,0,-
SiSSRM=000490	M4H2Si29884	GATTGTGGTGTGGGCATAAA	GGGGTCGTTTGCTTGATATT	444	59.251	58.906	(AT)11	22	ClassII	AT rich SSR	EPCR|chr4=15759879	NoVPCR Hit Clementina Geno	--NA--	M1H2Si29884,marker_001454,---NA---,541,0,,,0,-
SiSSRM=000491	M4H3Si29885	AATATCAAGCAAACGACCCC	GGCATGTTTGATAAGCAACG	263	58.906	59.186	(AAT)9	27	ClassII	AT rich SSR	EPCR|chr4=15760303	NoVPCR Hit Clementina Geno	--NA--	M1H3Si29885,marker_001455,---NA---,546,0,,,0,-
SiSSRM=000492	M4H2Si29886	AAAAAGGGTACCAAACCCCT	CTGCAAGTCTTGTGGCTCAT	306	58.734	59.037	(AT)11	22	ClassII	AT rich SSR	EPCR|chr4=15769870	NoVPCR Hit Clementina Geno	--NA--	M1H2Si29886,marker_001457,---NA---,541,0,,,0,-
SiSSRM=000493	M4H2Si29889	CTCCGTTTCTCTATCCGAGC	CAGGACTCAAGTTTTTGCCA	379	59.031	58.897	(TG)8	16	ClassI	AT/GC Balance SSR	EPCR|chr4=15779086	NoVPCR Hit Clementina Geno	--NA--	M1H2Si29889,marker_001458,nadph:adrenodoxin mitochondrial,535,16,9.70E-16,90.75%,3,C:mitochondrion; F:molecular_function; P:electron transport,-
SiSSRM=000494	M4H2Si29892	GATCGGTGGATGACTACCCT	GTTTTTGGGTATCCCCGTTT	240	58.818	59.924	(TA)10	20	ClassII	AT rich SSR	EPCR|chr4=15798108	NoVPCR Hit Clementina Geno	--NA--	M1H2Si29892,marker_001459,---NA---,539,0,,,0,-
SiSSRM=000495	M4H3Si29893	TCACTGAAGAGCTTTGTGGG	GCAACACAAGCACCATTACC	230	59.007	59.054	(TAA)6	18	ClassI	AT rich SSR	EPCR|chr4=15798739	NoVPCR Hit Clementina Geno	--NA--	M1H3Si29893,marker_001460,indole-3-acetic acid inducible 27,537,20,9.64E-16,49.05%,1,F:binding,-
SiSSRM=000496	M4H2Si29896	GGCATGACGCAATTATCTGA	AGCGGGGAGTTAAATAAACC	455	59.652	57.272	(AC)10	20	ClassII	AT/GC Balance SSR	EPCR|chr4=15842230	NoVPCR Hit Clementina Geno	--NA--	M1H2Si29896,marker_001461,---NA---,539,0,,,0,-
SiSSRM=000497	M4H2Si29900	CCAGCATGTGAACCCATTTA	GGCCATAAGTTTTCTGCCAT	495	59.395	59.046	(AT)10	20	ClassII	AT rich SSR	EPCR|chr4=15867406	NoVPCR Hit Clementina Geno	--NA--	M1H2Si29900,marker_001462,---NA---,539,0,,,0,-
SiSSRM=000498	M4H2Si29901	ACGTTGACGTCTTTGTCAGG	GGCCATAAGTTTTCTGCCAT	337	58.777	59.046	(TA)10	20	ClassII	AT rich SSR	EPCR|chr4=15867564	NoVPCR Hit Clementina Geno	--NA--	M1H2Si29901,marker_001463,---NA---,539,0,,,0,-
SiSSRM=000499	M4H6Si29902	TGTTCAACTGCAACTAGGGC	GGGTCCAGTTGGATACTGCT	468	58.926	59.018	(TTGAAT)5	30	ClassII	AT rich SSR	EPCR|chr4=15871396	NoVPCR Hit Clementina Geno	--NA--	M1H6Si29902,marker_001465,---NA---,549,0,,,0,-
SiSSRM=000500	M4H3Si29904	TGATGGACCACACTGCACTA	ACAACACAGTCAATCCCCAA	222	58.647	58.827	(TTA)9	27	ClassII	AT rich SSR	EPCR|chr4=15898026	NoVPCR Hit Clementina Geno	--NA--	M1H3Si29904,marker_001468,---NA---,546,0,,,0,-
SiSSRM=000501	M4H2Si29905	TTGGGGATTGACTGTGTTGT	GGAAAGTGAGAATCCCTCCA	414	58.827	59.065	(AT)9	18	ClassI	AT rich SSR	EPCR|chr4=15898228	NoVPCR Hit Clementina Geno	--NA--	M1H2Si29905,marker_001466,---NA---,537,0,,,0,-
SiSSRM=000502	M4H2Si29906	ATGAAATGGGGCGTAGGATA	CATTTCCCAAGTTTGGCTCT	471	59.254	59.17	(TA)8	16	ClassI	AT rich SSR	EPCR|chr4=15899489	NoVPCR Hit Clementina Geno	--NA--	M1H2Si29906,marker_001467,---NA---,535,0,,,0,-
SiSSRM=000503	M4H3Si29908	AATCTGGGCCAAGTTCAATC	GATGATGGTTAGCAGAGGCA	375	58.984	58.826	(TCA)6	18	ClassI	AT rich SSR	EPCR|chr4=15905869	NoVPCR Hit Clementina Geno	--NA--	M1H3Si29908,marker_001470,---NA---,537,0,,,0,-
SiSSRM=000504	M4H6Si29909	GGTGAGTCCGAGGTCAATCT	TATGGGAGTTTGGCACAATG	354	59.105	59.395	(TTATTT)4	24	ClassII	AT rich SSR	EPCR|chr4=15908564	NoVPCR Hit Clementina Geno	--NA--	M1H6Si29909,marker_001471,---NA---,543,0,,,0,-
SiSSRM=000505	M4H2Si29911	AAGGATATTGGCTTTGGTGG	CGAAATGCCTCTGAACCATA	282	58.903	58.721	(AG)8	16	ClassI	AT/GC Balance SSR	EPCR|chr4=15916455	NoVPCR Hit Clementina Geno	--NA--	M1H2Si29911,marker_001472,---NA---,535,0,,,0,-
SiSSRM=000506	M4H3Si29914	CTCCTCTGTGTGGCTTCAAA	AGCTGCAAACGAAGAGTTCA	374	59.007	58.802	(ATA)6	18	ClassI	AT rich SSR	EPCR|chr4=15970893	NoVPCR Hit Clementina Geno	--NA--	M1H3Si29914,marker_001473,---NA---,537,0,,,0,-
SiSSRM=000507	M4H2Si29916	TTGCATCTCAACGGAGAATC	CGATTCTGTGAGATCGTGCT	422	58.799	58.987	(TG)14	28	ClassII	AT/GC Balance SSR	EPCR|chr4=15985830	NoVPCR Hit Clementina Geno	--NA--	M1H2Si29916,marker_001474,---NA---,547,0,,,0,-
SiSSRM=000508	M4H5Si29918	CCTATGCATTTATGGGCTGA	TCGACATACAAAAGCGGAAG	405	58.601	58.917	(TGTAA)4	20	ClassII	AT rich SSR	EPCR|chr4=16025396	NoVPCR Hit Clementina Geno	--NA--	M1H5Si29918,marker_001476,---NA---,539,0,,,0,-
SiSSRM=000509	M4H4Si29919	AGGTGGGAATCGAAGAAATG	ACTTTTTGGATTGGAGTGGG	499	58.981	58.884	(AAAT)6	24	ClassII	AT rich SSR	EPCR|chr4=16036050	NoVPCR Hit Clementina Geno	--NA--	M1H4Si29919,marker_001479,---NA---,543,0,,,0,-
SiSSRM=000510	M4H3Si29920	TGGGCAACAACCAACAGTAG	GGAATGCATTGTCCAACAAG	496	59.609	58.976	(TGA)6	18	ClassI	AT rich SSR	EPCR|chr4=16038410	NoVPCR Hit Clementina Geno	--NA--	M1H3Si29920,marker_001477,---NA---,537,0,,,0,-
SiSSRM=000511	M4H3Si29921	GGTGAGTGAAAACCCAATCC	ATGGAGTAAACCCCTAGCCA	339	59.239	58.528	(AAT)23	69	ClassII	AT rich SSR	EPCR|chr4=16041291	NoVPCR Hit Clementina Geno	--NA--	M1H3Si29921,marker_001478,---NA---,588,0,,,0,-
SiSSRM=000512	M4H4Si29925	GTGATGGGCAAGATGTCAAC	CGTACAGCAGGATGCTCAAT	442	58.936	58.903	(AAAT)5	20	ClassII	AT rich SSR	EPCR|chr4=16119072	NoVPCR Hit Clementina Geno	--NA--	M1H4Si29925,marker_001481,---NA---,539,0,,,0,-
SiSSRM=000513	M4H5Si29928	GCTCAACAAGAACAAGCAGC	AGCCTACTCCTTAGCCCCTC	409	58.804	58.967	(AACCG)4	20	ClassII	GC rich SSR	EPCR|chr4=16123173	NoVPCR Hit Clementina Geno	--NA--	M1H5Si29928,marker_001484,---NA---,539,0,,,0,-
SiSSRM=000514	M4H2Si16375	GCAAAGAGGCAGCATTGTAG	TGTAGTCCGGAATGAATGGA	425	58.677	58.923	(AT)8	16	ClassI	AT rich SSR	EPCR|chr4=16210780	NoAmplification	scaffold_71	M1H2Si16375,marker_001486,---NA---,535,0,,,0,-
SiSSRM=000515	M4H3Si16377	GGGTGAAATATGAATGGGCT	CCCTGAACCGACCTTTGTAT	448	58.717	58.909	(TAA)6	18	ClassI	AT rich SSR	EPCR|chr4=16215958	NoAmplification	scaffold_71	M1H3Si16377,marker_001487,---NA---,537,0,,,0,-
SiSSRM=000516	M4H5Si16379	ACTCCCTCCTCTTCCCATTT	TATTATGCCAAGGCGGATGT	336	58.997	60.31	(AATAA)4	20	ClassII	AT rich SSR	EPCR|chr4=16248154	NoVPCR Hit Clementina Geno	--NA--	M1H5Si16379,marker_001493,---NA---,539,0,,,0,-
SiSSRM=000517	M4H2Si16380	GCCTCAGTTGACCACAAAAA	CAATTCGGAAAACCTGGACT	461	58.749	59.028	(AC)9	18	ClassI	AT/GC Balance SSR	EPCR|chr4=16249130	Poly	scaffold_71	M1H2Si16380,marker_001489,---NA---,537,0,,,0,-
SiSSRM=000518	M4H2Si16381	GTGGGCTTTCAATCAAGGAT	AGGGGTATGTGTGTGTTTGT	172	58.984	55.178	(AT)12	24	ClassII	AT rich SSR	EPCR|chr4=16250572	Poly	scaffold_71	M1H2Si16381,marker_001490,---NA---,543,0,,,0,-
SiSSRM=000519	M4H2Si16383	CTGCGCGTTATGTTTCTGTT	ACAAAGACAGTTCTCGGGCT	455	58.992	58.943	(CT)9	18	ClassI	AT/GC Balance SSR	EPCR|chr4=16252741	MonoMorphic	scaffold_71	M1H2Si16383,marker_001492,---NA---,537,0,,,0,-
SiSSRM=000520	M4H2Si16384	CAGTGGGCACAAGATCTGTAA	AGCAATACCAAATAGGCGCT	303	58.787	58.88	(AC)10	20	ClassII	AT/GC Balance SSR	EPCR|chr4=16297671	MonoMorphic	scaffold_71	M1H2Si16384,marker_001494,---NA---,539,0,,,0,-
SiSSRM=000521	M4H2Si16385	GCACACTTTAATGAAGCTGAGG	ACCTAGAGCAGAGAACCCGA	337	59.044	59.04	(TG)19	38	ClassII	AT/GC Balance SSR	EPCR|chr4=16344311	Poly	scaffold_71	M1H2Si16385,marker_001495,---NA---,557,0,,,0,-
SiSSRM=000522	M4H2Si16387	TTACTAAAGTGCTCGTGGCG	AAAACGTGAGCGTCTGAGAA	315	59.132	58.65	(AT)11	22	ClassII	AT rich SSR	EPCR|chr4=16377829	MonoMorphic	scaffold_71	M1H2Si16387,marker_001496,---NA---,541,0,,,0,-
SiSSRM=000523	M4H2Si16388	GCTAATCCTCAATGCAGCAA	TGTAGCACGCAAAGATCCTC	429	59.019	59.028	(TA)12	24	ClassII	AT rich SSR	EPCR|chr4=16386754	Poly	scaffold_71	M1H2Si16388,marker_001497,---NA---,543,0,,,0,-
SiSSRM=000524	M4H6Si16394	AATCTTTACTGGTGGGACCG	GGGAAAGGGAGACAACAAAA	470	58.909	59.003	(TTTCCT)4	24	ClassII	AT rich SSR	EPCR|chr4=16409637	MonoMorphic	scaffold_71	M1H6Si16394,marker_001502,---NA---,543,0,,,0,-
SiSSRM=000525	M4H2Si16395	AGAAACCACCACATGGCATA	TGCGGTTTTAAAGTGTGTCC	314	58.85	58.675	(AT)9	18	ClassI	AT rich SSR	EPCR|chr4=16411501	Poly	scaffold_71	M1H2Si16395,marker_001499,---NA---,537,0,,,0,-
SiSSRM=000526	M4H2Si16396	ACGAGTGTCCACACCTGAGA	TACAGGCGCATTTTGAAGTC	205	59.278	58.92	(TA)8	16	ClassI	AT rich SSR	EPCR|chr4=16411889	Poly	scaffold_71	M1H2Si16396,marker_001500,---NA---,535,0,,,0,-
SiSSRM=000527	M4H2Si16400	GAAGGAAAGAACGACTTCCG	CAACGGAGGAGTAGGTAGCC	435	58.909	58.815	(TA)15	30	ClassII	AT rich SSR	EPCR|chr4=16419197	Poly	scaffold_71	M1H2Si16400,marker_001503,---NA---,549,0,,,0,-
SiSSRM=000528	M4H2Si16401	AACTTCTTCGGTTGATTGGG	TAGTTTTCCGCTTTGGCTCT	358	59.028	59.111	(AG)12	24	ClassII	AT/GC Balance SSR	EPCR|chr4=16421332	NoVPCR Hit Clementina Geno	--NA--	M1H2Si16401,marker_001504,---NA---,543,0,,,0,-
SiSSRM=000529	M4H3Si16402	ACCACCACCACCAGTTGTAA	CGGTGGTGAGGAGTACAGTG	344	58.75	59.174	(CAC)6	18	ClassI	GC rich SSR	EPCR|chr4=16423157	NoVPCR Hit Clementina Geno	--NA--	M1H3Si16402,marker_001505,leucine-rich repeat extensin-like protein 5-like,537,8,2.71E-14,81.50%,0,-
SiSSRM=000530	M4H3Si16403	TCACCCCCACCTCCTATTTA	GCGAAGCATATGAGACTCCA	457	59.24	58.979	(CCA)8	24	ClassII	GC rich SSR	EPCR|chr4=16423567	NoVPCR Hit Clementina Geno	--NA--	M1H3Si16403,marker_001506,---NA---,543,0,,,0,-
SiSSRM=000531	M4H2Si16407	TGCGGTGAGCTAGAGAGAGA	TGAAACATTTGGAGCAGGG	333	59.01	59.633	(AG)10	20	ClassII	AT/GC Balance SSR	EPCR|chr4=16449123	NoVPCR Hit Clementina Geno	--NA--	M1H2Si16407,marker_001508,---NA---,539,0,,,0,-
SiSSRM=000532	M4H2Si16412	CACCGCACTCATGCTAAAAT	ATTACGCAGCCAATGACAAG	194	58.799	58.799	(TC)8	16	ClassI	AT/GC Balance SSR	EPCR|chr4=16517319	NoVPCR Hit Clementina Geno	--NA--	M1H2Si16412,marker_001510,---NA---,535,0,,,0,-
SiSSRM=000533	M4H2Si16413	TCCATCATCAACGTTCCACT	CCCAAATGGACTTTTCCAAC	345	58.933	59.264	(CT)11	22	ClassII	AT/GC Balance SSR	EPCR|chr4=16537239	NoVPCR Hit Clementina Geno	--NA--	M1H2Si16413,marker_001511,---NA---,541,0,,,0,-
SiSSRM=000534	M4H2Si16415	TTGAAAACCTCCCTTTGACC	AGTACTGCACATGCCTCAGC	491	59.003	59.067	(TA)16	32	ClassII	AT rich SSR	EPCR|chr4=16543110	NoVPCR Hit Clementina Geno	--NA--	M1H2Si16415,marker_001512,---NA---,551,0,,,0,-
SiSSRM=000535	M4H3Si16416	TGTCAAGCTGACACTGGTTG	GGGCCGGAGAATATCTAACA	447	58.401	58.998	(TGA)6	18	ClassI	AT rich SSR	EPCR|chr4=16545419	NoVPCR Hit Clementina Geno	--NA--	M1H3Si16416,marker_001514,---NA---,537,0,,,0,-
SiSSRM=000536	M4H2Si16417	CACTCCATAAGGTTCGGGTT	CTTGAACAAATCTGCTGCGT	473	58.909	59.076	(TG)13	26	ClassII	AT/GC Balance SSR	EPCR|chr4=16546629	NoVPCR Hit Clementina Geno	--NA--	M1H2Si16417,marker_001513,---NA---,545,0,,,0,-
SiSSRM=000537	M4H3Si16418	ATCAAAGTTGAGGTGGGGAA	GCCTATTACGTGAAACCCGT	244	59.381	58.976	(TTA)6	18	ClassI	AT rich SSR	EPCR|chr4=16550286	NoVPCR Hit Clementina Geno	--NA--	M1H3Si16418,marker_001515,---NA---,537,0,,,0,-
SiSSRM=000538	M4H2Si16422	AGGTAGCGGTTCAAGCTTTT	GCTCAGAAAATGAAACACGC	448	58.149	58.504	(AT)10	20	ClassII	AT rich SSR	EPCR|chr4=16573502	NoVPCR Hit Clementina Geno	--NA--	M1H2Si16422,marker_001516,---NA---,539,0,,,0,-
SiSSRM=000539	M4H3Si16431	CATTTACAATATGCGCTGGC	TGCCTTGATTGAAGAGGACA	462	59.197	59.369	(TAC)9	27	ClassII	AT rich SSR	EPCR|chr4=16634697	NoVPCR Hit Clementina Geno	--NA--	M1H3Si16431,marker_001518,---NA---,546,0,,,0,-
SiSSRM=000540	M4H3Si16432	GGTCAATTTTGCCTAGCCTT	CCCACTTGGAGCCTATGTTT	470	58.328	59.052	(AAC)7	21	ClassII	AT rich SSR	EPCR|chr4=16635279	NoVPCR Hit Clementina Geno	--NA--	M1H3Si16432,marker_001519,---NA---,540,0,,,0,-
SiSSRM=000541	M4H3Si16435	GAAGCTCCTAATTGAACGCC	AGCACAATCTTCAGCCACAG	453	58.93	59.037	(AAT)7	21	ClassII	AT rich SSR	EPCR|chr4=16656378	NoVPCR Hit Clementina Geno	--NA--	M1H3Si16435,marker_001520,---NA---,540,0,,,0,-
SiSSRM=000542	M4H5Si16436	CCGCTTAGTTTGATGCGTAA	AGCATGTTAGGCATGTGAGC	355	58.982	58.906	(GCACG)4	20	ClassII	GC rich SSR	EPCR|chr4=16656874	NoVPCR Hit Clementina Geno	--NA--	M1H5Si16436,marker_001521,---NA---,539,0,,,0,-
SiSSRM=000543	M4H2Si16437	TCAGCAGCACACTGTCACAT	GTCAGTGGCGATGGTTAATG	225	58.99	59.002	(AG)9	18	ClassI	AT/GC Balance SSR	EPCR|chr4=16666217	NoVPCR Hit Clementina Geno	--NA--	M1H2Si16437,marker_001522,---NA---,537,0,,,0,-
SiSSRM=000544	M4H3Si16442	GAAGCAGGAGGAGATTCCAG	CAAGAGACTTGCTGTCCCAA	195	58.966	59.007	(TCT)6	18	ClassI	AT rich SSR	EPCR|chr4=16707100	NoVPCR Hit Clementina Geno	--NA--	M1H3Si16442,marker_001524,---NA---,537,0,,,0,-
SiSSRM=000545	M4H2Si16445	ACCACACGGTTTTAAAGGCT	GGGACTAAACGAGCTTTTACCT	480	58.627	58.058	(AT)9	18	ClassI	AT rich SSR	EPCR|chr4=16717448	NoVPCR Hit Clementina Geno	--NA--	M1H2Si16445,marker_001525,---NA---,537,0,,,0,-
SiSSRM=000546	M4H2Si16449	AGAACCGAACTCAAACGGAT	GCTCAGTGGCATTCTCGTTA	404	58.646	59.028	(TA)12	24	ClassII	AT rich SSR	EPCR|chr4=16725330	NoVPCR Hit Clementina Geno	--NA--	M1H2Si16449,marker_001529,---NA---,543,0,,,0,-
SiSSRM=000547	M4H3Si16450	TAACGAGAATGCCACTGAGC	CGTGGCAAAAGAGTGAAGAG	164	59.028	58.648	(TTA)6	18	ClassI	AT rich SSR	EPCR|chr4=16725714	NoVPCR Hit Clementina Geno	--NA--	M1H3Si16450,marker_001530,---NA---,537,0,,,0,-
SiSSRM=000548	M4H5Si16451	GTCCCCCGTACAATACTGCT	GATAAAAGGCGGTCATAGCC	450	58.936	58.673	(AAAAT)4	20	ClassII	AT rich SSR	EPCR|chr4=16736752	NoVPCR Hit Clementina Geno	--NA--	M1H5Si16451,marker_001534,---NA---,539,0,,,0,-
SiSSRM=000549	M4H2Si16452	AAACGAGGGTTCATGGAGAC	AAGCTGCCTGGTTCTCAAAT	310	58.992	58.936	(TG)11	22	ClassII	AT/GC Balance SSR	EPCR|chr4=16738836	NoVPCR Hit Clementina Geno	--NA--	M1H2Si16452,marker_001531,---NA---,541,0,,,0,-
SiSSRM=000550	M4H2Si16454	ATTTGAGAACCAGGCAGCTT	CTGAACGATCTCACAGGTGG	490	58.936	59.257	(AC)8	16	ClassI	AT/GC Balance SSR	EPCR|chr4=16739126	NoVPCR Hit Clementina Geno	--NA--	M1H2Si16454,marker_001532,---NA---,535,0,,,0,-
SiSSRM=000551	M4H2Si16455	AGATCCACCTCCATATTGCC	ACACGCTTCAACAAAACAGC	321	58.815	58.978	(TC)16	32	ClassII	AT/GC Balance SSR	EPCR|chr4=16742273	NoVPCR Hit Clementina Geno	--NA--	M1H2Si16455,marker_001533,---NA---,551,0,,,0,-
SiSSRM=000552	M4H2Si16457	AAAGCCATGCCAGACTCTCT	ATCTCGTCATCTCACTCCCC	492	59.043	59.056	(TG)12	24	ClassII	AT/GC Balance SSR	EPCR|chr4=16775249	NoVPCR Hit Clementina Geno	--NA--	M1H2Si16457,marker_001535,---NA---,543,0,,,0,-
SiSSRM=000553	M4H2Si16461	CGCGTGTATGATTGAAAACC	CTGCTGCCAGTGCAATATCT	335	59.041	59.054	(AG)9	18	ClassI	AT/GC Balance SSR	EPCR|chr4=16802698	NoVPCR Hit Clementina Geno	--NA--	M1H2Si16461,marker_001536,---NA---,537,0,,,0,-
SiSSRM=000554	M4H2Si16462	AGATATTGCACTGGCAGCAG	CAGCTCACTCACATCGACCT	323	59.054	58.995	(TC)9	18	ClassI	AT/GC Balance SSR	EPCR|chr4=16803013	NoVPCR Hit Clementina Geno	--NA--	M1H2Si16462,marker_001537,abc transporter g family member 32,537,20,2.98E-29,80.45%,6,F:hydrolase activity; F:transporter activity; P:transport; P:cellular process; C:membrane; F:nucleotide binding,-
SiSSRM=000555	M4H6Si16466	ACCAGCTTCACTTCCTCGAT	TGAACAACAGTCAAACGGGT	332	58.894	59.034	(ATTTTT)5	30	ClassII	AT rich SSR	EPCR|chr4=16803928	NoVPCR Hit Clementina Geno	--NA--	M1H6Si16466,marker_001538,abc transporter g family member 32,549,20,9.37E-27,80.70%,6,F:hydrolase activity; F:transporter activity; P:transport; P:cellular process; C:membrane; F:nucleotide binding,-
SiSSRM=000556	M4H2Si16468	ATGGATGCAAGGATCACGTA	CATCACAGCCAACCTTATCG	491	58.953	59.148	(AT)12	24	ClassII	AT rich SSR	EPCR|chr4=16819564	NoVPCR Hit Clementina Geno	--NA--	M1H2Si16468,marker_001539,---NA---,543,0,,,0,-
SiSSRM=000557	M4H3Si16469	TGAATTTTGAGACTGCTGGC	GGGACTGGATCAGTTTCGAT	484	59.002	58.943	(GCT)6	18	ClassI	GC rich SSR	EPCR|chr4=16823880	NoVPCR Hit Clementina Geno	--NA--	M1H3Si16469,marker_001540,---NA---,537,0,,,0,-
SiSSRM=000558	M4H2Si16473	TACCCTCGGGTACCTAATGC	CGAAGGCTGTAGACGAATGA	488	58.928	59.024	(CT)9	18	ClassI	AT/GC Balance SSR	EPCR|chr4=16844963	NoVPCR Hit Clementina Geno	--NA--	M1H2Si16473,marker_001542,---NA---,537,0,,,0,-
SiSSRM=000559	M4H3Si16478	GCTTTGAAGGTTGTGTTCCC	AGTGTGGAAAGCAGGAAAGG	341	59.574	59.328	(AAT)10	30	ClassII	AT rich SSR	EPCR|chr4=16900311	NoVPCR Hit Clementina Geno	--NA--	M1H3Si16478,marker_001547,---NA---,549,0,,,0,-
SiSSRM=000560	M4H2Si16481	TTTCTTTTCATCCCCTCCAC	GCCCAGAACAAGAATACGGT	212	58.956	59.056	(TC)8	16	ClassI	AT/GC Balance SSR	EPCR|chr4=16901594	NoVPCR Hit Clementina Geno	--NA--	M1H2Si16481,marker_001546,---NA---,535,0,,,0,-
SiSSRM=000561	M4H3Si16482	TGCTGGTAATTCAACGGAAG	CTGATTTGTTTTGGTGTGGC	346	58.771	59.024	(AAC)6	18	ClassI	AT rich SSR	EPCR|chr4=16902973	NoVPCR Hit Clementina Geno	--NA--	M1H3Si16482,marker_001548,predicted protein [Populus trichocarpa],537,2,1.55E-15,53.50%,0,-
SiSSRM=000562	M4H3Si16483	TAAAAATTACGGAGGGCACC	TTGTGGGCTTAATTCCTTCC	415	58.943	59.019	(AAT)7	21	ClassII	AT rich SSR	EPCR|chr4=16905779	NoVPCR Hit Clementina Geno	--NA--	M1H3Si16483,marker_001551,---NA---,540,0,,,0,-
SiSSRM=000563	M4H2Si16485	TCTTTAAAAAGTGTCCCCCG	ATACCGAAATCCGATTCAGC	441	59.061	59.001	(AT)10	20	ClassII	AT rich SSR	EPCR|chr4=16912524	NoVPCR Hit Clementina Geno	--NA--	M1H2Si16485,marker_001549,---NA---,539,0,,,0,-
SiSSRM=000564	M4H2Si16489	AGTAACATTGTTCGAGGGGC	ACCAATAGGCGAGCAGTCTT	349	59.056	58.961	(GA)11	22	ClassII	AT/GC Balance SSR	EPCR|chr4=16920459	NoVPCR Hit Clementina Geno	--NA--	M1H2Si16489,marker_001552,---NA---,541,0,,,0,-
SiSSRM=000565	M4H3Si16490	GAACCCCAAAAGACCCAATA	TGTCAGCTAAAATGACGGGA	463	58.738	59.272	(GGT)7	21	ClassII	GC rich SSR	EPCR|chr4=16920956	NoVPCR Hit Clementina Geno	--NA--	M1H3Si16490,marker_001553,---NA---,540,0,,,0,-
SiSSRM=000566	M4H3Si16493	TGGGGTACTCGTGACCTACA	CACAAACCAGTATCCGCATC	376	59.007	59.002	(TCA)6	18	ClassI	AT rich SSR	EPCR|chr4=16956027	NoVPCR Hit Clementina Geno	--NA--	M1H3Si16493,marker_001555,---NA---,537,0,,,0,-
SiSSRM=000567	M4H2Si16494	GTCACTCTTGGCCTCGTACA	GCTCCAGCTGCATGAATAAA	296	58.882	59.019	(TA)13	26	ClassII	AT rich SSR	EPCR|chr4=16961116	NoVPCR Hit Clementina Geno	--NA--	M1H2Si16494,marker_001554,---NA---,545,0,,,0,-
SiSSRM=000568	M4H2Si16496	GGTTGTCTGCTTGCTCGATA	TGGCCATGGTATGTAATTGG	491	59.028	59.112	(GA)10	20	ClassII	AT/GC Balance SSR	EPCR|chr4=16973260	NoVPCR Hit Clementina Geno	--NA--	M1H2Si16496,marker_001556,---NA---,539,0,,,0,-
SiSSRM=000569	M4H3Si16497	ATGAAGAAAGACGGGTGAGG	TTGTGCGATAACTTGTGTGC	419	59.137	58.345	(TTA)18	54	ClassII	AT rich SSR	EPCR|chr4=16981458	NoVPCR Hit Clementina Geno	--NA--	M1H3Si16497,marker_001558,---NA---,573,0,,,0,-
SiSSRM=000570	M4H2Si16498	TGGACCCATATGATAAGCGA	AAGAGAAGGAAGAAGCAGCG	477	58.943	58.958	(AC)8	16	ClassI	AT/GC Balance SSR	EPCR|chr4=16982743	NoVPCR Hit Clementina Geno	--NA--	M1H2Si16498,marker_001557,serine-threonine kinase receptor-associated,535,5,9.50E-14,90.40%,0,-
SiSSRM=000571	M4H2Si16499	CCCGAATTGTTCGAGTCTCT	GAGAATGCCAAAAGAAAGGG	432	59.284	58.762	(TC)13	26	ClassII	AT/GC Balance SSR	EPCR|chr4=16993308	NoVPCR Hit Clementina Geno	--NA--	M1H2Si16499,marker_001559,26s proteasome regulatory particle triple-a atpase subunit6,545,20,2.88E-31,100.00%,7,F:hydrolase activity; C:intracellular; P:protein metabolic process; P:cellular process; F:nucleotide binding; C:nucleus; C:cytosol,EC:3.6.1.3
SiSSRM=000572	M4H2Si16501	ATACCCACATGGCTTTTTCC	CAAGTGTGCAAATGGTGCTT	429	58.765	59.764	(TA)8	16	ClassI	AT rich SSR	EPCR|chr4=16996823	NoVPCR Hit Clementina Geno	--NA--	M1H2Si16501,marker_001561,---NA---,535,0,,,0,-
SiSSRM=000573	M4H2Si16502	CGACAGGGATGTTTCAATGT	GCCATCTCCATTCTCCATCT	434	58.415	59.046	(TG)9	18	ClassI	AT/GC Balance SSR	EPCR|chr4=16997444	NoVPCR Hit Clementina Geno	--NA--	M1H2Si16502,marker_001562,---NA---,537,0,,,0,-
SiSSRM=000574	M4H4Si16503	TTCGCACCAAGAGAATTACG	GCCATCTCCATTCTCCATCT	173	58.917	59.046	(AAAG)7	28	ClassII	AT rich SSR	EPCR|chr4=16997705	NoVPCR Hit Clementina Geno	--NA--	M1H4Si16503,marker_001564,---NA---,547,0,,,0,-
SiSSRM=000575	M4H2Si16505	GGATGCAGTGCTGATTTGAT	AGAAGTTTCCGAAGCCAAGA	494	58.674	59.052	(AT)14	28	ClassII	AT rich SSR	EPCR|chr4=16999139	NoVPCR Hit Clementina Geno	--NA--	M1H2Si16505,marker_001563,---NA---,547,0,,,0,-
SiSSRM=000576	M4H4Si16508	CGCACCAAGGAGTGAAGAAT	AATGGAGGGGAAAGGAGAAG	403	60.255	59.508	(TATG)5	20	ClassII	AT rich SSR	EPCR|chr4=17010309	NoVPCR Hit Clementina Geno	--NA--	M1H4Si16508,marker_001567,---NA---,539,0,,,0,-
SiSSRM=000577	M4H2Si16509	CGAAGGTGTTCGTGAAGCTA	CGGTGACCATCTTGTTTTTG	317	59.072	59.021	(TA)10	20	ClassII	AT rich SSR	EPCR|chr4=17011379	NoVPCR Hit Clementina Geno	--NA--	M1H2Si16509,marker_001566,---NA---,539,0,,,0,-
SiSSRM=000578	M4H2Si16510	CGTGAGGGATGTGACCTATG	AGGATGAAACGGGTTAGTGC	456	58.957	59.056	(TA)11	22	ClassII	AT rich SSR	EPCR|chr4=17021177	NoVPCR Hit Clementina Geno	--NA--	M1H2Si16510,marker_001568,---NA---,541,0,,,0,-
SiSSRM=000579	M4H4Si16511	ACCACTGGCGAATGAGTACA	CATTGTCATCCCTAATTGCG	495	59.165	58.991	(TAGC)5	20	ClassII	AT/GC Balance SSR	EPCR|chr4=17023065	NoVPCR Hit Clementina Geno	--NA--	M1H4Si16511,marker_001569,---NA---,539,0,,,0,-
SiSSRM=000580	M4H4Si16512	TGGTGCGTTTACTTATCGGA	GCATTCCTTCATTGGAAAGG	491	59.182	59.505	(TAAT)5	20	ClassII	AT rich SSR	EPCR|chr4=17024537	NoVPCR Hit Clementina Geno	--NA--	M1H4Si16512,marker_001570,AF506028_13CTV.19 [Citrus trifoliata],539,2,6.17E-18,94.00%,11,F:transferase activity; F:protein binding; P:DNA metabolic process; F:RNA binding; F:hydrolase activity; P:transport; P:protein metabolic process; F:binding; P:RNA metabolic process; P:transcription; C:nucleus,EC:2.7.7.49; EC:3.4.23.0
SiSSRM=000581	M4H2Si16513	GCAACTTCACGCTCTTACCA	GCTACCCTTTTCTGGGTTCA	176	59.076	59.17	(AT)10	20	ClassII	AT rich SSR	EPCR|chr4=17037196	NoVPCR Hit Clementina Geno	--NA--	M1H2Si16513,marker_001571,---NA---,539,0,,,0,-
SiSSRM=000582	M4H3Si16515	AAGCCTAAATTGCCATGCTC	GGTGGGCAGCTGATAAAAAT	475	59.324	59.046	(AAT)8	24	ClassII	AT rich SSR	EPCR|chr4=17043933	NoVPCR Hit Clementina Geno	--NA--	M1H3Si16515,marker_001572,---NA---,543,0,,,0,-
SiSSRM=000583	M4H4Si16516	CAGTCACCAGAAAATCCCCT	CCCCTCAACTCCAACACTTT	352	58.989	59.037	(TGTA)6	24	ClassII	AT rich SSR	EPCR|chr4=17045815	NoVPCR Hit Clementina Geno	--NA--	M1H4Si16516,marker_001573,---NA---,543,0,,,0,-
SiSSRM=000584	M4H3Si16518	GCTGCGTTAATCGAAATAGG	GGGAGAGTTGGGAATCAGAA	431	57.572	59.065	(TAT)6	18	ClassI	AT rich SSR	EPCR|chr4=17074475	NoVPCR Hit Clementina Geno	--NA--	M1H3Si16518,marker_001574,---NA---,537,0,,,0,-
SiSSRM=000585	M4H2Si16521	CAGATGGGTCACACAATTCC	GAAAGGGGATGAAAGTTTGC	432	58.774	58.622	(AG)10	20	ClassII	AT/GC Balance SSR	EPCR|chr4=17082808	NoVPCR Hit Clementina Geno	--NA--	M1H2Si16521,marker_001575,---NA---,539,0,,,0,-
SiSSRM=000586	M4H6Si16523	GGATTTTTGCCAGAGGTTGT	CCACTTCCTAATGTGGCCTT	458	59.031	59.052	(TTTTCT)4	24	ClassII	AT rich SSR	EPCR|chr4=17086869	NoVPCR Hit Clementina Geno	--NA--	M1H6Si16523,marker_001578,---NA---,543,0,,,0,-
SiSSRM=000587	M4H3Si16525	TATGATGCTTGCCGCTAAAC	TCATCTGCTTGCATCTCCTC	465	58.939	59.067	(TAG)7	21	ClassII	AT rich SSR	EPCR|chr4=17091463	NoVPCR Hit Clementina Geno	--NA--	M1H3Si16525,marker_001577,---NA---,540,0,,,0,-
SiSSRM=000588	M4H3Si16527	GTGGACACCACGAAGAATTG	GCCAAAGAAACAACATCACC	383	58.984	58.048	(TCT)11	33	ClassII	AT rich SSR	EPCR|chr4=17096595	NoVPCR Hit Clementina Geno	--NA--	M1H3Si16527,marker_001581,cytochrome p450,552,20,9.74E-35,89.90%,8,P:biological_process; P:metabolic process; P:cellular process; F:molecular_function; F:binding; F:catalytic activity; P:response to abiotic stimulus; P:electron transport,-
SiSSRM=000589	M4H4Si16528	AAGGTGAAAAATGGGCTCAC	CACTGGCACCAACAACTACC	193	59.031	59.06	(AAAT)5	20	ClassII	AT rich SSR	EPCR|chr4=17097867	NoVPCR Hit Clementina Geno	--NA--	M1H4Si16528,marker_001582,cytochrome p450,539,20,1.30E-54,93.00%,8,P:biological_process; P:metabolic process; P:cellular process; F:molecular_function; F:binding; F:catalytic activity; P:response to abiotic stimulus; P:electron transport,-
SiSSRM=000590	M4H2Si16530	TGCAGGTTCGGTATTCTGTT	GGCCACCATCTCTCCTTAGT	486	58.228	58.201	(TA)9	18	ClassI	AT rich SSR	EPCR|chr4=17100606	NoVPCR Hit Clementina Geno	--NA--	M1H2Si16530,marker_001579,---NA---,537,0,,,0,-
SiSSRM=000591	M4H2Si16533	CATCGTCACATGGGAGTACC	CTTGCAGGAGCAAATGAATG	437	58.802	59.42	(TG)10	20	ClassII	AT/GC Balance SSR	EPCR|chr4=17103476	NoVPCR Hit Clementina Geno	--NA--	M1H2Si16533,marker_001580,---NA---,539,0,,,0,-
SiSSRM=000592	M4H2Si16536	CCAAACCGCCTAAGAATAGC	GTGATGTTCGAGCCTCCTCT	300	58.854	59.41	(CT)11	22	ClassII	AT/GC Balance SSR	EPCR|chr4=17110260	NoVPCR Hit Clementina Geno	--NA--	M1H2Si16536,marker_001583,---NA---,541,0,,,0,-
SiSSRM=000593	M4H3Si16538	ACTTTCCCTTGGAAGTGGTG	AGCCAAAACAAACACAGCAG	386	59.037	58.975	(TCC)8	24	ClassII	GC rich SSR	EPCR|chr4=17121543	NoVPCR Hit Clementina Geno	--NA--	M1H3Si16538,marker_001585,protein arginine n-methyltransferase,543,20,2.76E-22,85.70%,4,C:cytoplasm; P:protein metabolic process; P:cellular process; F:transferase activity,-
SiSSRM=000594	M4H2Si16544	GTTCTCCCATGGCTCAATCT	TAGCGGGGGTATGCTAAATC	442	59.094	59.058	(CA)8	16	ClassI	AT/GC Balance SSR	EPCR|chr4=17169505	NoVPCR Hit Clementina Geno	--NA--	M1H2Si16544,marker_001588,rna polymerase beta subunit,535,20,2.09E-16,82.50%,9,F:transferase activity; P:RNA metabolic process; P:transcription; F:DNA binding; F:binding; C:chloroplast; C:nucleus; P:metabolic process; P:cellular process,EC:2.7.7.6
SiSSRM=000595	M4H2Si16545	ATGCTTTGCATCTTGCTGAC	ATTGAGGCCACTTCCAACAT	483	59.031	59.41	(TC)36	72	ClassII	AT/GC Balance SSR	EPCR|chr4=17173131	NoVPCR Hit Clementina Geno	--NA--	M1H2Si16545,marker_001589,---NA---,591,0,,,0,-
SiSSRM=000596	M4H2Si16546	GAAAGCGTTTCCACTGATCT	GCCATATTTTGGGAGCACTT	246	56.982	59.046	(TA)9	18	ClassI	AT rich SSR	EPCR|chr4=17201194	NoVPCR Hit Clementina Geno	--NA--	M1H2Si16546,marker_001590,---NA---,537,0,,,0,-
SiSSRM=000597	M4H4Si16548	GGCAATGGGTGGTTAAGTCT	ATTTCTGAAACCTGAACCCG	405	58.912	59.028	(TAAT)5	20	ClassII	AT rich SSR	EPCR|chr4=17237676	NoVPCR Hit Clementina Geno	--NA--	M1H4Si16548,marker_001591,---NA---,539,0,,,0,-
SiSSRM=000598	M4H5Si16549	TATTATTCGAGGAGGGGACG	AGACGTGGATTAAGGATGGC	164	58.995	59.009	(TCCCC)5	25	ClassII	GC rich SSR	EPCR|chr4=17242085	NoVPCR Hit Clementina Geno	--NA--	M1H5Si16549,marker_001592,---NA---,544,0,,,0,-
SiSSRM=000599	M4H2Si16551	GGATGATATCCCTCATTGGA	CTTAATAGCATGTCCGCGTG	407	57.171	59.349	(TA)8	16	ClassI	AT rich SSR	EPCR|chr4=17268089	NoVPCR Hit Clementina Geno	--NA--	M1H2Si16551,marker_001593,---NA---,535,0,,,0,-
SiSSRM=000600	M4H2Si16552	ACCACTGCATTACCATCCAA	AGACCAGAACAGAAAGCCGT	209	58.85	58.943	(TC)11	22	ClassII	AT/GC Balance SSR	EPCR|chr4=17279497	NoVPCR Hit Clementina Geno	--NA--	M1H2Si16552,marker_001594,---NA---,541,0,,,0,-
SiSSRM=000601	M4H2Si16556	TCAGTCGTGTGGGGAAGATA	TGAAACAAGCCCCACAATAG	210	59.086	58.623	(AT)13	26	ClassII	AT rich SSR	EPCR|chr4=17288819	NoVPCR Hit Clementina Geno	--NA--	M1H2Si16556,marker_001596,---NA---,545,0,,,0,-
SiSSRM=000602	M4H2Si16558	CTGTGACCGTGACACAACAG	GTGCTGGCATTTTCACAAAC	489	58.704	59.178	(AT)9	18	ClassI	AT rich SSR	EPCR|chr4=17292604	NoVPCR Hit Clementina Geno	--NA--	M1H2Si16558,marker_001598,---NA---,537,0,,,0,-
SiSSRM=000603	M4H2Si16559	GGACTGAAGGGAGCTCCTAA	ACTGGCCGGTTAATTCAAAG	415	58.472	59.087	(TA)10	20	ClassII	AT rich SSR	EPCR|chr4=17297256	NoVPCR Hit Clementina Geno	--NA--	M1H2Si16559,marker_001599,---NA---,539,0,,,0,-
SiSSRM=000604	M4H2Si16560	CACTGCCAACAAATTCAACC	TGAAGAGCCTGACAATTTGC	162	59.024	59.002	(AG)11	22	ClassII	AT/GC Balance SSR	EPCR|chr4=17315550	NoVPCR Hit Clementina Geno	--NA--	M1H2Si16560,marker_001600,lactoylglutathione lyase,541,20,4.04E-45,53.90%,1,F:lyase activity
SiSSRM=000605	M4H2Si16561	AGCTACAGCCAGCTACGACA	AATGTACAAGGGGTGCCAAT	386	58.854	59.174	(TC)8	16	ClassI	AT/GC Balance SSR	EPCR|chr4=17316111	NoVPCR Hit Clementina Geno	--NA--	M1H2Si16561,marker_001601,---NA---,535,0,,,0,-
SiSSRM=000606	M4H5Si16562	TCCAAACAATCACTGGCAAC	TGTGTCAACGTGATTCATGC	495	59.547	59.089	(AAAAT)4	20	ClassII	AT rich SSR	EPCR|chr4=17324708	NoVPCR Hit Clementina Geno	--NA--	M1H5Si16562,marker_001602,---NA---,539,0,,,0,-
SiSSRM=000607	M4H2Si16566	ACTGCCTTAATACGGGCATC	TCCATCACAGGAACCGAATA	456	59.07	58.923	(TA)10	20	ClassII	AT rich SSR	EPCR|chr4=17343919	NoVPCR Hit Clementina Geno	--NA--	M1H2Si16566,marker_001603,---NA---,539,0,,,0,-
SiSSRM=000608	M4H3Si16567	CCTTAACCATGAGTTGGCCT	CTCCCCTTCCCTAAACTTCC	380	59.052	59.031	(AAC)6	18	ClassI	AT rich SSR	EPCR|chr4=17367746	NoVPCR Hit Clementina Geno	--NA--	M1H3Si16567,marker_001604,---NA---,537,0,,,0,-
SiSSRM=000609	M4H6Si16568	CCTACATGGGATGTTGGGTT	AAGGGCTTGTTTAGAGGCAA	303	59.526	58.973	(TATATG)4	24	ClassII	AT rich SSR	EPCR|chr4=17373378	NoVPCR Hit Clementina Geno	--NA--	M1H6Si16568,marker_001605,protein brittle- chloroplastic amyloplastic-like,543,20,3.60E-21,92.35%,4,C:membrane; C:mitochondrion; F:binding; P:transport,-
SiSSRM=000610	M4H4Si16570	TCACAATTGAGAGGGATTCG	GATGCATTGATGCAAGCTCT	344	58.643	58.982	(TGTA)5	20	ClassII	AT rich SSR	EPCR|chr4=17389247	NoVPCR Hit Clementina Geno	--NA--	M1H4Si16570,marker_001606,---NA---,539,0,,,0,-
SiSSRM=000611	M4H2Si16571	GCCAATTACAAGCAGCTCAA	GAAGAATCTCCAGAGGCTCG	235	59.066	59.116	(TC)11	22	ClassII	AT/GC Balance SSR	EPCR|chr4=17405512	NoVPCR Hit Clementina Geno	--NA--	M1H2Si16571,marker_001607,u4 u6 small nuclear ribonucleoprotein snu13,541,20,6.64E-26,63.25%,1,C:nucleus,-
SiSSRM=000612	M4H3Si16574	CAAAAGGCCCAGTTCAATTC	GAAATGTGCATGGACGTAGG	410	59.546	59.002	(ATT)6	18	ClassI	AT rich SSR	EPCR|chr4=17430559	NoVPCR Hit Clementina Geno	--NA--	M1H3Si16574,marker_001609,---NA---,537,0,,,0,-
SiSSRM=000613	M4H3Si16576	TTGAGGTTTCCCAGTGCATA	GTCCCAATTATTGTGGGTCA	419	59.123	58.117	(ATA)13	39	ClassII	AT rich SSR	EPCR|chr4=17439616	NoVPCR Hit Clementina Geno	--NA--	M1H3Si16576,marker_001611,---NA---,558,0,,,0,-
SiSSRM=000614	M4H3Si16577	ACTTTTCTGCATGGCAGTTG	CGCGTGCATATCAACTTCTT	333	58.926	58.945	(AAC)8	24	ClassII	AT rich SSR	EPCR|chr4=17440280	NoVPCR Hit Clementina Geno	--NA--	M1H3Si16577,marker_001612,---NA---,543,0,,,0,-
SiSSRM=000615	M4H2Si16578	ACTTTTCTGCATGGCAGTTG	TGCACTTCGGAGTTCTGATT	393	58.926	58.443	(CA)9	18	ClassI	AT/GC Balance SSR	EPCR|chr4=17440280	NoVPCR Hit Clementina Geno	--NA--	M1H2Si16578,marker_001610,---NA---,537,0,,,0,-
SiSSRM=000616	M4H4Si16579	TCGCTGTTTGGACTAAGCC	AACCACAAATGTCCACAGGA	387	59.013	58.827	(AATT)5	20	ClassII	AT rich SSR	EPCR|chr4=17448307	NoVPCR Hit Clementina Geno	--NA--	M1H4Si16579,marker_001614,nuclear pore complex protein nup205-like,539,9,1.17E-14,93.00%,0,-
SiSSRM=000617	M4H5Si16580	GCTGGGAGAGTGTTTTGAGA	AACGCAGCACAGCTAACAAC	343	58	59.151	(AAAAT)4	20	ClassII	AT rich SSR	EPCR|chr4=17451215	NoVPCR Hit Clementina Geno	--NA--	M1H5Si16580,marker_001615,---NA---,539,0,,,0,-
SiSSRM=000618	M4H2Si16581	ATTCCGAATTCACCCTCTTG	TGTGTGTGTGTGTAGTCCCG	254	58.981	59.012	(TA)12	24	ClassII	AT rich SSR	EPCR|chr4=17492567	NoVPCR Hit Clementina Geno	--NA--	M1H2Si16581,marker_001616,---NA---,543,0,,,0,-
SiSSRM=000619	M4H5Si16582	GGCTTGTTTGCTTGATGAGA	CGCGGTTATAGACAAGACGA	356	59.002	58.942	(TTTAT)4	20	ClassII	AT rich SSR	EPCR|chr4=17504812	NoVPCR Hit Clementina Geno	--NA--	M1H5Si16582,marker_001617,---NA---,539,0,,,0,-
SiSSRM=000620	M4H3Si16586	CATCACATGAAGTGCACCAA	CAGCCAGTGTAGTCCTTCCA	478	59.085	58.879	(TTA)7	21	ClassII	AT rich SSR	EPCR|chr4=17513887	NoVPCR Hit Clementina Geno	--NA--	M1H3Si16586,marker_001619,---NA---,540,0,,,0,-
SiSSRM=000621	M4H2Si16587	CCCACTCATCAAGATTGCAG	TCTAGTTGGCCGACAGTCAC	421	59.241	58.882	(TA)10	20	ClassII	AT rich SSR	EPCR|chr4=17515844	NoVPCR Hit Clementina Geno	--NA--	M1H2Si16587,marker_001620,ethylene-responsive transcription factor win1-like,539,16,7.12E-22,76.81%,5,"P:regulation of transcription, DNA-dependent; P:transcription; C:nucleus; F:transcription factor activity; F:DNA binding"
SiSSRM=000622	M4H2Si16594	TCAATCCTTGGTCGTCATGT	GGCACATCAACTTGCGTAAC	445	58.933	59.203	(AT)12	24	ClassII	AT rich SSR	EPCR|chr4=17542085	NoVPCR Hit Clementina Geno	--NA--	M1H2Si16594,marker_001623,---NA---,543,0,,,0,-
SiSSRM=000623	M4H5Si16595	AAGTGTTAATAGTGGGCGGC	GACGTACCGAATTTGTAGGC	269	59.114	57.243	(AAAAG)4	20	ClassII	AT rich SSR	EPCR|chr4=17542404	NoVPCR Hit Clementina Geno	--NA--	M1H5Si16595,marker_001625,---NA---,539,0,,,0,-
SiSSRM=000624	M4H2Si16596	ACCCTAAACTCCACCACTGC	TTCAGAACCCAGGTGGAAAT	487	59.065	59.381	(TA)13	26	ClassII	AT rich SSR	EPCR|chr4=17544019	NoVPCR Hit Clementina Geno	--NA--	M1H2Si16596,marker_001624,---NA---,545,0,,,0,-
SiSSRM=000625	M4H2Si16599	ATATCCGCAGGGTTTTTCAG	TGCTTGTGCTTAGGATTTGC	485	59.043	59.066	(AG)11	22	ClassII	AT/GC Balance SSR	EPCR|chr4=17551807	NoVPCR Hit Clementina Geno	--NA--	M1H2Si16599,marker_001627,50s ribosomal protein l36,541,20,1.43E-19,88.65%,4,C:ribosome; F:structural molecule activity; P:cellular process; P:protein metabolic process,-
SiSSRM=000626	M4H2Si16604	CCTTAATGTGCATGAATCGC	CCGGGCTGGTTAGTATTGTT	477	59.14	58.973	(AT)14	28	ClassII	AT rich SSR	EPCR|chr4=17579166	NoVPCR Hit Clementina Geno	--NA--	M1H2Si16604,marker_001631,---NA---,547,0,,,0,-
SiSSRM=000627	M4H2Si16605	CATGCATCCCAAAGTTGTTC	TTAGCTGAGCAAATGGATCG	183	58.976	59.016	(AC)9	18	ClassI	AT/GC Balance SSR	EPCR|chr4=17580155	NoVPCR Hit Clementina Geno	--NA--	M1H2Si16605,marker_001632,---NA---,537,0,,,0,-
SiSSRM=000628	M4H2Si16606	CTCTGGTTGCCAGCAAGATA	GGAGAGCTTTAACCTGGCTC	468	59.024	58.148	(TG)9	18	ClassI	AT/GC Balance SSR	EPCR|chr4=17580807	NoVPCR Hit Clementina Geno	--NA--	M1H2Si16606,marker_001633,---NA---,537,0,,,0,-
SiSSRM=000629	M4H3Si16612	ATGTTAGCTAAACCCGCCTG	GGTGCGTTTGACACACTGTA	483	59.248	58.172	(TAA)6	18	ClassI	AT rich SSR	EPCR|chr4=17601868	NoVPCR Hit Clementina Geno	--NA--	M1H3Si16612,marker_001634,---NA---,537,0,,,0,-
SiSSRM=000630	M4H3Si16613	CCCACAGAGTAAAGCCATCA	CAATGCGCATACATAAAGGC	486	58.722	59.197	(ATT)7	21	ClassII	AT rich SSR	EPCR|chr4=17616895	NoVPCR Hit Clementina Geno	--NA--	M1H3Si16613,marker_001636,---NA---,540,0,,,0,-
SiSSRM=000631	M4H2Si16614	CACTTGAATGCATGGCTGTT	AGGAAAGAGGGGGAGAATGT	349	59.722	58.997	(CT)11	22	ClassII	AT/GC Balance SSR	EPCR|chr4=17617172	NoVPCR Hit Clementina Geno	--NA--	M1H2Si16614,marker_001635,---NA---,541,0,,,0,-
SiSSRM=000632	M4H6Si16615	ACATTCTCCCCCTCTTTCCT	TCAATGGTGAATCTGCCAGT	429	58.997	59.09	(CACACG)4	24	ClassII	GC rich SSR	EPCR|chr4=17617501	NoVPCR Hit Clementina Geno	--NA--	M1H6Si16615,marker_001638,---NA---,543,0,,,0,-
SiSSRM=000633	M4H3Si16616	AGTTGCCTTCAACACTGCAC	GACCCAACTCCTACATGGCT	441	58.935	59.018	(AAT)9	27	ClassII	AT rich SSR	EPCR|chr4=17620859	NoVPCR Hit Clementina Geno	--NA--	M1H3Si16616,marker_001637,---NA---,546,0,,,0,-
SiSSRM=000634	M4H2Si16623	TCACTAACATTCTTTGCGGC	CAATGCGAACACCCACTAAC	419	58.92	59.05	(AT)12	24	ClassII	AT rich SSR	EPCR|chr4=17682035	NoVPCR Hit Clementina Geno	--NA--	M1H2Si16623,marker_001640,---NA---,543,0,,,0,-
SiSSRM=000635	M4H5Si16624	GCCCCAGTTCTGTCAATTTT	GCTTAACGAACCCCATCAAT	290	59.031	58.906	(AATCA)4	20	ClassII	AT rich SSR	EPCR|chr4=17682929	NoVPCR Hit Clementina Geno	--NA--	M1H5Si16624,marker_001642,---NA---,539,0,,,0,-
SiSSRM=000636	M4H2Si16625	ACACATGGGTGCATGAAACT	TCATCTCAGACCTCATCCCA	475	58.857	59.129	(GA)9	18	ClassI	AT/GC Balance SSR	EPCR|chr4=17683777	NoVPCR Hit Clementina Geno	--NA--	M1H2Si16625,marker_001641,---NA---,537,0,,,0,-
SiSSRM=000637	M4H3Si16626	GAATCGGAATGAGGAATTGG	ACCAAACATTTTGAGCCTCC	485	59.32	59.031	(CAT)8	24	ClassII	AT rich SSR	EPCR|chr4=17686870	NoVPCR Hit Clementina Geno	--NA--	M1H3Si16626,marker_001643,---NA---,543,0,,,0,-
SiSSRM=000638	M4H4Si16627	GTCCTTTGACTCAAGTCGGG	CGAACTCTGTCTACACCAATGC	295	59.697	59.803	(CTTT)9	36	ClassII	AT rich SSR	EPCR|chr4=17689188	NoVPCR Hit Clementina Geno	--NA--	M1H4Si16627,marker_001644,---NA---,555,0,,,0,-
SiSSRM=000639	M4H3Si16629	GCTTGAGGTTCTTTCTTCGG	CACTCCAAACCAATTCCTCC	498	59.052	59.381	(ATC)8	24	ClassII	AT rich SSR	EPCR|chr4=17709812	NoVPCR Hit Clementina Geno	--NA--	M1H3Si16629,marker_001646,---NA---,543,0,,,0,-
SiSSRM=000640	M4H3Si16630	ATCGGAAATAGGTAGGCACG	TCGAGAATGAAAGTTCCACG	404	59.067	58.847	(AAT)7	21	ClassII	AT rich SSR	EPCR|chr4=17713276	NoVPCR Hit Clementina Geno	--NA--	M1H3Si16630,marker_001647,---NA---,540,0,,,0,-
SiSSRM=000641	M4H2Si16632	TGCGTTCGTGTTCATGTCTA	GAGTTCTGTGTGCTGCAGGT	225	58.863	59.051	(AT)8	16	ClassI	AT rich SSR	EPCR|chr4=17714425	NoVPCR Hit Clementina Geno	--NA--	M1H2Si16632,marker_001645,---NA---,535,0,,,0,-
SiSSRM=000642	M4H3Si16633	GGCAGGCAACAGTAGTGAAA	CAAGTTTCGACCTTGTGCAT	341	58.926	58.775	(AAG)6	18	ClassI	AT rich SSR	EPCR|chr4=17716706	NoVPCR Hit Clementina Geno	--NA--	M1H3Si16633,marker_001649,---NA---,537,0,,,0,-
SiSSRM=000643	M4H3Si16634	CGTCATATTTTGCACCAAGG	AAGCCAAACCAAATACTGGC	435	59.037	59.091	(ATA)9	27	ClassII	AT rich SSR	EPCR|chr4=17720325	NoVPCR Hit Clementina Geno	--NA--	M1H3Si16634,marker_001650,---NA---,546,0,,,0,-
SiSSRM=000644	M4H2Si16635	CCCATTCTTTAACGAGGACA	TGGTTTGGTCAGAATGGCTA	397	57.672	59.123	(TA)8	16	ClassI	AT rich SSR	EPCR|chr4=17723902	NoVPCR Hit Clementina Geno	--NA--	M1H2Si16635,marker_001648,---NA---,535,0,,,0,-
SiSSRM=000645	M4H6Si16637	CTTGAGCCCCCACTAGTCAT	GGAGCTCGTTTTAGGAGGTG	185	59.162	58.934	(TTTTTA)4	24	ClassII	AT rich SSR	EPCR|chr4=17732014	NoVPCR Hit Clementina Geno	--NA--	M1H6Si16637,marker_001652,---NA---,543,0,,,0,-
SiSSRM=000646	M4H3Si16638	GCCAACTCAAGAACCCAAAT	GAGATGGTTCCACGAAGGTT	212	59.031	58.992	(ATA)6	18	ClassI	AT rich SSR	EPCR|chr4=17732871	NoVPCR Hit Clementina Geno	--NA--	M1H3Si16638,marker_001651,---NA---,537,0,,,0,-
SiSSRM=000647	M4H2Si16639	TACCCAAATTGCCACCCTAT	TATGCTGCTGGACACCTGTT	491	59.158	59.318	(TC)15	30	ClassII	AT/GC Balance SSR	EPCR|chr4=17739689	NoVPCR Hit Clementina Geno	--NA--	M1H2Si16639,marker_001653,---NA---,549,0,,,0,-
SiSSRM=000648	M4H2Si16641	TTACACGGTCCCGTAACGTA	TTGTTGTCTTGAAAGCCGAG	205	58.964	59.047	(AG)12	24	ClassII	AT/GC Balance SSR	EPCR|chr4=17760561	NoVPCR Hit Clementina Geno	--NA--	M1H2Si16641,marker_001654,protein,543,20,5.81E-25,89.90%,1,P:biological_process
SiSSRM=000649	M4H5Si16642	GTACAAAAGGGCGAGAGAGC	CCCACACACAGTGTTTCCTC	217	59.08	58.992	(TTTAT)4	20	ClassII	AT rich SSR	EPCR|chr4=17761294	NoVPCR Hit Clementina Geno	--NA--	M1H5Si16642,marker_001655,---NA---,539,0,,,0,-
SiSSRM=000650	M4H3Si16644	CCAAGGCGGATGTACAATTT	CGAGAGGAGGGAAGTGAGTC	277	59.823	58.974	(ATA)12	36	ClassII	AT rich SSR	EPCR|chr4=17768015	NoVPCR Hit Clementina Geno	--NA--	M1H3Si16644,marker_001657,---NA---,555,0,,,0,-
SiSSRM=000651	M4H2Si16645	GCCAATGCTGTTACTGCAAG	TTATAGGTGCACGTTCAGGC	492	59.493	58.799	(GA)9	18	ClassI	AT/GC Balance SSR	EPCR|chr4=17772327	NoVPCR Hit Clementina Geno	--NA--	M1H2Si16645,marker_001656,transducin wd40 domain-containing protein,537,19,3.64E-17,88.95%,1,C:chloroplast,-
SiSSRM=000652	M4H2Si16646	TGGAATGGACTCTTCCAACA	GCCCATGAACCTCAAGAACT	472	59.059	59.141	(TA)9	18	ClassI	AT rich SSR	EPCR|chr4=17775127	NoVPCR Hit Clementina Geno	--NA--	M1H2Si16646,marker_001658,wd repeat-containing protein 11-like,537,5,6.86E-22,85.60%,0,-
SiSSRM=000653	M4H3Si16651	TATAGAAGCCCGCCACCTAC	CGTTTGTCAAGCGAGACTTC	482	59.205	58.65	(TTA)11	33	ClassII	AT rich SSR	EPCR|chr4=17800619	NoVPCR Hit Clementina Geno	--NA--	M1H3Si16651,marker_001661,---NA---,552,0,,,0,-
SiSSRM=000654	M4H3Si16653	GCTTATCACGGAAAAGAGGG	AGTGCCTTTCGAAGTTCGTT	409	58.787	58.983	(ATT)10	30	ClassII	AT rich SSR	EPCR|chr4=17810138	NoVPCR Hit Clementina Geno	--NA--	M1H3Si16653,marker_001662,ramosa1 enhancer locus 2 partial,549,20,3.21E-41,63.65%,0,-
SiSSRM=000655	M4H3Si16654	CACGAGTTCTCTGCTAAGCG	TGTTTCTTCGCTTGCATCTC	480	58.975	59.152	(AAT)6	18	ClassI	AT rich SSR	EPCR|chr4=17810974	NoVPCR Hit Clementina Geno	--NA--	M1H3Si16654,marker_001663,---NA---,537,0,,,0,-
SiSSRM=000656	M4H2Si16656	AGAAGGGCGTTACCAGCTTA	GTGAGGATGCTACGAACAAA	431	58.997	56.352	(TG)16	32	ClassII	AT/GC Balance SSR	EPCR|chr4=17832690	NoVPCR Hit Clementina Geno	--NA--	M1H2Si16656,marker_001665,---NA---,551,0,,,0,-
SiSSRM=000657	M4H3Si16657	TGAAACTGAAACCTTGCTGC	TGATAGTCCACCCCATCCTT	327	59.05	59.213	(AAT)6	18	ClassI	AT rich SSR	EPCR|chr4=17835881	NoVPCR Hit Clementina Geno	--NA--	M1H3Si16657,marker_001667,---NA---,537,0,,,0,-
SiSSRM=000658	M4H2Si16659	CTCGTGATCGTTGAATTTCG	TGCGTATCCACTCCACATTT	302	59.272	59.002	(TG)12	24	ClassII	AT/GC Balance SSR	EPCR|chr4=17839976	NoVPCR Hit Clementina Geno	--NA--	M1H2Si16659,marker_001666,---NA---,543,0,,,0,-
SiSSRM=000659	M4H3Si16661	AATCCCACCAAGAGTGAAGG	GTCTCAGTCTCATGGCCAAA	314	58.989	58.802	(TTA)7	21	ClassII	AT rich SSR	EPCR|chr4=17847839	NoVPCR Hit Clementina Geno	--NA--	M1H3Si16661,marker_001668,---NA---,540,0,,,0,-
SiSSRM=000660	M4H3Si16663	CAGCCGACGACTGACTTTTA	GGTTGGGCTTTGTGTTCTTT	485	59.072	59.077	(TCT)7	21	ClassII	AT rich SSR	EPCR|chr4=17873924	NoVPCR Hit Clementina Geno	--NA--	M1H3Si16663,marker_001670,---NA---,540,0,,,0,-
SiSSRM=000661	M4H2Si16664	TCCTTCCATGCAGTAGCAAA	AAGCCTACGGTCATCCACTC	283	59.42	59.166	(GA)15	30	ClassII	AT/GC Balance SSR	EPCR|chr4=17881786	NoVPCR Hit Clementina Geno	--NA--	M1H2Si16664,marker_001671,---NA---,549,0,,,0,-
SiSSRM=000662	M4H2Si16665	AGATGGCTTGTAACGTGGGT	TATTTTGGTTGGGGTTCCTC	488	59.478	58.738	(TA)10	20	ClassII	AT rich SSR	EPCR|chr4=17887103	NoVPCR Hit Clementina Geno	--NA--	M1H2Si16665,marker_001672,---NA---,539,0,,,0,-
SiSSRM=000663	M4H3Si16668	GCACATGCACATGTACCAAA	TCGTGAATCGATTTCTCAGC	191	58.997	58.953	(ATT)6	18	ClassI	AT rich SSR	EPCR|chr4=17889474	NoVPCR Hit Clementina Geno	--NA--	M1H3Si16668,marker_001674,---NA---,537,0,,,0,-
SiSSRM=000664	M4H2Si16669	GCACATGCACATGTACCAAA	TTGCACACATCTAATCGGCT	413	58.997	59.301	(TA)9	18	ClassI	AT rich SSR	EPCR|chr4=17889474	NoVPCR Hit Clementina Geno	--NA--	M1H2Si16669,marker_001673,---NA---,537,0,,,0,-
SiSSRM=000665	M4H5Si16670	TGGTGCTGCACATCCTAAAT	TTAGTTATTCGGGGACCAGG	395	59.152	58.901	(GGGGA)4	20	ClassII	GC rich SSR	EPCR|chr4=17892072	NoVPCR Hit Clementina Geno	--NA--	M1H5Si16670,marker_001675,---NA---,539,0,,,0,-
SiSSRM=000666	M4H2Si16672	TGGTGACCACGAGTACCACT	AAAGCAAAGGGAGTGGTTTG	402	59.019	59.215	(AT)12	24	ClassII	AT rich SSR	EPCR|chr4=17895573	NoVPCR Hit Clementina Geno	--NA--	M1H2Si16672,marker_001676,---NA---,543,0,,,0,-
SiSSRM=000667	M4H3Si16676	AAAGCAAGCCCTTGTTGACT	AAAAACCCCGATACATGTGC	446	58.983	59.691	(AAT)8	24	ClassII	AT rich SSR	EPCR|chr4=17911528	NoVPCR Hit Clementina Geno	--NA--	M1H3Si16676,marker_001679,---NA---,543,0,,,0,-
SiSSRM=000668	M4H2Si16679	ACGTCAGAACAAGAAGCCCT	TGCTGACATGACACCAAGAA	252	58.943	58.784	(TC)15	30	ClassII	AT/GC Balance SSR	EPCR|chr4=17917125	NoVPCR Hit Clementina Geno	--NA--	M1H2Si16679,marker_001680,---NA---,549,0,,,0,-
SiSSRM=000669	M4H2Si16680	CCAATCATTTGGTTCCAGTC	TGTATCAGTCAACCCGCATT	249	57.835	59.002	(TG)13	26	ClassII	AT/GC Balance SSR	EPCR|chr4=17920667	NoVPCR Hit Clementina Geno	--NA--	M1H2Si16680,marker_001681,---NA---,545,0,,,0,-
SiSSRM=000670	M4H3Si16682	AAAACATCACCTTCGATCCC	GGAGCATCCATGGAACTTTT	363	58.838	58.984	(AAG)10	30	ClassII	AT rich SSR	EPCR|chr4=17923005	NoVPCR Hit Clementina Geno	--NA--	M1H3Si16682,marker_001683,---NA---,549,0,,,0,-
SiSSRM=000671	M4H2Si16683	TAAGGAACCTCGCCCTAGAA	CATGGATCCTGCACAATTTC	444	58.925	58.926	(AT)9	18	ClassI	AT rich SSR	EPCR|chr4=17923251	NoVPCR Hit Clementina Geno	--NA--	M1H2Si16683,marker_001682,---NA---,537,0,,,0,-
SiSSRM=000672	M4H2Si16685	AGAGCACAGACCTAGCAGCA	AATCGAAATTCACGTCTCCC	209	58.935	58.984	(GA)10	20	ClassII	AT/GC Balance SSR	EPCR|chr4=17964032	NoVPCR Hit Clementina Geno	--NA--	M1H2Si16685,marker_001684,---NA---,539,0,,,0,-
SiSSRM=000673	M4H3Si16691	ATCTCTCCTGATGCTGGCTT	GAGCCTCAGTATCAGCACCA	398	58.995	58.987	(CTT)8	24	ClassII	AT rich SSR	EPCR|chr4=18006521	NoVPCR Hit Clementina Geno	--NA--	M1H3Si16691,marker_001687,uncharacterized protein,543,9,9.44E-25,57.11%,1,P:biological_process
SiSSRM=000674	M4H3Si16692	TGGCTCGTGCATTATCCTTA	CAGAATGAACGCGAGAGTGT	187	59.281	59.037	(AAT)8	24	ClassII	AT rich SSR	EPCR|chr4=18010765	NoVPCR Hit Clementina Geno	--NA--	M1H3Si16692,marker_001688,---NA---,543,0,,,0,-
SiSSRM=000675	M4H2Si16697	AGCTACTACGCCGCTCTCTC	ATATCTGCTGTACGGCCAAG	439	59.011	57.877	(AT)10	20	ClassII	AT rich SSR	EPCR|chr4=18053745	NoVPCR Hit Clementina Geno	--NA--	M1H2Si16697,marker_001690,---NA---,539,0,,,0,-
SiSSRM=000676	M4H2Si16699	GAATGAGCCACAAACGATGT	GTAGGTTGCGATGGCACTTT	384	58.572	60.14	(CA)8	16	ClassI	AT/GC Balance SSR	EPCR|chr4=18064272	NoVPCR Hit Clementina Geno	--NA--	M1H2Si16699,marker_001691,---NA---,535,0,,,0,-
SiSSRM=000677	M4H2Si16703	TCCAGCTGTTTGATTTCTCG	TCCCTTTTACGAATGGGAAG	432	58.999	59.016	(GT)14	28	ClassII	AT/GC Balance SSR	EPCR|chr4=18073393	NoVPCR Hit Clementina Geno	--NA--	M1H2Si16703,marker_001692,---NA---,547,0,,,0,-
SiSSRM=000678	M4H2Si16704	ACACGGCAATTCAGAAGATG	TCTTAAGGGGAACGGTATGC	346	58.724	59.043	(AG)12	24	ClassII	AT/GC Balance SSR	EPCR|chr4=18077128	NoVPCR Hit Clementina Geno	--NA--	M1H2Si16704,marker_001693,---NA---,543,0,,,0,-
SiSSRM=000679	M4H3Si16705	ATGCTTTATGCCATCTCGTG	GCTCTTGGCCTACAAACACA	342	58.749	58.926	(TAT)6	18	ClassI	AT rich SSR	EPCR|chr4=18080942	NoVPCR Hit Clementina Geno	--NA--	M1H3Si16705,marker_001694,---NA---,537,0,,,0,-
SiSSRM=000680	M4H3Si16706	CCATGTTTACCCCATCATCA	CCAAGCCACCAACCTCTTAT	237	59.049	59.052	(ATT)7	21	ClassII	AT rich SSR	EPCR|chr4=18085562	NoVPCR Hit Clementina Geno	--NA--	M1H3Si16706,marker_001696,---NA---,540,0,,,0,-
SiSSRM=000681	M4H2Si16709	ACCCACCAAATTCACCAGAT	GGACTCATTAACCAGGCGTT	443	59.116	59.056	(TC)9	18	ClassI	AT/GC Balance SSR	EPCR|chr4=18087740	NoVPCR Hit Clementina Geno	--NA--	M1H2Si16709,marker_001695,---NA---,537,0,,,0,-
SiSSRM=000682	M4H2Si16711	AGAGTGCAGACGCTCTCTCA	AGCAATTACATACCTCGAGCC	317	59.023	58.366	(TA)8	16	ClassI	AT rich SSR	EPCR|chr4=18096454	NoVPCR Hit Clementina Geno	--NA--	M1H2Si16711,marker_001697,---NA---,535,0,,,0,-
SiSSRM=000683	M4H4Si16712	GGAATCGAAATCGGAATGAG	GATTAACCATTTTGCCCTCC	478	59.463	58.368	(ATTA)5	20	ClassII	AT rich SSR	EPCR|chr4=18104926	NoVPCR Hit Clementina Geno	--NA--	M1H4Si16712,marker_001698,---NA---,539,0,,,0,-
SiSSRM=000684	M4H2Si16719	ACGTTCAAGATCAGCAGACG	AATTAACCGCTCACCCATTC	305	59.037	58.906	(AG)17	34	ClassII	AT/GC Balance SSR	EPCR|chr4=18126196	NoVPCR Hit Clementina Geno	--NA--	M1H2Si16719,marker_001699,---NA---,553,0,,,0,-
SiSSRM=000685	M4H3Si16720	CAATGGCGATGGTTTATCAG	GGTAGCCCAACAAAGAGAGC	382	58.991	58.936	(CAG)9	27	ClassII	GC rich SSR	EPCR|chr4=18134903	NoVPCR Hit Clementina Geno	--NA--	M1H3Si16720,marker_001700,uncharacterized protein,546,13,2.15E-44,80.08%,2,C:plastid; C:membrane,-
SiSSRM=000686	M4H2Si16722	AGGCACCCATTTGATTCTTC	ATTCCTGCACATGACCTTCA	490	58.984	59.09	(AT)8	16	ClassI	AT rich SSR	EPCR|chr4=18170924	MonoMorphic	scaffold_12	M1H2Si16722,marker_001701,histone deacetylase 2,535,17,4.28E-13,88.71%,3,F:hydrolase activity; C:nucleus; P:metabolic process,-
SiSSRM=000687	M4H3Si16724	GTTCCAGCTGTGCAACACTT	GGTCACATGAGATGCCTTTG	491	58.935	59.09	(AAT)11	33	ClassII	AT rich SSR	EPCR|chr4=18177189	Poly	scaffold_12	M1H3Si16724,marker_001704,---NA---,552,0,,,0,-
SiSSRM=000688	M4H2Si16725	TTTGCTGTCAAAGGCATCTC	ATGATTCTGCTGATTGCTGC	447	59.002	58.982	(AT)9	18	ClassI	AT rich SSR	EPCR|chr4=18177652	Poly	scaffold_12	M1H2Si16725,marker_001702,---NA---,537,0,,,0,-
SiSSRM=000689	M4H2Si16726	GAAAAAGCCGAAGGTGCTAC	ACCTGCTTTTCGGCTACACT	493	58.976	59.008	(TG)9	18	ClassI	AT/GC Balance SSR	EPCR|chr4=18179553	Poly	scaffold_12	M1H2Si16726,marker_001703,---NA---,537,0,,,0,-
SiSSRM=000690	M4H3Si16728	ATCGGGTCTTCGTTGTTAGG	AATTCCGATTCCTCGTTCAG	465	59.052	59.126	(ATA)7	21	ClassII	AT rich SSR	EPCR|chr4=18188122	NoVPCR Hit Clementina Geno	--NA--	M1H3Si16728,marker_001706,---NA---,540,0,,,0,-
SiSSRM=000691	M4H2Si16729	CACATGATTCAGGCTCTCGT	TGAAACCTCCGCAGAGAAG	497	58.83	59.097	(TA)11	22	ClassII	AT rich SSR	EPCR|chr4=18189030	NoVPCR Hit Clementina Geno	--NA--	M1H2Si16729,marker_001705,---NA---,541,0,,,0,-
SiSSRM=000692	M4H2Si16733	AAGGTTGAGCCTCTCCGTAA	ACCCAGTTGTGTGTCGTGAT	368	58.934	58.862	(CT)11	22	ClassII	AT/GC Balance SSR	EPCR|chr4=18202172	NoVPCR Hit Clementina Geno	--NA--	M1H2Si16733,marker_001707,---NA---,541,0,,,0,-
SiSSRM=000693	M4H5Si16734	TACATACGAATGCCAAAGCC	ATCTTCGAACAAAAGGCCAC	379	58.653	59.174	(TCTCT)5	25	ClassII	AT rich SSR	EPCR|chr4=18204307	NoVPCR Hit Clementina Geno	--NA--	M1H5Si16734,marker_001708,abscisic acid receptor pyl2-like,544,20,6.84E-25,75.85%,3,F:molecular_function; C:chloroplast; P:biological_process
SiSSRM=000694	M4H2Si16735	CACCATGTGACCTCCAAATC	CACTGCAATCCCGATCATAC	312	58.774	58.953	(AG)9	18	ClassI	AT/GC Balance SSR	EPCR|chr4=18207479	NoVPCR Hit Clementina Geno	--NA--	M1H2Si16735,marker_001709,---NA---,537,0,,,0,-
SiSSRM=000695	M4H5Si16737	TGATCTGAGCCTGAATTTGC	AAGAGGACGGGGACATACAC	154	58.953	58.868	(GGGGA)4	20	ClassII	GC rich SSR	EPCR|chr4=18223881	NoVPCR Hit Clementina Geno	--NA--	M1H5Si16737,marker_001710,---NA---,539,0,,,0,-
SiSSRM=000696	M4H2Si16738	CTTGCCACTAGGAGGAGGAG	ACATAATAAACCGAAGGCCG	481	59.037	58.966	(TC)10	20	ClassII	AT/GC Balance SSR	EPCR|chr4=18229797	NoVPCR Hit Clementina Geno	--NA--	M1H2Si16738,marker_001711,---NA---,539,0,,,0,-
SiSSRM=000697	M4H2Si16741	GAAACTTTAACGCCAGAGGG	AGAGCACAGATTGAACGTCG	364	58.834	59.037	(AG)8	16	ClassI	AT/GC Balance SSR	EPCR|chr4=18242147	NoVPCR Hit Clementina Geno	--NA--	M1H2Si16741,marker_001712,---NA---,535,0,,,0,-
SiSSRM=000698	M4H3Si16745	ACACGTCACGTCACACACAC	GAGATACCGCCTGGACTTGT	376	59.029	59.166	(CTC)6	18	ClassI	GC rich SSR	EPCR|chr4=18254049	NoVPCR Hit Clementina Geno	--NA--	M1H3Si16745,marker_001713,nadh dehydrogenase,537,20,1.00E-40,79.30%,9,P:generation of precursor metabolites and energy; C:membrane; C:intracellular; F:catalytic activity; F:binding; C:mitochondrion; P:metabolic process; P:cellular process; P:transport,EC:1.6.5.3
SiSSRM=000699	M4H2Si16746	AAAAGGAGAAATCCGAGCTG	GTTGTAGGAGGTAGGGGCAA	334	58.528	59.052	(TC)8	16	ClassI	AT/GC Balance SSR	EPCR|chr4=18260295	NoVPCR Hit Clementina Geno	--NA--	M1H2Si16746,marker_001715,nucleic acid binding,535,8,2.20E-17,68.75%,0,-
SiSSRM=000700	M4H4Si16748	CGAGCAATTGAAGTTAGCCA	TGTTGGTAAACACATGCCCT	434	59.062	58.9	(ATAC)5	20	ClassII	AT rich SSR	EPCR|chr4=18270886	NoVPCR Hit Clementina Geno	--NA--	M1H4Si16748,marker_001716,---NA---,539,0,,,0,-
SiSSRM=000701	M4H6Si16750	GGTTGAAGCTTTGAATCCGT	TTCTGTTTGCTTCTAGCCGA	327	59.174	58.796	(AAAATA)4	24	ClassII	AT rich SSR	EPCR|chr4=18280249	NoVPCR Hit Clementina Geno	--NA--	M1H6Si16750,marker_001718,---NA---,543,0,,,0,-
SiSSRM=000702	M4H2Si16752	CCTCAACTCCTCAAGCAACA	TTCGGACTTAAGCCTGGACT	499	59.007	58.934	(AT)9	18	ClassI	AT rich SSR	EPCR|chr4=18292622	NoVPCR Hit Clementina Geno	--NA--	M1H2Si16752,marker_001719,---NA---,537,0,,,0,-
SiSSRM=000703	M4H2Si16753	TGAGTAATGGCAACAAGGGA	GGGCTCATTGAGAATCCTTC	425	59.123	58.667	(AC)8	16	ClassI	AT/GC Balance SSR	EPCR|chr4=18316826	NoVPCR Hit Clementina Geno	--NA--	M1H2Si16753,marker_001720,---NA---,535,0,,,0,-
SiSSRM=000704	M4H2Si16755	GTTTGTCCGACACAAAGCAC	CATGAGTCTGATGGGGATTG	454	59.191	58.878	(AG)12	24	ClassII	AT/GC Balance SSR	EPCR|chr4=18322680	NoVPCR Hit Clementina Geno	--NA--	M1H2Si16755,marker_001721,---NA---,543,0,,,0,-
SiSSRM=000705	M4H3Si16757	CTCATTTTGCGCGTAACTGT	TGGGGAAAACCTTTAACCAG	259	58.992	58.922	(TAA)8	24	ClassII	AT rich SSR	EPCR|chr4=18338023	NoVPCR Hit Clementina Geno	--NA--	M1H3Si16757,marker_001723,---NA---,543,0,,,0,-
SiSSRM=000706	M4H2Si16758	CTCATTTTGCGCGTAACTGT	AAGCGGCTTACACAAAAGGT	479	58.992	58.906	(AT)14	28	ClassII	AT rich SSR	EPCR|chr4=18338023	NoVPCR Hit Clementina Geno	--NA--	M1H2Si16758,marker_001722,---NA---,547,0,,,0,-
SiSSRM=000707	M4H3Si16759	AGCGCGTGTCATAAAACTTG	GGCTTCAAACAACATGCAAC	489	58.992	59.178	(TAT)7	21	ClassII	AT rich SSR	EPCR|chr4=18339634	NoVPCR Hit Clementina Geno	--NA--	M1H3Si16759,marker_001724,---NA---,540,0,,,0,-
SiSSRM=000708	M4H3Si16760	TACTTTTCTTGGCTACGGGG	ACTTGCAACAAGCTCAAACG	330	59.221	59.123	(ATT)6	18	ClassI	AT rich SSR	EPCR|chr4=18359376	NoVPCR Hit Clementina Geno	--NA--	M1H3Si16760,marker_001725,---NA---,537,0,,,0,-
SiSSRM=000709	M4H3Si16762	GGTGGGATTGATGATTAGGG	CAATGCAGCCAGATCTTCTT	472	59.055	58.048	(CTT)6	18	ClassI	AT rich SSR	EPCR|chr4=18364203	NoVPCR Hit Clementina Geno	--NA--	M1H3Si16762,marker_001726,---NA---,537,0,,,0,-
SiSSRM=000710	M4H2Si16764	GAAAGTGGGGAATCAAGGAA	ACGGCTAACCCACAAAAGAC	235	58.956	59.101	(TA)30	60	ClassII	AT rich SSR	EPCR|chr4=18370229	NoVPCR Hit Clementina Geno	--NA--	M1H2Si16764,marker_001727,---NA---,579,0,,,0,-
SiSSRM=000711	M4H5Si16766	TTTGAGAGCATCGAGTCTGG	GGAAGCCCATTAGGATTTGA	425	59.112	58.974	(TTTTA)4	20	ClassII	AT rich SSR	EPCR|chr4=18391815	NoVPCR Hit Clementina Geno	--NA--	M1H5Si16766,marker_001729,uncharacterized protein loc100245679,539,6,9.94E-42,53.17%,0,-
SiSSRM=000712	M4H3Si16768	AGCTCAACATTGGCAGATTG	ATGCAGCGTGTTTCTCAAAG	294	58.877	59.076	(TTA)6	18	ClassI	AT rich SSR	EPCR|chr4=18424970	NoVPCR Hit Clementina Geno	--NA--	M1H3Si16768,marker_001730,---NA---,537,0,,,0,-
SiSSRM=000713	M4H2Si16769	ACCACTCCGCTCCTCTTCTA	GCTCCGTGTTTTGTCAGAGA	490	59.04	59.01	(GA)8	16	ClassI	AT/GC Balance SSR	EPCR|chr4=18427744	NoVPCR Hit Clementina Geno	--NA--	M1H2Si16769,marker_001731,---NA---,535,0,,,0,-
SiSSRM=000714	M4H3Si16771	CCATTGATGACGCTTGATTC	GTTCTGCTAATTTGTCAGCG	435	59.079	56.234	(AAG)7	21	ClassII	AT rich SSR	EPCR|chr4=18436704	NoVPCR Hit Clementina Geno	--NA--	M1H3Si16771,marker_001733,---NA---,540,0,,,0,-
SiSSRM=000715	M4H2Si16772	GAGGAAGGTGGAAGCACAAT	TCGCTTAAAGCTCAAGCTCA	346	59.141	59.087	(CA)10	20	ClassII	AT/GC Balance SSR	EPCR|chr4=18440174	NoVPCR Hit Clementina Geno	--NA--	M1H2Si16772,marker_001732,---NA---,539,0,,,0,-
SiSSRM=000716	M4H5Si16774	AATTCATCGTGTCGAAGCAC	ATGACCTTGAGCGGGATTAC	358	58.726	59.009	(AATAA)4	20	ClassII	AT rich SSR	EPCR|chr4=18480415	NoVPCR Hit Clementina Geno	--NA--	M1H5Si16774,marker_001734,---NA---,539,0,,,0,-
SiSSRM=000717	M4H2Si16777	CTCCTCGTCAACTCGACAAA	GGATCTGAGAAGGCAAAAGC	492	59.007	59.009	(TA)8	16	ClassI	AT rich SSR	EPCR|chr4=18512850	NoVPCR Hit Clementina Geno	--NA--	M1H2Si16777,marker_001735,---NA---,535,0,,,0,-
SiSSRM=000718	M4H3Si16780	GGTGAAAGAATCTGGTCGGT	GAAACCATAGAGGGCCAAAA	312	58.992	59.019	(AAT)6	18	ClassI	AT rich SSR	EPCR|chr4=18541533	NoVPCR Hit Clementina Geno	--NA--	M1H3Si16780,marker_001738,---NA---,537,0,,,0,-
SiSSRM=000719	M4H3Si16782	GGGTTGCATCTTACATTAGCC	TCTCTTACTTCTGTACTGCGCT	469	58.595	56.278	(ATA)10	30	ClassII	AT rich SSR	EPCR|chr4=18547904	NoVPCR Hit Clementina Geno	--NA--	M1H3Si16782,marker_001739,---NA---,549,0,,,0,-
SiSSRM=000720	M4H4Si16786	GGACTGGGTATTTCCTTTGG	TTCCGCCAATTATGTGAGAC	500	58.359	58.574	(TAAT)5	20	ClassII	AT rich SSR	EPCR|chr4=18565804	NoVPCR Hit Clementina Geno	--NA--	M1H4Si16786,marker_001742,---NA---,539,0,,,0,-
SiSSRM=000721	M4H2Si16788	ACAAACCCGTTAGCGATTTC	TTCCCATCCCTAACCCTGTA	388	59.091	59.24	(TA)9	18	ClassI	AT rich SSR	EPCR|chr4=18568954	NoVPCR Hit Clementina Geno	--NA--	M1H2Si16788,marker_001741,---NA---,537,0,,,0,-
SiSSRM=000722	M4H2Si16790	CGTTGACTCCCATGAAAATG	AAAACAAGATGGAAGGGTCG	210	58.973	59.028	(AG)12	24	ClassII	AT/GC Balance SSR	EPCR|chr4=18581993	NoVPCR Hit Clementina Geno	--NA--	M1H2Si16790,marker_001743,---NA---,543,0,,,0,-
SiSSRM=000723	M4H2Si16792	GGGGGTTTTCCTGTTTAGGT	TGTATGACAGCCCCATCTGT	244	59.191	58.96	(CT)8	16	ClassI	AT/GC Balance SSR	EPCR|chr4=18597348	NoVPCR Hit Clementina Geno	--NA--	M1H2Si16792,marker_001745,tryptophanyl-trna synthetase,535,20,1.31E-15,91.75%,13,F:RNA binding; P:DNA metabolic process; C:mitochondrion; F:catalytic activity; F:transferase activity; F:DNA binding; P:RNA metabolic process; P:protein metabolic process; P:multicellular organismal development; F:nucleotide binding; C:chloroplast; P:metabolic process; P:cellular process,EC:6.1.1.2; EC:2.7.7.49
SiSSRM=000724	M4H3Si16793	CAAACTAAGAAGCCGCAACA	GCCTGCCTATTTGATGGATT	491	59.108	59.001	(TTA)7	21	ClassII	AT rich SSR	EPCR|chr4=18607070	NoVPCR Hit Clementina Geno	--NA--	M1H3Si16793,marker_001746,---NA---,540,0,,,0,-
SiSSRM=000725	M4H2Si16797	TAAGCCAAAAGGCACTCAAC	CGTACCAAGATCGGGTGAAT	382	58.027	59.813	(TA)11	22	ClassII	AT rich SSR	EPCR|chr4=18657860	NoVPCR Hit Clementina Geno	--NA--	M1H2Si16797,marker_001747,---NA---,541,0,,,0,-
SiSSRM=000726	M4H3Si16798	GCTCTTGAAGTCCCAGCTTT	GGGGTTGCTTTCTTCTCTTG	499	58.672	58.909	(AAT)7	21	ClassII	AT rich SSR	EPCR|chr4=18658054	NoVPCR Hit Clementina Geno	--NA--	M1H3Si16798,marker_001748,---NA---,540,0,,,0,-
SiSSRM=000727	M4H2Si16799	CGGCGTAAGAGAAACATTGA	TCGTCGACTTCTTCAACCTG	217	58.917	59.007	(GA)10	20	ClassII	AT/GC Balance SSR	EPCR|chr4=18676890	NoVPCR Hit Clementina Geno	--NA--	M1H2Si16799,marker_001749,---NA---,539,0,,,0,-
SiSSRM=000728	M4H2Si16800	TGGGGATGTCTTAGGCTTTC	ATGAAAGAAAGCAGCAGGGT	427	59.126	58.936	(AT)10	20	ClassII	AT rich SSR	EPCR|chr4=18678122	NoVPCR Hit Clementina Geno	--NA--	M1H2Si16800,marker_001750,---NA---,539,0,,,0,-
SiSSRM=000729	M4H3Si16801	AGAGGAAGGTGCAAGCGTAT	GGGTTCTATGATAATGGGGC	438	58.961	58.2	(TCT)12	36	ClassII	AT rich SSR	EPCR|chr4=18687343	NoVPCR Hit Clementina Geno	--NA--	M1H3Si16801,marker_001751,---NA---,555,0,,,0,-
SiSSRM=000730	M4H3Si16802	GCAATCTTTGCCATTGACAG	CGATGCTCGGAGTAATTGAA	281	59.276	58.869	(GCA)7	21	ClassII	GC rich SSR	EPCR|chr4=18687948	NoVPCR Hit Clementina Geno	--NA--	M1H3Si16802,marker_001752,---NA---,540,0,,,0,-
SiSSRM=000731	M4H4Si16803	TGTCCGTATGTGCTGTACCA	AGACGAGGTCTCCGATCTGT	476	58.571	58.849	(TTTA)5	20	ClassII	AT rich SSR	EPCR|chr4=18688366	NoVPCR Hit Clementina Geno	--NA--	M1H4Si16803,marker_001753,---NA---,539,0,,,0,-
SiSSRM=000732	M4H2Si16804	TGGAAGGCCTCTAGCATCTT	CTCTTGGGCTTGCTACATCA	427	59.031	59.024	(TG)9	18	ClassI	AT/GC Balance SSR	EPCR|chr4=18697283	NoVPCR Hit Clementina Geno	--NA--	M1H2Si16804,marker_001754,---NA---,537,0,,,0,-
SiSSRM=000733	M4H3Si16805	TTCGAACAGTCAGCCTTTTG	TTCTCACTCTGCAAACCCTG	290	59.047	59.007	(TTA)8	24	ClassII	AT rich SSR	EPCR|chr4=18706578	NoVPCR Hit Clementina Geno	--NA--	M1H3Si16805,marker_001755,"casein kinase, putative [Ricinus communis]",543,1,2.03E-12,65.00%,0,-
SiSSRM=000734	M4H3Si16806	TTATGGAGGTTAAAACGGGC	GTTCCCTACCTTGCAAGCAC	302	58.943	59.74	(ATA)6	18	ClassI	AT rich SSR	EPCR|chr4=18707032	NoVPCR Hit Clementina Geno	--NA--	M1H3Si16806,marker_001756,---NA---,537,0,,,0,-
SiSSRM=000735	M4H3Si16808	TTGGGTCTGGTTGGGTTAAT	TAAATTATCGGGGTGGGTTG	444	59.146	59.52	(AAT)7	21	ClassII	AT rich SSR	EPCR|chr4=18710050	NoVPCR Hit Clementina Geno	--NA--	M1H3Si16808,marker_001757,---NA---,540,0,,,0,-
SiSSRM=000736	M4H6Si16813	CCCATCATCACCTACACGAG	TACAATGAGGCAGCTTCCAG	414	58.957	59.024	(TTTTCT)5	30	ClassII	AT rich SSR	EPCR|chr4=18737496	NoVPCR Hit Clementina Geno	--NA--	M1H6Si16813,marker_001759,---NA---,549,0,,,0,-
SiSSRM=000737	M4H2Si16814	GAAAGCCCCCTGTTAAATCA	ATCTAGGTCATGGTGGGAGC	383	59.019	58.969	(TG)9	18	ClassI	AT/GC Balance SSR	EPCR|chr4=18738583	NoVPCR Hit Clementina Geno	--NA--	M1H2Si16814,marker_001758,---NA---,537,0,,,0,-
SiSSRM=000738	M4H3Si16815	GCCTCAAATCTCAGGAGAGG	GAAACGACAAGTCGCTTGAA	348	58.966	59.05	(AAT)7	21	ClassII	AT rich SSR	EPCR|chr4=18748778	NoVPCR Hit Clementina Geno	--NA--	M1H3Si16815,marker_001761,---NA---,540,0,,,0,-
SiSSRM=000739	M4H2Si16817	GGTGGTGTAAGAGGATTGGG	GCATGGTCCATCAATCTTTG	478	59.259	58.926	(TA)11	22	ClassII	AT rich SSR	EPCR|chr4=18756019	NoVPCR Hit Clementina Geno	--NA--	M1H2Si16817,marker_001762,---NA---,541,0,,,0,-
SiSSRM=000740	M4H5Si16820	TAATGAGGCTTCAACCAACG	GAGGAGGAATTGTCCCAAAA	473	58.771	58.956	(AAAAC)4	20	ClassII	AT rich SSR	EPCR|chr4=18797459	NoVPCR Hit Clementina Geno	--NA--	M1H5Si16820,marker_001766,---NA---,539,0,,,0,-
SiSSRM=000741	M4H2Si16821	TTTTGGGACAATTCCTCCTC	GTCGGCCACTATATGCAAAA	458	58.956	58.653	(TG)15	30	ClassII	AT/GC Balance SSR	EPCR|chr4=18797912	NoVPCR Hit Clementina Geno	--NA--	M1H2Si16821,marker_001764,---NA---,549,0,,,0,-
SiSSRM=000742	M4H4Si16822	GCAGATTGTGCAGGTTGACT	CTGTAAAAAGAAGCTGGCCC	357	58.884	58.973	(TTTC)5	20	ClassII	AT rich SSR	EPCR|chr4=18800129	NoVPCR Hit Clementina Geno	--NA--	M1H4Si16822,marker_001765,---NA---,539,0,,,0,-
SiSSRM=000743	M4H4Si16826	GGATCGGAGACCCAGTAAAA	AATGCAAGTGGATCTGGTCA	370	58.981	59.09	(TTCT)8	32	ClassII	AT rich SSR	EPCR|chr4=18814863	NoVPCR Hit Clementina Geno	--NA--	M1H4Si16826,marker_001768,---NA---,551,0,,,0,-
SiSSRM=000744	M4H2Si16829	CCTCGTCAAAATCCTCCATT	CAACAATGAAATGGTCTCCG	370	58.981	58.973	(CT)12	24	ClassII	AT/GC Balance SSR	EPCR|chr4=18825538	NoVPCR Hit Clementina Geno	--NA--	M1H2Si16829,marker_001769,---NA---,543,0,,,0,-
SiSSRM=000745	M4H2Si16830	CAGTGACAATCTGGAGAGGC	CCCCCATCAGCTAGATCAGT	498	58.379	59.116	(AT)12	24	ClassII	AT rich SSR	EPCR|chr4=18829016	NoVPCR Hit Clementina Geno	--NA--	M1H2Si16830,marker_001770,---NA---,543,0,,,0,-
SiSSRM=000746	M4H2Si16831	TCCATCAACCACCATCATCT	TGGAAGGCAACTTCTTAGCA	310	58.721	58.649	(TG)12	24	ClassII	AT/GC Balance SSR	EPCR|chr4=18832616	NoVPCR Hit Clementina Geno	--NA--	M1H2Si16831,marker_001771,---NA---,543,0,,,0,-
SiSSRM=000747	M4H2Si16832	TTTGGAGACAGAGGATGCAG	TGGACGACTTCCATGGTTTA	394	58.957	58.973	(AT)9	18	ClassI	AT rich SSR	EPCR|chr4=18835577	NoVPCR Hit Clementina Geno	--NA--	M1H2Si16832,marker_001772,---NA---,537,0,,,0,-
SiSSRM=000748	M4H4Si16833	CTCTGTGAGTGCTGAAGGCT	GCTGTGTATACCACCACCCA	495	58.333	59.293	(CTTT)5	20	ClassII	AT rich SSR	EPCR|chr4=18837634	NoVPCR Hit Clementina Geno	--NA--	M1H4Si16833,marker_001774,---NA---,539,0,,,0,-
SiSSRM=000749	M4H3Si16834	GCCGTAGGAATCAGAATCAG	CGTTGTTGTTGATGACGATG	500	57.36	58.543	(AAT)6	18	ClassI	AT rich SSR	EPCR|chr4=18844109	NoVPCR Hit Clementina Geno	--NA--	M1H3Si16834,marker_001773,---NA---,537,0,,,0,-
SiSSRM=000750	M4H5Si16836	AGGAGCTCCATCGACTTGTT	TAACATCTCCAGCAAACCCA	420	58.894	59.123	(TATTT)4	20	ClassII	AT rich SSR	EPCR|chr4=18856542	NoVPCR Hit Clementina Geno	--NA--	M1H5Si16836,marker_001775,---NA---,539,0,,,0,-
SiSSRM=000751	M4H2Si16837	CCAGCACGCAAGTTAGAAAA	AAGGTCATTAGCATTTCGGG	350	59.108	59.043	(TG)8	16	ClassI	AT/GC Balance SSR	EPCR|chr4=18881541	NoVPCR Hit Clementina Geno	--NA--	M1H2Si16837,marker_001776,---NA---,535,0,,,0,-
SiSSRM=000752	M4H4Si16838	ATCAACCTCCCATCTTCGTC	AAGCGTTCTTGCACGTTATG	246	58.943	58.992	(TAAA)5	20	ClassII	AT rich SSR	EPCR|chr4=18885525	NoVPCR Hit Clementina Geno	--NA--	M1H4Si16838,marker_001777,dioxygenase ramosus1,539,20,3.25E-65,91.90%,2,F:catalytic activity; C:plastid,EC:1.13.11.0
SiSSRM=000753	M4H3Si16839	AGAGCTTAGCAAGTTCCCCA	GATAAGAGCATCCTGATCCCA	412	59.077	59.094	(TTA)6	18	ClassI	AT rich SSR	EPCR|chr4=18905957	NoVPCR Hit Clementina Geno	--NA--	M1H3Si16839,marker_001779,dioxygenase ramosus1,537,20,2.12E-29,89.05%,7,P:multicellular organismal development; P:metabolic process; P:cellular process; P:transport; F:catalytic activity; P:biological_process; C:chloroplast,EC:1.13.11.0
SiSSRM=000754	M4H4Si16840	AATCACCCACGAATAGGAGC	CAACTTAACTTCCAAGCGACC	341	59.009	58.893	(AAAT)5	20	ClassII	AT rich SSR	EPCR|chr4=18907705	NoVPCR Hit Clementina Geno	--NA--	M1H4Si16840,marker_001782,---NA---,539,0,,,0,-
SiSSRM=000755	M4H3Si16843	GCCATCGCACTTTCCTTACT	GGAGCTCCGCCTGATAAATA	394	59.34	59.277	(ATT)7	21	ClassII	AT rich SSR	EPCR|chr4=18909391	NoVPCR Hit Clementina Geno	--NA--	M1H3Si16843,marker_001780,---NA---,540,0,,,0,-
SiSSRM=000756	M4H2Si16845	GGGGTTATTTGTATTGGGCA	AGCGGGATTTCCTCATTAAG	462	59.525	58.277	(AT)11	22	ClassII	AT rich SSR	EPCR|chr4=18911448	NoVPCR Hit Clementina Geno	--NA--	M1H2Si16845,marker_001778,---NA---,541,0,,,0,-
SiSSRM=000757	M4H3Si16846	ACTTAATGAGGAAATCCCGC	GACTCTTGACCAAATCAGCG	170	58.136	58.443	(AAT)10	30	ClassII	AT rich SSR	EPCR|chr4=18911889	NoVPCR Hit Clementina Geno	--NA--	M1H3Si16846,marker_001781,---NA---,549,0,,,0,-
SiSSRM=000758	M4H3Si16848	AAACTGGGCCAGCTCTTTTA	GGAGCTCCGCCTGATAAATA	411	58.973	59.277	(ATT)7	21	ClassII	AT rich SSR	EPCR|chr4=18918925	NoVPCR Hit Clementina Geno	--NA--	M1H3Si16848,marker_001784,---NA---,540,0,,,0,-
SiSSRM=000759	M4H3Si16852	AGGGAGAAGGGGCTTGTAAT	CATAGAGTCGAGCAGGGTGA	420	59.057	58.984	(TTA)12	36	ClassII	AT rich SSR	EPCR|chr4=18949223	NoVPCR Hit Clementina Geno	--NA--	M1H3Si16852,marker_001785,---NA---,555,0,,,0,-
SiSSRM=000760	M4H2Si16859	ACACCATGCAGAGCTGACTC	GTCCATGACTTCACAGTGGC	456	58.999	59.105	(AT)10	20	ClassII	AT rich SSR	EPCR|chr4=19009350	NoVPCR Hit Clementina Geno	--NA--	M1H2Si16859,marker_001787,---NA---,539,0,,,0,-
SiSSRM=000761	M4H2Si16864	ATGGTTGTCCAAGAACGTCA	CCGGCCATACATTTGTTTCT	320	58.984	59.823	(AT)10	20	ClassII	AT rich SSR	EPCR|chr4=19034188	NoVPCR Hit Clementina Geno	--NA--	M1H2Si16864,marker_001788,---NA---,539,0,,,0,-
SiSSRM=000762	M4H2Si16865	CTCTACTCATGTGTGGAAATGG	GGAGTGAGAGTGCTGAACCA	281	57.207	58.968	(TA)10	20	ClassII	AT rich SSR	EPCR|chr4=19037725	NoVPCR Hit Clementina Geno	--NA--	M1H2Si16865,marker_001789,---NA---,539,0,,,0,-
SiSSRM=000763	M4H4Si16866	GAATCAACAAGATGCATGGG	TTCTCAAACGCACAAGGAAG	487	58.926	59.047	(AAAG)6	24	ClassII	AT rich SSR	EPCR|chr4=19042705	NoVPCR Hit Clementina Geno	--NA--	M1H4Si16866,marker_001790,---NA---,543,0,,,0,-
SiSSRM=000764	M4H6Si16867	TGGAGTTCTGGTGTTCTGGA	TTGGTGTCTGGATGTAGGGA	421	59.23	58.93	(TATTTT)5	30	ClassII	AT rich SSR	EPCR|chr4=19049521	NoVPCR Hit Clementina Geno	--NA--	M1H6Si16867,marker_001791,---NA---,549,0,,,0,-
SiSSRM=000765	M4H2Si16870	TTGACCTGCTTCATCGGTAG	AAACTGCTGTACGGCCAAG	496	58.874	58.937	(TA)8	16	ClassI	AT rich SSR	EPCR|chr4=19069724	NoVPCR Hit Clementina Geno	--NA--	M1H2Si16870,marker_001792,---NA---,535,0,,,0,-
SiSSRM=000766	M4H2Si16871	GCCGTACAGCAGTTTGTCAT	CCAAAGTAAATGCTCACCCC	404	58.804	59.429	(AT)15	30	ClassII	AT rich SSR	EPCR|chr4=19070205	NoVPCR Hit Clementina Geno	--NA--	M1H2Si16871,marker_001793,---NA---,549,0,,,0,-
SiSSRM=000767	M4H2Si16873	CCGGGTTAAACATGGCTAGT	TAAATAGGCCGGGGTTACAG	359	58.973	58.963	(TG)11	22	ClassII	AT/GC Balance SSR	EPCR|chr4=19080622	NoVPCR Hit Clementina Geno	--NA--	M1H2Si16873,marker_001794,---NA---,541,0,,,0,-
SiSSRM=000768	M4H2Si16875	GCCCTCAAATGGATCAACAT	CCCACCTACCCATTGAGACT	487	59.756	58.866	(TA)8	16	ClassI	AT rich SSR	EPCR|chr4=19081813	NoVPCR Hit Clementina Geno	--NA--	M1H2Si16875,marker_001796,---NA---,535,0,,,0,-
SiSSRM=000769	M4H2Si16878	ACCTACAGCGCAGTGTTGTC	AACTGCCGGTGTCATAATCA	308	58.962	59.002	(AT)8	16	ClassI	AT rich SSR	EPCR|chr4=19115129	NoVPCR Hit Clementina Geno	--NA--	M1H2Si16878,marker_001797,---NA---,535,0,,,0,-
SiSSRM=000770	M4H2Si16879	CAAAGCCGTTGTTATTGGTG	ATGCTTGAAACAGCATGGAG	464	59.083	58.877	(CT)9	18	ClassI	AT/GC Balance SSR	EPCR|chr4=19117850	NoVPCR Hit Clementina Geno	--NA--	M1H2Si16879,marker_001798,uncharacterized protein kiaa0090 homolog,537,4,5.94E-11,82.50%,0,-
SiSSRM=000771	M4H4Si16881	ATTCTCGAAACCCACCACTC	TTCGGTTGTTGGGTACGTTA	490	58.992	58.939	(ATAA)5	20	ClassII	AT rich SSR	EPCR|chr4=19128429	NoVPCR Hit Clementina Geno	--NA--	M1H4Si16881,marker_001801,---NA---,539,0,,,0,-
SiSSRM=000772	M4H2Si16883	CCAGAGTCTGCAGGTTTTCA	CTGTTGATCGATGTGTATGGG	478	59.007	58.862	(AT)8	16	ClassI	AT rich SSR	EPCR|chr4=19131623	NoVPCR Hit Clementina Geno	--NA--	M1H2Si16883,marker_001799,---NA---,535,0,,,0,-
SiSSRM=000773	M4H2Si16884	CAGTCTACGTCGATTTGCGT	GTGTGGATAGCCTCATTAGAGA	442	58.952	56.076	(AT)12	24	ClassII	AT rich SSR	EPCR|chr4=19133426	NoVPCR Hit Clementina Geno	--NA--	M1H2Si16884,marker_001800,---NA---,543,0,,,0,-
SiSSRM=000774	M4H4Si16885	TTCAAGACAGCTACGCTTGC	CTCTCTGGGATTTTTCTGCC	436	59.371	58.861	(AAAT)5	20	ClassII	AT rich SSR	EPCR|chr4=19134233	NoVPCR Hit Clementina Geno	--NA--	M1H4Si16885,marker_001802,---NA---,539,0,,,0,-
SiSSRM=000775	M4H2Si16887	GTCATGAAACCAGCACCATC	GGCATGTCATGGTTATTTGG	248	58.936	58.697	(AG)8	16	ClassI	AT/GC Balance SSR	EPCR|chr4=19141478	NoVPCR Hit Clementina Geno	--NA--	M1H2Si16887,marker_001803,---NA---,535,0,,,0,-
SiSSRM=000776	M4H2Si16892	ACACAGGGGGATGCATTTTA	TGCGTGTGTGTATAGAGAGTGA	491	60.192	57.019	(AT)8	16	ClassI	AT rich SSR	EPCR|chr4=19148984	NoVPCR Hit Clementina Geno	--NA--	M1H2Si16892,marker_001804,---NA---,535,0,,,0,-
SiSSRM=000777	M4H2Si16895	AAGGGCAGCAGAACAGAAAT	CAGTTGCACACGTTAGGGTT	466	58.936	58.701	(AC)10	20	ClassII	AT/GC Balance SSR	EPCR|chr4=19164874	NoVPCR Hit Clementina Geno	--NA--	M1H2Si16895,marker_001806,---NA---,539,0,,,0,-
SiSSRM=000778	M4H5Si16896	CACACACACACACACACACG	TACAAAACCAGCCAGCTACG	400	59.017	58.989	(ATCAA)4	20	ClassII	AT rich SSR	EPCR|chr4=19165132	NoVPCR Hit Clementina Geno	--NA--	M1H5Si16896,marker_001807,---NA---,539,0,,,0,-
SiSSRM=000779	M4H2Si16898	CTTACCTTGGTGATGCATGG	CACTCCAGGGCTTCGATATT	286	58.999	59.15	(AT)11	22	ClassII	AT rich SSR	EPCR|chr4=19189768	NoVPCR Hit Clementina Geno	--NA--	M1H2Si16898,marker_001808,---NA---,541,0,,,0,-
SiSSRM=000780	M4H2Si16899	CTAATCCAATTGCACATCCG	CCACATCTCGCGATAGAGAA	465	58.991	58.976	(TC)8	16	ClassI	AT/GC Balance SSR	EPCR|chr4=19191463	NoVPCR Hit Clementina Geno	--NA--	M1H2Si16899,marker_001809,conserved hypothetical protein [Ricinus communis],535,2,1.04E-11,72.00%,0,-
SiSSRM=000781	M4H2Si16900	GCAATCAACCAACAGCAAAC	CACAATTTTCATGGGTCTCG	492	59.178	58.973	(AT)9	18	ClassI	AT rich SSR	EPCR|chr4=19224563	NoVPCR Hit Clementina Geno	--NA--	M1H2Si16900,marker_001810,uncharacterized protein,537,20,1.68E-20,98.80%,2,F:molecular_function; P:biological_process
SiSSRM=000782	M4H3Si37917	AAATTGTTAGTGCAAGGGGG	CGGTGGAGGACACCTTATTT	428	58.949	58.909	(TTA)6	18	ClassI	AT rich SSR	EPCR|chr4=19296620	NoVPCR Hit Clementina Geno	--NA--	M1H3Si37917,marker_001812,---NA---,537,0,,,0,-
SiSSRM=000783	M4H2Si37928	GACTTCGGTTCCAACCATCT	ACCTAAGCTCATGCACCCAT	338	58.992	59.579	(AC)14	28	ClassII	AT/GC Balance SSR	EPCR|chr4=19350639	NoVPCR Hit Clementina Geno	--NA--	M1H2Si37928,marker_001815,---NA---,547,0,,,0,-
SiSSRM=000784	M4H3Si37929	GACACAAGTGGGGGACTTTT	GCGGCTTACTGTACTTTGGA	443	58.891	58.054	(TTA)7	21	ClassII	AT rich SSR	EPCR|chr4=19351595	NoVPCR Hit Clementina Geno	--NA--	M1H3Si37929,marker_001816,---NA---,540,0,,,0,-
SiSSRM=000785	M4H3Si37931	CTGTCCTCTGCCAAACAGAA	TACTACAGCAGTCAAGGGCG	358	59.007	59.097	(AAT)13	39	ClassII	AT rich SSR	EPCR|chr4=19375893	NoVPCR Hit Clementina Geno	--NA--	M1H3Si37931,marker_001819,---NA---,558,0,,,0,-
SiSSRM=000786	M4H2Si37932	TGTTTCACTTCACTCCAGGG	TTGAGGCGTACAGGAAAGTG	412	58.695	58.923	(AT)10	20	ClassII	AT rich SSR	EPCR|chr4=19378557	NoVPCR Hit Clementina Geno	--NA--	M1H2Si37932,marker_001818,---NA---,539,0,,,0,-
SiSSRM=000787	M4H3Si37935	TAGACAATGAAGAGGCGGTG	GGGTGATGCTTTCATCCTCT	468	58.874	59.094	(GAA)9	27	ClassII	AT rich SSR	EPCR|chr4=19415174	NoVPCR Hit Clementina Geno	--NA--	M1H3Si37935,marker_001820,---NA---,546,0,,,0,-
SiSSRM=000788	M4H3Si37937	CTAATCCGCATGCATTTCAC	ACCCACTATGTTGGGGGTAA	378	59.14	59.028	(TAT)7	21	ClassII	AT rich SSR	EPCR|chr4=19445262	NoVPCR Hit Clementina Geno	--NA--	M1H3Si37937,marker_001821,---NA---,540,0,,,0,-
SiSSRM=000789	M4H3Si37940	TGAGAATATGAAGGGTCGCA	ATAACAGGCCTTTGATTCGG	414	59.226	59.043	(TTA)7	21	ClassII	AT rich SSR	EPCR|chr4=19473554	NoVPCR Hit Clementina Geno	--NA--	M1H3Si37940,marker_001822,---NA---,540,0,,,0,-
SiSSRM=000790	M4H2Si37943	CGGGCAAAGACAAGACAGTA	ATTCAAAAAGCCCACCTCAG	358	58.923	59.17	(GA)9	18	ClassI	AT/GC Balance SSR	EPCR|chr4=19491207	NoVPCR Hit Clementina Geno	--NA--	M1H2Si37943,marker_001823,---NA---,537,0,,,0,-
SiSSRM=000791	M4H3Si37945	CGTCCATCAATGTAGTTCGC	GCTAAGATCCCGTGGTGTTT	463	59.152	59.056	(ATT)8	24	ClassII	AT rich SSR	EPCR|chr4=19506592	NoVPCR Hit Clementina Geno	--NA--	M1H3Si37945,marker_001824,---NA---,543,0,,,0,-
SiSSRM=000792	M4H3Si37946	TACCTGACAGCGTGTGTTCA	CTCACATGGTGGAGGAGATG	458	58.868	59.046	(ACC)7	21	ClassII	GC rich SSR	EPCR|chr4=19513890	NoVPCR Hit Clementina Geno	--NA--	M1H3Si37946,marker_001825,protein,540,20,6.66E-26,70.80%,4,F:structural molecule activity; F:protein binding; C:cell wall; P:cellular process,-
SiSSRM=000793	M4H2Si37949	ATCTCCACGATGGAAACACC	GCTTCACGTGATTGATTGGA	427	59.786	59.654	(TA)14	28	ClassII	AT rich SSR	EPCR|chr4=19546745	NoVPCR Hit Clementina Geno	--NA--	M1H2Si37949,marker_001827,---NA---,547,0,,,0,-
SiSSRM=000794	M4H2Si37950	AATCACGTGAAGCAACAACC	GGGCAATTCCTCGACTAAAA	234	58.625	59.158	(TA)8	16	ClassI	AT rich SSR	EPCR|chr4=19547159	NoVPCR Hit Clementina Geno	--NA--	M1H2Si37950,marker_001828,---NA---,535,0,,,0,-
SiSSRM=000795	M4H4Si37951	TGTTAGCAGAGCATGGGAAC	CTTTGGGGTTGATGACACAG	387	58.877	58.98	(AAAC)5	20	ClassII	AT rich SSR	EPCR|chr4=19550882	NoVPCR Hit Clementina Geno	--NA--	M1H4Si37951,marker_001829,---NA---,539,0,,,0,-
SiSSRM=000796	M4H3Si37953	GCTTGCAGAGACCAAATGAA	GGGGCTGTGACACGTCTAAT	422	59.002	59.997	(AAT)7	21	ClassII	AT rich SSR	EPCR|chr4=19585279	MonoMorphic	scaffold_9	M1H3Si37953,marker_001831,---NA---,540,0,,,0,-
SiSSRM=000797	M4H2Si37954	GGCAAGCGAGATTGATTGTA	AAAACGACAACGTTTCCTCC	363	58.872	59.077	(GA)11	22	ClassII	AT/GC Balance SSR	EPCR|chr4=19586426	Poly	scaffold_9	M1H2Si37954,marker_001830,---NA---,541,0,,,0,-
SiSSRM=000798	M4H3Si37955	TGGGTTGAATATTGTGGGTG	ACAGCTTCATTTGGTTGCTG	423	59.097	58.926	(AAT)6	18	ClassI	AT rich SSR	EPCR|chr4=19620383	NoVPCR Hit Clementina Geno	--NA--	M1H3Si37955,marker_001832,protein,537,20,3.15E-28,95.90%,5,P:protein metabolic process; P:cellular process; F:protein binding; C:nucleus; F:DNA binding,-
SiSSRM=000799	M4H3Si37956	GGGGTATGTTGGATTGAACC	AAAGACCATCTCGAGGCACT	383	58.959	58.894	(TCA)7	21	ClassII	AT rich SSR	EPCR|chr4=19624089	NoVPCR Hit Clementina Geno	--NA--	M1H3Si37956,marker_001833,transcription elongation factor s-,540,20,2.15E-43,53.80%,1,P:transcription
SiSSRM=000800	M4H3Si37958	TGATCTGCATTTACTTCGCC	GCAATGTCTATGTCCCGATG	286	58.872	58.953	(TTA)6	18	ClassI	AT rich SSR	EPCR|chr4=19635891	NoVPCR Hit Clementina Geno	--NA--	M1H3Si37958,marker_001834,---NA---,537,0,,,0,-
SiSSRM=000801	M4H2Si37963	ATTACTACTGCGGGAGCAGG	GGAGTCGGAGCCATACAAAT	255	59.359	59.009	(AT)11	22	ClassII	AT rich SSR	EPCR|chr4=19647976	NoVPCR Hit Clementina Geno	--NA--	M1H2Si37963,marker_001835,---NA---,541,0,,,0,-
SiSSRM=000802	M4H3Si37965	ACGGACCAAAAGAGAGGAGA	CGTGAAATGAAAACACCCAC	335	58.866	58.874	(ATT)6	18	ClassI	AT rich SSR	EPCR|chr4=19651801	NoVPCR Hit Clementina Geno	--NA--	M1H3Si37965,marker_001836,---NA---,537,0,,,0,-
SiSSRM=000803	M4H2Si37966	CCCTAGGAAGCATGCTGAAG	GAAGCTCGGCTCACACATTA	441	59.971	59.028	(TA)11	22	ClassII	AT rich SSR	EPCR|chr4=19655126	NoVPCR Hit Clementina Geno	--NA--	M1H2Si37966,marker_001837,---NA---,541,0,,,0,-
SiSSRM=000804	M4H2Si37969	CGAAGACCAAAGTGGGAAAT	GCAAGAAGAGTAAGGGGTGG	192	59.028	58.789	(TC)10	20	ClassII	AT/GC Balance SSR	EPCR|chr4=19672559	NoVPCR Hit Clementina Geno	--NA--	M1H2Si37969,marker_001839,---NA---,539,0,,,0,-
SiSSRM=000805	M4H2Si37971	TGGTGTCTCAGGTGAAAGGA	TTTGTGGAACACCCTGAAGA	473	59.23	59.109	(TA)9	18	ClassI	AT rich SSR	EPCR|chr4=19686020	NoVPCR Hit Clementina Geno	--NA--	M1H2Si37971,marker_001840,---NA---,537,0,,,0,-
SiSSRM=000806	M4H2Si37972	CGTTCGCTCCTTCGAATTAT	AGCTAGACCCACTGCTCGAT	429	59.32	59.069	(TA)11	22	ClassII	AT rich SSR	EPCR|chr4=19690746	NoVPCR Hit Clementina Geno	--NA--	M1H2Si37972,marker_001841,---NA---,541,0,,,0,-
SiSSRM=000807	M4H2Si37974	TGGATGAGTTCTGAATGGGA	TGTGGAGAGGCAAGAATCTG	430	59.009	58.957	(TA)9	18	ClassI	AT rich SSR	EPCR|chr4=19696134	NoVPCR Hit Clementina Geno	--NA--	M1H2Si37974,marker_001842,---NA---,537,0,,,0,-
SiSSRM=000808	M4H2Si37975	GCGCCCATACAAGAGAATG	GCGATGACGCTCTTGAGATA	481	59.241	59.131	(TA)8	16	ClassI	AT rich SSR	EPCR|chr4=19698049	NoVPCR Hit Clementina Geno	--NA--	M1H2Si37975,marker_001843,---NA---,535,0,,,0,-
SiSSRM=000809	M4H2Si37978	CAAGGTCATGGTGACGTAGG	CGAAGCTTTCATCAGAAACG	422	59.007	58.649	(AG)10	20	ClassII	AT/GC Balance SSR	EPCR|chr4=19715093	NoVPCR Hit Clementina Geno	--NA--	M1H2Si37978,marker_001846,---NA---,539,0,,,0,-
SiSSRM=000810	M4H4Si37979	GGCCTGCCAATTTTATGAGT	GCATGTCAAACTACGCCACT	283	59.046	58.804	(TATG)9	36	ClassII	AT rich SSR	EPCR|chr4=19724666	NoVPCR Hit Clementina Geno	--NA--	M1H4Si37979,marker_001847,---NA---,555,0,,,0,-
SiSSRM=000811	M4H3Si37980	GCAAATTAGGGCTTGGAGTC	ATAGAATCTTCCCGCATTGG	475	58.789	58.998	(GAC)6	18	ClassI	GC rich SSR	EPCR|chr4=19725579	NoVPCR Hit Clementina Geno	--NA--	M1H3Si37980,marker_001849,---NA---,537,0,,,0,-
SiSSRM=000812	M4H3Si37981	ACCTCCTGGGTATTGTGCTC	CCACGTGAATTTGACAAAGC	200	59.018	59.174	(TTA)6	18	ClassI	AT rich SSR	EPCR|chr4=19730269	NoVPCR Hit Clementina Geno	--NA--	M1H3Si37981,marker_001850,---NA---,537,0,,,0,-
SiSSRM=000813	M4H2Si37982	TAGACACATTTGGGCGAAGA	CAAAGGAGCAGCACAAGTTT	462	59.272	58.16	(TA)8	16	ClassI	AT rich SSR	EPCR|chr4=19733934	NoVPCR Hit Clementina Geno	--NA--	M1H2Si37982,marker_001848,---NA---,535,0,,,0,-
SiSSRM=000814	M4H2Si37983	AGGGAAGGGGTTTACCAAAT	GAAGGCCTAATACGGCTCAG	447	58.688	58.952	(GT)8	16	ClassI	AT/GC Balance SSR	EPCR|chr4=19740213	NoVPCR Hit Clementina Geno	--NA--	M1H2Si37983,marker_001851,---NA---,535,0,,,0,-
SiSSRM=000815	M4H2Si37984	CTGGAAAGCAGTTGCTTGAA	ATTCGACATCAGCAGTGGAG	290	59.195	58.83	(AC)11	22	ClassII	AT/GC Balance SSR	EPCR|chr4=19741528	NoVPCR Hit Clementina Geno	--NA--	M1H2Si37984,marker_001852,---NA---,541,0,,,0,-
SiSSRM=000816	M4H2Si37985	CTTGCAGCTGAAACGTCAAT	CTCATAGCGGCCATACTCAA	397	59.076	58.895	(TA)13	26	ClassII	AT rich SSR	EPCR|chr4=19741954	NoVPCR Hit Clementina Geno	--NA--	M1H2Si37985,marker_001853,---NA---,545,0,,,0,-
SiSSRM=000817	M4H4Si37987	CGGCCTACATAACAACAACG	TCTTTTCCCGGCTCTCTTTA	344	59.108	59.04	(ATAA)5	20	ClassII	AT rich SSR	EPCR|chr4=19753900	NoVPCR Hit Clementina Geno	--NA--	M1H4Si37987,marker_001855,---NA---,539,0,,,0,-
SiSSRM=000818	M4H3Si37989	GTTGGCGATTCGATTGATAC	GAATCTGGGGCATGTGATTT	460	58.037	59.756	(AAT)10	30	ClassII	AT rich SSR	EPCR|chr4=19754750	NoVPCR Hit Clementina Geno	--NA--	M1H3Si37989,marker_001854,---NA---,549,0,,,0,-
SiSSRM=000819	M4H3Si37990	TGTGCCTTTTACCGAACGTA	ACATGGGACATCAGGATTGA	381	59.226	58.721	(AAT)7	21	ClassII	AT rich SSR	EPCR|chr4=19767883	NoVPCR Hit Clementina Geno	--NA--	M1H3Si37990,marker_001857,---NA---,540,0,,,0,-
SiSSRM=000820	M4H4Si37992	AATTTCCTTGTTCCACTGGG	TTGCAGAAGAAAGATGACGG	436	58.884	58.999	(AAAG)6	24	ClassII	AT rich SSR	EPCR|chr4=19772522	NoVPCR Hit Clementina Geno	--NA--	M1H4Si37992,marker_001858,hydroxycinnamoyl-coenzyme a shikimate quinate hydroxycinnamoyltransferase,543,20,7.06E-38,69.40%,1,F:transferase activity,EC:2.3.1.0
SiSSRM=000821	M4H2Si37993	AAGAGGAAGAGGAGTGGGGT	TGACACTCAATAAGCGGGAG	458	59.151	58.874	(AT)14	28	ClassII	AT rich SSR	EPCR|chr4=19778359	NoVPCR Hit Clementina Geno	--NA--	M1H2Si37993,marker_001860,---NA---,547,0,,,0,-
SiSSRM=000822	M4H2Si37995	CTGGGATCTGGCTATGGTTT	GGATTCCAGATTCCTATTCCC	258	59.006	58.722	(TC)8	16	ClassI	AT/GC Balance SSR	EPCR|chr4=19800058	NoVPCR Hit Clementina Geno	--NA--	M1H2Si37995,marker_001862,---NA---,535,0,,,0,-
SiSSRM=000823	M4H2Si8162	GTACTCCTCCACACACGCAC	GCGTCCGCACTAAAGAAATA	457	59.183	58.07	(TG)16	32	ClassII	AT/GC Balance SSR	EPCR|chr4=2401929	NoVPCR Hit Clementina Geno	--NA--	M1H2Si8162,marker_000268,---NA---,551,0,,,0,-
SiSSRM=000824	M4H3Si8165	CCCAGTTCTATTTGGTCGGT	GAGGGTCTCAAAGCCAAGAG	333	58.909	59.014	(AGA)10	30	ClassII	AT rich SSR	EPCR|chr4=2386883	NoVPCR Hit Clementina Geno	--NA--	M1H3Si8165,marker_000271,sodium transporter hkt1-like,549,20,1.42E-30,60.05%,6,F:cation transmembrane transporter activity; P:cation transport; F:nucleic acid binding; P:proteolysis; F:aspartic-type endopeptidase activity; F:zinc ion binding
SiSSRM=000825	M4H2Si8171	CAACTAGGTGGGCCAATTTT	ATCATGAGGCACCAGCAGTA	284	58.949	59.271	(AT)8	16	ClassI	AT rich SSR	EPCR|chr4=2365789	NoVPCR Hit Clementina Geno	--NA--	M1H2Si8171,marker_000272,---NA---,535,0,,,0,-
SiSSRM=000826	M4H2Si8173	CTCACTCTCTCGCCCTCTCT	AAGAGCAAACAGCCTTTCGT	465	58.873	59.125	(GT)9	18	ClassI	AT/GC Balance SSR	EPCR|chr4=2359178	NoVPCR Hit Clementina Geno	--NA--	M1H2Si8173,marker_000273,transcription factor bhlh35,537,20,5.45E-22,93.60%,4,F:transcription factor activity; F:molecular_function; C:nucleus; P:transcription,-
SiSSRM=000827	M4H3Si8174	CTGCACGAGCAAGAGAAGAG	CAATCAATCACTGGAGGGTG	317	59.06	58.93	(TTC)6	18	ClassI	AT rich SSR	EPCR|chr4=2358646	NoVPCR Hit Clementina Geno	--NA--	M1H3Si8174,marker_000274,protein,537,20,1.91E-32,80.10%,4,F:transcription factor activity; F:molecular_function; C:nucleus; P:transcription,-
SiSSRM=000828	M4H3Si8175	AGGTCCAGGAGCTGACAAAT	ACTAAAAGCGCCACCAATCT	480	58.744	58.861	(ATT)7	21	ClassII	AT rich SSR	EPCR|chr4=2355595	NoVPCR Hit Clementina Geno	--NA--	M1H3Si8175,marker_000275,---NA---,540,0,,,0,-
SiSSRM=000829	M4H4Si8176	AGCAGTTGTCTTCCTGGGTC	ATTGCCTATTTGGACTTGGC	408	59.305	59.046	(ATAA)6	24	ClassII	AT rich SSR	EPCR|chr4=2354765	NoVPCR Hit Clementina Geno	--NA--	M1H4Si8176,marker_000276,---NA---,543,0,,,0,-
SiSSRM=000830	M4H6Si8179	ATTTTGAACAGCAGCACGAC	AGGGAGAGAGAGCATAGGCA	453	58.929	59.141	(ATTTTT)4	24	ClassII	AT rich SSR	EPCR|chr4=2338831	NoVPCR Hit Clementina Geno	--NA--	M1H6Si8179,marker_000277,---NA---,543,0,,,0,-
SiSSRM=000831	M4H3Si8180	AGTGGTCTCACAACTCGACG	ACGCGAAAGGCTGTTTAGAT	404	58.887	59	(AAT)6	18	ClassI	AT rich SSR	EPCR|chr4=2331092	NoVPCR Hit Clementina Geno	--NA--	M1H3Si8180,marker_000279,---NA---,537,0,,,0,-
SiSSRM=000832	M4H2Si8181	AGATGGGTGATGTGCAGTGT	ACTGTCTTCGGGATGAAACC	212	58.971	58.992	(AT)17	34	ClassII	AT rich SSR	EPCR|chr4=2326179	NoVPCR Hit Clementina Geno	--NA--	M1H2Si8181,marker_000278,---NA---,553,0,,,0,-
SiSSRM=000833	M4H2Si8182	CCCAGATGAGCAAAGGAGTT	CTCAACGGATCTTTTCCCAT	223	59.284	58.981	(AG)10	20	ClassII	AT/GC Balance SSR	EPCR|chr4=2318727	NoVPCR Hit Clementina Geno	--NA--	M1H2Si8182,marker_000280,---NA---,539,0,,,0,-
SiSSRM=000834	M4H2Si8185	GGCTTCTCCATGTTCCTCAT	GGATCCTGCATTTGACTCCT	384	59.094	59.094	(CT)19	38	ClassII	AT/GC Balance SSR	EPCR|chr4=2284975	NoVPCR Hit Clementina Geno	--NA--	M1H2Si8185,marker_000283,---NA---,557,0,,,0,-
SiSSRM=000835	M4H3Si8187	ACAGGAAAGGAGATTGGACG	CAGGTGGAGTCAAGCAGAGA	475	59.137	59.125	(TTC)6	18	ClassI	AT rich SSR	EPCR|chr4=2275056	NoVPCR Hit Clementina Geno	--NA--	M1H3Si8187,marker_000284,---NA---,537,0,,,0,-
SiSSRM=000836	M4H2Si8189	GCTTGTAAGGGGGTAAATGT	GGCTGAGAGATCATTTCCCTA	418	55.76	58.347	(AT)9	18	ClassI	AT rich SSR	EPCR|chr4=2260579	NoVPCR Hit Clementina Geno	--NA--	M1H2Si8189,marker_000285,---NA---,537,0,,,0,-
SiSSRM=000837	M4H2Si8191	GAGAGGACTCCCCTACCACA	GAGGAGTCCAGTGGCGTATT	400	59.101	59.166	(TA)8	16	ClassI	AT rich SSR	EPCR|chr4=2252335	NoVPCR Hit Clementina Geno	--NA--	M1H2Si8191,marker_000286,---NA---,535,0,,,0,-
SiSSRM=000838	M4H2Si8193	AAAAGGAGCCCATTATGCTG	CGATTGAGACTCGTTGCTGT	498	59.182	59.037	(AT)8	16	ClassI	AT rich SSR	EPCR|chr4=2246462	NoVPCR Hit Clementina Geno	--NA--	M1H2Si8193,marker_000287,---NA---,535,0,,,0,-
SiSSRM=000839	M4H2Si8194	GCATACTTCACACTCCTAGCAA	CGAGCCCAGTTAATCACGTA	462	57.212	58.796	(AT)15	30	ClassII	AT rich SSR	EPCR|chr4=2241561	NoVPCR Hit Clementina Geno	--NA--	M1H2Si8194,marker_000288,---NA---,549,0,,,0,-
SiSSRM=000840	M4H2Si8195	GATCCACCGCTTATGTTCCT	CGGTCGATCAGAGAGTGAAA	372	59.009	58.957	(TA)8	16	ClassI	AT rich SSR	EPCR|chr4=2240749	NoVPCR Hit Clementina Geno	--NA--	M1H2Si8195,marker_000289,---NA---,535,0,,,0,-
SiSSRM=000841	M4H5Si8197	TGTACGTCGAAACCCGTAAA	CAGCTACCCCGGATCATATT	386	59.083	58.882	(TTAAA)4	20	ClassII	AT rich SSR	EPCR|chr4=2228305	NoVPCR Hit Clementina Geno	--NA--	M1H5Si8197,marker_000290,---NA---,539,0,,,0,-
SiSSRM=000842	M4H2Si8198	CACAGTTTTGTTGGGTTTGG	CCAGCCTTGGTTTTGCTAAT	253	58.92	59.225	(CA)8	16	ClassI	AT/GC Balance SSR	EPCR|chr4=2217871	NoVPCR Hit Clementina Geno	--NA--	M1H2Si8198,marker_000291,---NA---,535,0,,,0,-
SiSSRM=000843	M4H3Si8201	TGATTGTTGCGTCAGACAGA	GATGCCGTGAATACGAAATG	476	58.95	58.994	(TCA)8	24	ClassII	AT rich SSR	EPCR|chr4=2208197	NoVPCR Hit Clementina Geno	--NA--	M1H3Si8201,marker_000292,uncharacterized protein loc100780386,543,13,4.75E-25,68.62%,0,-
SiSSRM=000844	M4H2Si8205	TTCTTCTCTTTTTGGTGGGG	TACATGTGGCCCTCTGGTTA	206	59.143	58.999	(AG)8	16	ClassI	AT/GC Balance SSR	EPCR|chr4=2173371	NoVPCR Hit Clementina Geno	--NA--	M1H2Si8205,marker_000295,---NA---,535,0,,,0,-
SiSSRM=000845	M4H3Si8206	CTTGTTCATTAAAGGGGCGT	GTCATAAACATGGCAGTGGC	214	59.087	59.005	(AAT)8	24	ClassII	AT rich SSR	EPCR|chr4=2172286	NoVPCR Hit Clementina Geno	--NA--	M1H3Si8206,marker_000298,---NA---,543,0,,,0,-
SiSSRM=000846	M4H2Si8207	TGTGGAGGATCAGGATCAGA	TGACGAGTCGCCTAACAGTC	478	59.129	59.037	(TA)13	26	ClassII	AT rich SSR	EPCR|chr4=2166373	NoVPCR Hit Clementina Geno	--NA--	M1H2Si8207,marker_000296,---NA---,545,0,,,0,-
SiSSRM=000847	M4H6Si8210	ATTCCAAAACAGATCTCCGC	TTTCGCGGGAAACTTAAGAG	340	59.129	59.469	(CAAAAA)4	24	ClassII	AT rich SSR	EPCR|chr4=2139576	NoVPCR Hit Clementina Geno	--NA--	M1H6Si8210,marker_000300,---NA---,543,0,,,0,-
SiSSRM=000848	M4H2Si8213	CATGCTCAAGGATTTTGTGG	TCAGCAATCAGTCATGCAAC	409	59.123	58.352	(AG)9	18	ClassI	AT/GC Balance SSR	EPCR|chr4=2131540	NoVPCR Hit Clementina Geno	--NA--	M1H2Si8213,marker_000301,---NA---,537,0,,,0,-
SiSSRM=000849	M4H2Si8215	CGTTTTCACTCACCCATTCA	CCGAAAAGTGCATTGAGCTA	462	59.541	59.062	(AC)11	22	ClassII	AT/GC Balance SSR	EPCR|chr4=2109120	NoVPCR Hit Clementina Geno	--NA--	M1H2Si8215,marker_000302,---NA---,541,0,,,0,-
SiSSRM=000850	M4H2Si8218	AAGGCCTTAAATGACCGTCT	GAGAAATTCTTGGGTCTCGG	273	57.813	58.715	(TA)9	18	ClassI	AT rich SSR	EPCR|chr4=2103873	NoVPCR Hit Clementina Geno	--NA--	M1H2Si8218,marker_000303,---NA---,537,0,,,0,-
SiSSRM=000851	M4H2Si8219	TACGCATAATTCTCGGACCA	CCCTTTTAGAAAGACGCTGG	215	59.136	58.97	(TA)11	22	ClassII	AT rich SSR	EPCR|chr4=2091919	NoVPCR Hit Clementina Geno	--NA--	M1H2Si8219,marker_000304,---NA---,541,0,,,0,-
SiSSRM=000852	M4H3Si8220	GCGGTGAAAATAGCTGTGTG	CCAAAGCGCTTGAGTGAATA	456	59.347	59.062	(TTA)16	48	ClassII	AT rich SSR	EPCR|chr4=2091027	NoVPCR Hit Clementina Geno	--NA--	M1H3Si8220,marker_000305,---NA---,567,0,,,0,-
SiSSRM=000853	M4H2Si8221	TTAGTTCTCCAACCCGAAGC	GCATGAAAATTAGAGGGGGA	309	59.312	58.974	(CT)10	20	ClassII	AT/GC Balance SSR	EPCR|chr4=2082642	NoVPCR Hit Clementina Geno	--NA--	M1H2Si8221,marker_000306,---NA---,539,0,,,0,-
SiSSRM=000854	M4H3Si8222	CCAGAAGCAGTCCAAGTTGA	CGCATTCACAATCTGTTTCC	478	59.007	59.127	(GAC)6	18	ClassI	GC rich SSR	EPCR|chr4=2080203	NoVPCR Hit Clementina Geno	--NA--	M1H3Si8222,marker_000307,bzip transcription factor bzip82,537,20,7.53E-52,66.70%,0,-
SiSSRM=000855	M4H5Si8227	CTGCATCCTAGTTCCTGCAA	GAGGTGGATGTGTGGTGAAG	389	59.024	58.94	(AAAAT)6	30	ClassII	AT rich SSR	EPCR|chr4=2059339	NoVPCR Hit Clementina Geno	--NA--	M1H5Si8227,marker_000308,protein,549,20,1.14E-14,51.75%,3,F:methyltransferase activity; P:metabolic process; F:transferase activity
SiSSRM=000856	M4H2Si8229	TCCCCTGCAAAATTAAGTCC	ATACATGCGTGTTCAAGGGA	324	59.019	59.002	(GA)12	24	ClassII	AT/GC Balance SSR	EPCR|chr4=2054885	NoVPCR Hit Clementina Geno	--NA--	M1H2Si8229,marker_000309,ubiquinone biosynthesis methyltransferase coq5,543,20,1.06E-18,81.30%,2,C:mitochondrion; F:transferase activity,EC:2.1.1.0
SiSSRM=000857	M4H2Si8230	GAAATGCTTACATCGGTTGG	CCCTTCCTGCTTCCATGTAT	456	58.093	59.006	(AG)11	22	ClassII	AT/GC Balance SSR	EPCR|chr4=2037565	NoVPCR Hit Clementina Geno	--NA--	M1H2Si8230,marker_000310,---NA---,541,0,,,0,-
SiSSRM=000858	M4H2Si8231	TGTTGCTGATGAGTGCGATA	ATGATTGATGGTGGTGGTTG	417	58.97	59.063	(TA)9	18	ClassI	AT rich SSR	EPCR|chr4=2031458	NoVPCR Hit Clementina Geno	--NA--	M1H2Si8231,marker_000311,---NA---,537,0,,,0,-
SiSSRM=000859	M4H2Si8232	CAACGATCCAGCAACATTTC	CTCTTCTAAAGCGTCAGGGG	341	59.127	59.073	(GT)9	18	ClassI	AT/GC Balance SSR	EPCR|chr4=2024779	NoVPCR Hit Clementina Geno	--NA--	M1H2Si8232,marker_000312,---NA---,537,0,,,0,-
SiSSRM=000860	M4H3Si8238	GGTTCCGCGTAATAAACCAT	CCTTGCAGAACTCAACTGGA	309	58.833	59.007	(GGC)6	18	ClassI	GC rich SSR	EPCR|chr4=2012205	NoVPCR Hit Clementina Geno	--NA--	M1H3Si8238,marker_000313,---NA---,537,0,,,0,-
SiSSRM=000861	M4H3Si8239	TGCACCCTCTGAAGTTTTTG	TCTAACGACGGCTTTGATTG	350	58.897	58.917	(AAT)7	21	ClassII	AT rich SSR	EPCR|chr4=2006251	NoVPCR Hit Clementina Geno	--NA--	M1H3Si8239,marker_000314,---NA---,540,0,,,0,-
SiSSRM=000862	M4H2Si8240	GATCAAACGGACATGATTGC	AAGCGACTGCAGTGAGAGAA	464	58.929	58.909	(TA)10	20	ClassII	AT rich SSR	EPCR|chr4=2003985	NoVPCR Hit Clementina Geno	--NA--	M1H2Si8240,marker_000316,peroxidase 16,539,20,3.49E-29,81.10%,7,C:cellular_component; F:binding; F:catalytic activity; F:molecular_function; P:metabolic process; P:response to stress; P:electron transport,EC:1.11.1.7
SiSSRM=000863	M4H3Si8241	GATACGAGACGGCAATCCTT	TACATGGGCCACGAAACTAA	323	59.154	59.037	(TTA)7	21	ClassII	AT rich SSR	EPCR|chr4=2000271	NoVPCR Hit Clementina Geno	--NA--	M1H3Si8241,marker_000318,---NA---,540,0,,,0,-
SiSSRM=000864	M4H3Si8248	TAAGGTTGGCATGGTCACAC	GGGAAACGGTCAATGAGAAT	346	59.42	58.838	(AAT)7	21	ClassII	AT rich SSR	EPCR|chr4=1990672	NoVPCR Hit Clementina Geno	--NA--	M1H3Si8248,marker_000319,---NA---,540,0,,,0,-
SiSSRM=000865	M4H3Si8253	ATCATCGAAAGTCATCGCAC	GCATGGCCACACTTGATAAC	301	58.674	59.005	(AAT)13	39	ClassII	AT rich SSR	EPCR|chr4=1969701	NoVPCR Hit Clementina Geno	--NA--	M1H3Si8253,marker_000320,---NA---,558,0,,,0,-
SiSSRM=000866	M4H2Si8254	AGGCCACAAAAGAATCTGCT	GTAGTAGAAGCGTGTCCGCA	445	58.936	59.101	(TA)11	22	ClassII	AT rich SSR	EPCR|chr4=1963931	NoVPCR Hit Clementina Geno	--NA--	M1H2Si8254,marker_000321,---NA---,541,0,,,0,-
SiSSRM=000867	M4H2Si8255	TTACTTTTGTCCCACTCCCC	GATGGATGATGGTGGCTAAA	281	58.884	58.369	(AG)8	16	ClassI	AT/GC Balance SSR	EPCR|chr4=1958323	NoVPCR Hit Clementina Geno	--NA--	M1H2Si8255,marker_000322,---NA---,535,0,,,0,-
SiSSRM=000868	M4H2Si8256	GCGGCTTTCAGAGAATTTTG	ATAACCTCCCCCAAGGAGAT	497	59.96	58.734	(AT)12	24	ClassII	AT rich SSR	EPCR|chr4=1954803	NoVPCR Hit Clementina Geno	--NA--	M1H2Si8256,marker_000323,---NA---,543,0,,,0,-
SiSSRM=000869	M4H2Si8257	CGTTATCTGGAGTCAAGCGA	AATGAGGAGGTGCTATTAGTCC	246	59.024	56.526	(TG)8	16	ClassI	AT/GC Balance SSR	EPCR|chr4=1952104	NoVPCR Hit Clementina Geno	--NA--	M1H2Si8257,marker_000324,---NA---,535,0,,,0,-
SiSSRM=000870	M4H2Si8258	ATTTTTGAGGTCCCTGTTCG	CGATGTGCATCCTAGCAGTT	322	59.028	58.903	(GA)9	18	ClassI	AT/GC Balance SSR	EPCR|chr4=1940238	NoVPCR Hit Clementina Geno	--NA--	M1H2Si8258,marker_000325,---NA---,537,0,,,0,-
SiSSRM=000871	M4H3Si8261	CCTTAAATGCTGACGTGACT	CTTGGGATTCCGTAGGTTGT	266	55.489	58.909	(TAA)9	27	ClassII	AT rich SSR	EPCR|chr4=1931895	NoVPCR Hit Clementina Geno	--NA--	M1H3Si8261,marker_000326,---NA---,546,0,,,0,-
SiSSRM=000872	M4H3Si8262	AACAATCTTCCCAAACAGGC	ACAAAAGCGCTCTTTCCCTA	470	59.031	59.111	(TCA)8	24	ClassII	AT rich SSR	EPCR|chr4=1931006	NoVPCR Hit Clementina Geno	--NA--	M1H3Si8262,marker_000327,pentatricopeptide repeat-containing,543,3,8.58E-15,60.33%,0,-
SiSSRM=000873	M4H3Si8264	CAGAATGGGCCTAATGGAGT	AGCTCGGAACGGGACTACTA	447	59.006	58.958	(AAT)6	18	ClassI	AT rich SSR	EPCR|chr4=1906277	NoVPCR Hit Clementina Geno	--NA--	M1H3Si8264,marker_000328,---NA---,537,0,,,0,-
SiSSRM=000874	M4H2Si8265	TGCACTACCAGTTCCCTCAA	AGGTAGTCTTGCCTTTGCGT	283	59.288	59.008	(AT)16	32	ClassII	AT rich SSR	EPCR|chr4=1896619	NoVPCR Hit Clementina Geno	--NA--	M1H2Si8265,marker_000329,---NA---,551,0,,,0,-
SiSSRM=000875	M4H2Si8267	GAAGGGAAAAGTCCAGTTGC	CAGTAACGCATCGCTTTCAT	492	58.766	58.945	(AT)8	16	ClassI	AT rich SSR	EPCR|chr4=1889878	NoVPCR Hit Clementina Geno	--NA--	M1H2Si8267,marker_000331,---NA---,535,0,,,0,-
SiSSRM=000876	M4H3Si8268	TAGCTTCATCGGTTGTGCAT	ATCACTTGCGCATTCTTCAG	267	59.301	59.028	(ATT)6	18	ClassI	AT rich SSR	EPCR|chr4=1888724	NoVPCR Hit Clementina Geno	--NA--	M1H3Si8268,marker_000332,---NA---,537,0,,,0,-
SiSSRM=000877	M4H2Si8269	CAAACATTGGCAACTTCCAC	GGAGCAGCAAAACAGTCTCA	490	59.024	59.165	(AC)9	18	ClassI	AT/GC Balance SSR	EPCR|chr4=1883540	NoVPCR Hit Clementina Geno	--NA--	M1H2Si8269,marker_000333,chloroplast ribulose- -bisphosphate carboxylase oxygenase small subunit,537,20,3.51E-24,86.95%,4,F:catalytic activity; P:metabolic process; P:cellular process; C:chloroplast,EC:4.1.1.39
SiSSRM=000878	M4H3Si8270	AAAATCGAGTTCGGTCCAAG	CTGCATGAAACTCTGGCATT	435	59.17	58.877	(ATG)6	18	ClassI	AT rich SSR	EPCR|chr4=1880347	NoVPCR Hit Clementina Geno	--NA--	M1H3Si8270,marker_000334,vernalization5 vin3-like protein,537,18,1.19E-20,88.67%,2,C:nucleus; P:multicellular organismal development,-
SiSSRM=000879	M4H3Si8272	GTTCAAGGCTTCAAGCTTCC	TATGCCCCTCTTTGCTCTCT	402	59.056	59.031	(AAT)6	18	ClassI	AT rich SSR	EPCR|chr4=1874777	NoVPCR Hit Clementina Geno	--NA--	M1H3Si8272,marker_000337,---NA---,537,0,,,0,-
SiSSRM=000880	M4H3Si8275	CGTGGTCCTTACATCTTTCG	GATAAGAACTACCATGGCGA	436	58.228	55.334	(AAT)10	30	ClassII	AT rich SSR	EPCR|chr4=1869728	NoVPCR Hit Clementina Geno	--NA--	M1H3Si8275,marker_000338,---NA---,549,0,,,0,-
SiSSRM=000881	M4H2Si8276	GGGAGGATTGCGTTTACATT	TAGTCTCCTGGGAAATTGGG	348	58.906	58.978	(AT)8	16	ClassI	AT rich SSR	EPCR|chr4=1868493	NoVPCR Hit Clementina Geno	--NA--	M1H2Si8276,marker_000336,---NA---,535,0,,,0,-
SiSSRM=000882	M4H3Si8277	TCTTTGTCCCATTGCACATC	CGCATAGACGCGTGAATTAT	470	59.502	58.821	(AAT)15	45	ClassII	AT rich SSR	EPCR|chr4=1863633	NoVPCR Hit Clementina Geno	--NA--	M1H3Si8277,marker_000341,---NA---,564,0,,,0,-
SiSSRM=000883	M4H3Si8279	GTGAGCTTGACAAGATGCGT	ACGAATGATTGCTGCTATGG	252	59.041	58.749	(ATG)8	24	ClassII	AT rich SSR	EPCR|chr4=1860242	NoVPCR Hit Clementina Geno	--NA--	M1H3Si8279,marker_000343,---NA---,543,0,,,0,-
SiSSRM=000884	M4H3Si8281	CAAGCGGCACTAGTTGTTGT	TGCAACGACTGCTCATGATA	161	59	58.97	(TGC)7	21	ClassII	GC rich SSR	EPCR|chr4=1859230	NoVPCR Hit Clementina Geno	--NA--	M1H3Si8281,marker_000344,ap2 domain-containing transcription factor,540,20,5.51E-26,45.45%,5,"P:regulation of transcription, DNA-dependent; P:transcription; C:nucleus; F:transcription factor activity; F:DNA binding"
SiSSRM=000885	M4H2Si8283	AGGGGTGTTTGTTTCTTTGG	TTTTAGAGGACGACTGTGCG	336	58.931	59.072	(GA)8	16	ClassI	AT/GC Balance SSR	EPCR|chr4=1858353	NoVPCR Hit Clementina Geno	--NA--	M1H2Si8283,marker_000339,---NA---,535,0,,,0,-
SiSSRM=000886	M4H3Si8284	GAGGGATGACTGTGAAGGGT	TTTTAGAGGACGACTGTGCG	191	58.95	59.072	(TTA)6	18	ClassI	AT rich SSR	EPCR|chr4=1858353	NoVPCR Hit Clementina Geno	--NA--	M1H3Si8284,marker_000346,---NA---,537,0,,,0,-
SiSSRM=000887	M4H2Si8285	GCAACCATTATTGGACACCA	GAACGAATAGCCAGCACAGA	478	59.251	59.028	(AC)10	20	ClassII	AT/GC Balance SSR	EPCR|chr4=1856720	NoVPCR Hit Clementina Geno	--NA--	M1H2Si8285,marker_000340,---NA---,539,0,,,0,-
SiSSRM=000888	M4H2Si8287	CACGCCTTCAAATTCTCGTA	ATGTAGACACGTAGGCACGC	329	58.917	58.83	(CA)12	24	ClassII	AT/GC Balance SSR	EPCR|chr4=1854537	NoVPCR Hit Clementina Geno	--NA--	M1H2Si8287,marker_000347,---NA---,543,0,,,0,-
SiSSRM=000889	M4H2Si8288	CTCCCCTCAAAACCTGGATA	GGGCTCTATTTGCCATGAGT	463	58.978	59.154	(TA)14	28	ClassII	AT rich SSR	EPCR|chr4=1853497	NoVPCR Hit Clementina Geno	--NA--	M1H2Si8288,marker_000348,---NA---,547,0,,,0,-
SiSSRM=000890	M4H2Si8291	GTCCGCACATTACGATTCTG	ACCACTGTTCCTGATCCCTC	476	59.152	58.95	(AC)8	16	ClassI	AT/GC Balance SSR	EPCR|chr4=1846219	NoVPCR Hit Clementina Geno	--NA--	M1H2Si8291,marker_000351,---NA---,535,0,,,0,-
SiSSRM=000891	M4H3Si8292	CCTCGCAATCGAAACCTAAT	AGACCAAGATCCAACCCAAG	461	59.182	58.989	(ATG)6	18	ClassI	AT rich SSR	EPCR|chr4=1843929	NoVPCR Hit Clementina Geno	--NA--	M1H3Si8292,marker_000353,---NA---,537,0,,,0,-
SiSSRM=000892	M4H2Si8293	CCCAATAGCTTTACGAGGGA	GAAGGAAATACAAAGGGCCA	268	59.178	59.019	(AG)17	34	ClassII	AT/GC Balance SSR	EPCR|chr4=1842266	NoVPCR Hit Clementina Geno	--NA--	M1H2Si8293,marker_000352,---NA---,553,0,,,0,-
SiSSRM=000893	M4H4Si8294	TGAGGGCTTTTGAGTGAGTG	CCCCAGGACCTATTGATGTC	330	59.007	59.213	(TTTG)5	20	ClassII	AT rich SSR	EPCR|chr4=1834658	NoVPCR Hit Clementina Geno	--NA--	M1H4Si8294,marker_000355,---NA---,539,0,,,0,-
SiSSRM=000894	M4H2Si8297	CTGTACCTGTACGGCCAAGG	CACATTTCCCCTTGCAACTA	331	60.562	58.623	(GT)17	34	ClassII	AT/GC Balance SSR	EPCR|chr4=1825992	NoVPCR Hit Clementina Geno	--NA--	M1H2Si8297,marker_000354,---NA---,553,0,,,0,-
SiSSRM=000895	M4H2Si8300	GGGAAGCTCTCACCTACACC	TGCCAGTTTGAGTACCGAAG	486	58.744	58.923	(GA)13	26	ClassII	AT/GC Balance SSR	EPCR|chr4=1821243	NoVPCR Hit Clementina Geno	--NA--	M1H2Si8300,marker_000356,---NA---,545,0,,,0,-
SiSSRM=000896	M4H2Si8301	GCTGAAGGATTTGCTAAGGC	CTGCACACACAACCATTCAA	492	59.07	59.137	(CT)9	18	ClassI	AT/GC Balance SSR	EPCR|chr4=1820749	NoVPCR Hit Clementina Geno	--NA--	M1H2Si8301,marker_000357,nadph-ferrihemoprotein reductase,537,20,1.06E-20,83.15%,9,P:metabolic process; P:cellular process; F:molecular_function; F:catalytic activity; F:binding; F:nucleotide binding; C:chloroplast; C:cytoplasm; P:electron transport,EC:1.6.2.4
SiSSRM=000897	M4H2Si8304	CCTCAAAACGTCCCTGCTAC	AAAGCTAGTCGGCCAATCAT	498	59.734	58.814	(TA)8	16	ClassI	AT rich SSR	EPCR|chr4=1808693	NoVPCR Hit Clementina Geno	--NA--	M1H2Si8304,marker_000359,---NA---,535,0,,,0,-
SiSSRM=000898	M4H2Si8306	AAATGATGATGCCACGTCAC	AACGGCTCGCTACTTTGACT	346	59.379	59.149	(TA)8	16	ClassI	AT rich SSR	EPCR|chr4=1804373	NoVPCR Hit Clementina Geno	--NA--	M1H2Si8306,marker_000362,---NA---,535,0,,,0,-
SiSSRM=000899	M4H2Si8308	CTCAAACGGCGAGACAATAA	GCTCCGAAAGGACAGAAGAC	464	58.917	59.018	(TG)15	30	ClassII	AT/GC Balance SSR	EPCR|chr4=1802990	NoVPCR Hit Clementina Geno	--NA--	M1H2Si8308,marker_000364,---NA---,549,0,,,0,-
SiSSRM=000900	M4H3Si8310	TTAATTTAGGCCTTGGGCTG	TTCCCCTTTGATTCAGGAAG	470	59.208	59.097	(TAT)7	21	ClassII	AT rich SSR	EPCR|chr4=1799603	NoVPCR Hit Clementina Geno	--NA--	M1H3Si8310,marker_000365,---NA---,540,0,,,0,-
SiSSRM=000901	M4H2Si8311	TGTGATCATAGCCACCGTCT	TGCATGCAGCTTATCCAATC	378	59.116	59.799	(AC)8	16	ClassI	AT/GC Balance SSR	EPCR|chr4=1793419	NoVPCR Hit Clementina Geno	--NA--	M1H2Si8311,marker_000366,---NA---,535,0,,,0,-
SiSSRM=000902	M4H3Si8312	TGCAACTCGTTGTTCACAGA	CTCACATCACTTGACCCAGC	407	59.002	59.261	(TCT)6	18	ClassI	AT rich SSR	EPCR|chr4=1792358	NoVPCR Hit Clementina Geno	--NA--	M1H3Si8312,marker_000368,uncharacterized protein,537,4,7.22E-12,53.50%,2,F:molecular_function; P:biological_process
SiSSRM=000903	M4H2Si8313	ACGACGGACAGAGGCTAGTT	TATGTGCCAATGCGTGTATG	474	58.968	59.012	(TC)10	20	ClassII	AT/GC Balance SSR	EPCR|chr4=1790658	NoVPCR Hit Clementina Geno	--NA--	M1H2Si8313,marker_000367,---NA---,539,0,,,0,-
SiSSRM=000904	M4H4Si8314	CACGCATTGGCACATATACA	ACACTGGAAATGGAAGCACA	499	59.012	59.139	(ATAC)7	28	ClassII	AT rich SSR	EPCR|chr4=1790175	NoVPCR Hit Clementina Geno	--NA--	M1H4Si8314,marker_000370,---NA---,547,0,,,0,-
SiSSRM=000905	M4H3Si8315	GAACTTTAGTGCTTGCCGAA	TACGTGTGCGAAGATTGTCA	458	58.174	58.863	(TAT)7	21	ClassII	AT rich SSR	EPCR|chr4=1787877	NoVPCR Hit Clementina Geno	--NA--	M1H3Si8315,marker_000369,---NA---,540,0,,,0,-
SiSSRM=000906	M4H3Si8317	AAGCTCGTGCAAACTCACAG	GATTTCGGGGTGTAAATTCG	373	59.239	59.273	(TAT)8	24	ClassII	AT rich SSR	EPCR|chr4=1777672	NoVPCR Hit Clementina Geno	--NA--	M1H3Si8317,marker_000371,---NA---,543,0,,,0,-
SiSSRM=000907	M4H3Si8318	AGAGAGAGAAAGCCACACGC	TATCTGGCAAGTTCTGGTGC	194	59.751	58.877	(TCT)7	21	ClassII	AT rich SSR	EPCR|chr4=1765040	NoVPCR Hit Clementina Geno	--NA--	M1H3Si8318,marker_000372,---NA---,540,0,,,0,-
SiSSRM=000908	M4H3Si8319	GCTTGAGATGATTTTGTCGG	CGGTTGTTGGATACCAAATG	356	58.298	58.745	(AAT)8	24	ClassII	AT rich SSR	EPCR|chr4=1764295	NoVPCR Hit Clementina Geno	--NA--	M1H3Si8319,marker_000373,---NA---,543,0,,,0,-
SiSSRM=000909	M4H2Si8325	TAGGTAGGCCGCTAGAAGGA	AGCGTGAAAACTGAAACGTG	490	59.087	58.975	(GA)8	16	ClassI	AT/GC Balance SSR	EPCR|chr4=1738944	NoVPCR Hit Clementina Geno	--NA--	M1H2Si8325,marker_000374,---NA---,535,0,,,0,-
SiSSRM=000910	M4H3Si8326	CCTTGGCCGTACAGGTAAAT	GGGGTTCGACACTTTTGACT	482	58.973	59.04	(TTA)6	18	ClassI	AT rich SSR	EPCR|chr4=1733223	NoVPCR Hit Clementina Geno	--NA--	M1H3Si8326,marker_000375,---NA---,537,0,,,0,-
SiSSRM=000911	M4H3Si8327	ACACGCGCATGTTCACTATT	CTTACCACCCCCAATAATCG	452	59.228	59.155	(TAA)6	18	ClassI	AT rich SSR	EPCR|chr4=1716369	NoVPCR Hit Clementina Geno	--NA--	M1H3Si8327,marker_000376,---NA---,537,0,,,0,-
SiSSRM=000912	M4H2Si8329	AGTAAACGCTGGAGTGGGAG	CTTCACGAGTCATCACCACC	454	59.353	59.101	(TA)10	20	ClassII	AT rich SSR	EPCR|chr4=1707234	NoVPCR Hit Clementina Geno	--NA--	M1H2Si8329,marker_000377,---NA---,539,0,,,0,-
SiSSRM=000913	M4H2Si8331	CATGATGGTCAGGAGAAGGA	GGGATCATAATCTCGCAGGT	354	58.586	58.962	(TG)20	40	ClassII	AT/GC Balance SSR	EPCR|chr4=1702277	NoVPCR Hit Clementina Geno	--NA--	M1H2Si8331,marker_000378,---NA---,559,0,,,0,-
SiSSRM=000914	M4H3Si8333	TGCCATTCATGCTTCTTCTC	GGGACCTTGGTCTTTAATCG	437	58.953	58.503	(AAC)6	18	ClassI	AT rich SSR	EPCR|chr4=1675638	NoVPCR Hit Clementina Geno	--NA--	M1H3Si8333,marker_000379,---NA---,537,0,,,0,-
SiSSRM=000915	M4H3Si8334	ATCTCTTGCACTCAGGAGCC	TCTCTTTTAAGCGAGTGCCC	429	59.56	59.592	(ATT)7	21	ClassII	AT rich SSR	EPCR|chr4=1673699	NoVPCR Hit Clementina Geno	--NA--	M1H3Si8334,marker_000381,---NA---,540,0,,,0,-
SiSSRM=000916	M4H2Si8335	AAAAAGTGGGCTTGATCCAC	TGTGTGGGGGCTAAGGTAAT	326	59.031	59.312	(TA)8	16	ClassI	AT rich SSR	EPCR|chr4=1671458	NoVPCR Hit Clementina Geno	--NA--	M1H2Si8335,marker_000380,---NA---,535,0,,,0,-
SiSSRM=000917	M4H2Si8338	AAAAAGCTAGCGTGGTTGTG	TATTCAACAACGCCCTTGAG	290	58.108	58.771	(AT)8	16	ClassI	AT rich SSR	EPCR|chr4=1611417	NoVPCR Hit Clementina Geno	--NA--	M1H2Si8338,marker_000382,---NA---,535,0,,,0,-
SiSSRM=000918	M4H3Si8342	TGAGCATCTTCTTGATTGGG	CAACCTTTTACGTGCTATCG	423	58.797	56.1	(AAT)6	18	ClassI	AT rich SSR	EPCR|chr4=1598630	NoVPCR Hit Clementina Geno	--NA--	M1H3Si8342,marker_000384,---NA---,537,0,,,0,-
SiSSRM=000919	M4H3Si8343	GGGCTTTTGTACACAGCAAA	TGGATCCAGTTTGAAGGTCA	463	58.822	59.059	(TAA)7	21	ClassII	AT rich SSR	EPCR|chr4=1566527	NoVPCR Hit Clementina Geno	--NA--	M1H3Si8343,marker_000385,---NA---,540,0,,,0,-
SiSSRM=000920	M4H2Si8344	CGGTCAGCATCATCAAAGAA	CTTAAAATCCCCCTCATGGA	395	59.799	58.83	(AG)10	20	ClassII	AT/GC Balance SSR	EPCR|chr4=1562439	NoVPCR Hit Clementina Geno	--NA--	M1H2Si8344,marker_000386,---NA---,539,0,,,0,-
SiSSRM=000921	M4H2Si8345	TGGATCATCGCCATTAGAGA	CTTAAAATCCCCCTCATGGA	201	59.179	58.83	(AT)16	32	ClassII	AT rich SSR	EPCR|chr4=1562439	NoVPCR Hit Clementina Geno	--NA--	M1H2Si8345,marker_000387,---NA---,551,0,,,0,-
SiSSRM=000922	M4H2Si8348	GCGAAGCATGGTGATAGAGA	CAAAACTATCGAGGCCATCA	285	58.979	58.721	(GA)9	18	ClassI	AT/GC Balance SSR	EPCR|chr4=1543727	NoVPCR Hit Clementina Geno	--NA--	M1H2Si8348,marker_000388,---NA---,537,0,,,0,-
SiSSRM=000923	M4H5Si8352	TAATTCTAACAGGGACGGGG	TCGAAATGATCAGAAGCTCG	489	58.901	59.101	(TCCCC)4	20	ClassII	GC rich SSR	EPCR|chr4=1512125	NoVPCR Hit Clementina Geno	--NA--	M1H5Si8352,marker_000391,---NA---,539,0,,,0,-
SiSSRM=000924	M4H5Si8353	CACCACACACTTCCAGTTCC	TGAGGATGCAAAAGGATGAG	308	58.992	58.797	(TTCTT)4	20	ClassII	AT rich SSR	EPCR|chr4=1509735	NoVPCR Hit Clementina Geno	--NA--	M1H5Si8353,marker_000392,---NA---,539,0,,,0,-
SiSSRM=000925	M4H2Si8354	CAACGTGGATGCGTTTAGAT	ATGCGTGGACCATTAAGACA	249	58.651	59.002	(TC)10	20	ClassII	AT/GC Balance SSR	EPCR|chr4=1505695	NoVPCR Hit Clementina Geno	--NA--	M1H2Si8354,marker_000389,---NA---,539,0,,,0,-
SiSSRM=000926	M4H3Si8356	CGCGATGTTGTCTCAAAACT	GCACACACAATGACGCATAA	498	58.926	59.155	(TGA)6	18	ClassI	AT rich SSR	EPCR|chr4=1481096	NoVPCR Hit Clementina Geno	--NA--	M1H3Si8356,marker_000394,---NA---,537,0,,,0,-
SiSSRM=000927	M4H2Si8359	TTCTGTTTTCCTCCTTTGGC	CTCGGCATTAATTTAACGGG	263	59.288	59.45	(AT)9	18	ClassI	AT rich SSR	EPCR|chr4=1461193	NoVPCR Hit Clementina Geno	--NA--	M1H2Si8359,marker_000395,---NA---,537,0,,,0,-
SiSSRM=000928	M4H4Si8361	CCAGCATCGACGTTACACTAA	TGCAAGTACAGCTCTCAAGG	500	58.859	56.792	(GGAG)5	20	ClassII	GC rich SSR	EPCR|chr4=1453720	NoVPCR Hit Clementina Geno	--NA--	M1H4Si8361,marker_000398,---NA---,539,0,,,0,-
SiSSRM=000929	M4H3Si8362	CTCTAAACGTTGGGGGATGT	TGCGATCGACCAGATATGTA	357	58.909	57.67	(AAG)7	21	ClassII	AT rich SSR	EPCR|chr4=1450587	NoVPCR Hit Clementina Geno	--NA--	M1H3Si8362,marker_000397,---NA---,540,0,,,0,-
SiSSRM=000930	M4H4Si8363	TGTGAGTTTAGCCATGGAGG	CTAAGGACAAGCCCGAAAAG	201	58.722	58.97	(TTTA)5	20	ClassII	AT rich SSR	EPCR|chr4=1449581	NoVPCR Hit Clementina Geno	--NA--	M1H4Si8363,marker_000399,---NA---,539,0,,,0,-
SiSSRM=000931	M4H2Si8364	ATTTGCCACCCAAAGAAGTC	TCCCGAAGTTCATTTCCTCT	422	59.031	58.715	(AG)15	30	ClassII	AT/GC Balance SSR	EPCR|chr4=1445412	NoVPCR Hit Clementina Geno	--NA--	M1H2Si8364,marker_000396,---NA---,549,0,,,0,-
SiSSRM=000932	M4H2Si8366	AAAACCACCGAGAGGGAGAT	GACCCAGTTTTTGAGGCATT	496	59.935	59.031	(TA)8	16	ClassI	AT rich SSR	EPCR|chr4=1429971	NoVPCR Hit Clementina Geno	--NA--	M1H2Si8366,marker_000400,---NA---,535,0,,,0,-
SiSSRM=000933	M4H3Si8367	CTTCCAGTAGGAGCATGCAA	CACCAAAAACAAACCCTCCT	344	59.024	58.931	(AAG)9	27	ClassII	AT rich SSR	EPCR|chr4=1428454	NoVPCR Hit Clementina Geno	--NA--	M1H3Si8367,marker_000403,---NA---,546,0,,,0,-
SiSSRM=000934	M4H2Si8368	GTCCTGATCACCCATCACAA	CCGCATGACTTAAAAGCGTA	471	59.318	58.982	(AG)15	30	ClassII	AT/GC Balance SSR	EPCR|chr4=1425571	NoVPCR Hit Clementina Geno	--NA--	M1H2Si8368,marker_000401,---NA---,549,0,,,0,-
SiSSRM=000935	M4H2Si8370	TACGCTTTTAAGTCATGCGG	AGAGTATGATGGCGGTAGGG	390	58.982	59.031	(TA)11	22	ClassII	AT rich SSR	EPCR|chr4=1425201	NoVPCR Hit Clementina Geno	--NA--	M1H2Si8370,marker_000404,---NA---,541,0,,,0,-
SiSSRM=000936	M4H2Si8372	GCTCCCAGGTTTTGATTTGT	AGATGGAGGGTTCGAGTTTC	187	59.031	58.173	(TA)9	18	ClassI	AT rich SSR	EPCR|chr4=1420041	NoVPCR Hit Clementina Geno	--NA--	M1H2Si8372,marker_000405,---NA---,537,0,,,0,-
SiSSRM=000937	M4H2Si8373	GCAAAGAAGATAACGCAACG	TGGTTTAAGAGCGTGTTTGC	404	58.583	58.967	(TA)10	20	ClassII	AT rich SSR	EPCR|chr4=1410064	NoVPCR Hit Clementina Geno	--NA--	M1H2Si8373,marker_000406,---NA---,539,0,,,0,-
SiSSRM=000938	M4H2Si8375	GTCGATGCTCTGAAGGTCAA	CCCTATAATGGCCTGCACTT	415	58.96	59.067	(AT)8	16	ClassI	AT rich SSR	EPCR|chr4=1393677	NoVPCR Hit Clementina Geno	--NA--	M1H2Si8375,marker_000407,glutamate-gated kainate-type ion channel receptor subunit 5,535,20,4.33E-16,72.00%,5,C:membrane; F:transporter activity; F:receptor activity; P:transport; P:signal transduction,-
SiSSRM=000939	M4H2Si8376	TGATGCTGCGGTCTGTAACT	CGGATTCACCTTAGGACCAG	432	59.47	59.545	(AT)8	16	ClassI	AT rich SSR	EPCR|chr4=1380925	NoVPCR Hit Clementina Geno	--NA--	M1H2Si8376,marker_000409,---NA---,535,0,,,0,-
SiSSRM=000940	M4H5Si8377	GATGGGGATGAAGTGGAATC	CAATAGTGGCGTGGACACTT	499	59.145	58.65	(ATCTA)5	25	ClassII	AT rich SSR	EPCR|chr4=1375356	NoVPCR Hit Clementina Geno	--NA--	M1H5Si8377,marker_000411,---NA---,544,0,,,0,-
SiSSRM=000941	M4H5Si8378	GCAAAATATCAGGGATGGGT	ATCGTTTTGAGAATCCCTGG	344	58.717	58.981	(TCCCC)4	20	ClassII	GC rich SSR	EPCR|chr4=1374665	NoVPCR Hit Clementina Geno	--NA--	M1H5Si8378,marker_000412,---NA---,539,0,,,0,-
SiSSRM=000942	M4H2Si8385	GACAGCAGGATTAGGGCATT	CAACGAAGATTCTCCAGCAA	431	59.154	58.999	(AT)14	28	ClassII	AT rich SSR	EPCR|chr4=1351380	NoVPCR Hit Clementina Geno	--NA--	M1H2Si8385,marker_000413,---NA---,547,0,,,0,-
SiSSRM=000943	M4H2Si8386	GTCCAACCAAGCACAATCAC	GCAGATTCAATGCAAGGAGA	495	58.987	58.953	(TA)11	22	ClassII	AT rich SSR	EPCR|chr4=1338534	NoVPCR Hit Clementina Geno	--NA--	M1H2Si8386,marker_000414,---NA---,541,0,,,0,-
SiSSRM=000944	M4H5Si8388	TCACACTCTGTTGCAGGAAA	AGCTTCTTGCACTCAAAGCA	387	57.946	58.952	(TTTTC)5	25	ClassII	AT rich SSR	EPCR|chr4=1336148	NoVPCR Hit Clementina Geno	--NA--	M1H5Si8388,marker_000415,---NA---,544,0,,,0,-
SiSSRM=000945	M4H5Si8389	TATGGGCCCTTTTGTCTCAT	ATGGCCTTTTCAATCACCTC	381	59.387	58.984	(TTTTC)4	20	ClassII	AT rich SSR	EPCR|chr4=1335564	NoVPCR Hit Clementina Geno	--NA--	M1H5Si8389,marker_000416,---NA---,539,0,,,0,-
SiSSRM=000946	M4H2Si8390	GCCATATGGATTGATGCAAG	ATCAGTTTGAATTGAGGGGC	173	58.946	58.984	(AG)8	16	ClassI	AT/GC Balance SSR	EPCR|chr4=1335396	NoVPCR Hit Clementina Geno	--NA--	M1H2Si8390,marker_000417,---NA---,535,0,,,0,-
SiSSRM=000947	M4H2Si8391	CCGGAAGAAAGCTATGGAGA	CGGCCGAATAGTTTTTATCG	465	59.406	59.581	(AG)8	16	ClassI	AT/GC Balance SSR	EPCR|chr4=1332692	NoVPCR Hit Clementina Geno	--NA--	M1H2Si8391,marker_000418,---NA---,535,0,,,0,-
SiSSRM=000948	M4H2Si8392	TCCACCTTTATCACAGTGACG	TGGTCCTAATGGAATAGCTG	366	58.635	55.345	(AG)15	30	ClassII	AT/GC Balance SSR	EPCR|chr4=1332365	NoVPCR Hit Clementina Geno	--NA--	M1H2Si8392,marker_000419,---NA---,549,0,,,0,-
SiSSRM=000949	M4H3Si8393	AACTTAGTGCACATGGAGCG	CCTTTTGTCTCTTTCTCGGC	496	58.952	59.052	(ATA)6	18	ClassI	AT rich SSR	EPCR|chr4=1330491	NoVPCR Hit Clementina Geno	--NA--	M1H3Si8393,marker_000422,---NA---,537,0,,,0,-
SiSSRM=000950	M4H2Si8394	GCCGAGAAAGAGACAAAAGG	CTGGCCCAAACATAAAGGAT	433	59.052	58.903	(TC)11	22	ClassII	AT/GC Balance SSR	EPCR|chr4=1330078	NoVPCR Hit Clementina Geno	--NA--	M1H2Si8394,marker_000420,---NA---,541,0,,,0,-
SiSSRM=000951	M4H2Si8396	TCTCTTCTTTCCCCATCACC	ACCAAGAGCTGCAAAGGATT	285	59.065	58.936	(TC)11	22	ClassII	AT/GC Balance SSR	EPCR|chr4=1325465	NoVPCR Hit Clementina Geno	--NA--	M1H2Si8396,marker_000421,---NA---,541,0,,,0,-
SiSSRM=000952	M4H6Si8399	AAAGGAGTCCACAAATCCCA	AGGCTTTGAGGGTTTTCAGA	326	59.381	58.909	(AAAAGA)4	24	ClassII	AT rich SSR	EPCR|chr4=1318970	NoVPCR Hit Clementina Geno	--NA--	M1H6Si8399,marker_000424,---NA---,543,0,,,0,-
SiSSRM=000953	M4H3Si8401	TAGAAAGCCAATCGAAACCC	CTCGCCTGCTGCTTAACTTT	442	59.158	59.791	(ATT)9	27	ClassII	AT rich SSR	EPCR|chr4=1315614	NoVPCR Hit Clementina Geno	--NA--	M1H3Si8401,marker_000423,---NA---,546,0,,,0,-
SiSSRM=000954	M4H4Si8402	TGAGAGCTTGGGAGGAAAGT	TGGATGCATTGAGTAGCCAT	409	59.014	59.105	(ACCC)5	20	ClassII	GC rich SSR	EPCR|chr4=1314694	NoVPCR Hit Clementina Geno	--NA--	M1H4Si8402,marker_000427,---NA---,539,0,,,0,-
SiSSRM=000955	M4H2Si8403	GAAAACCCCACGATTAAGCA	AGTGGACGTTAACGCATCTG	480	59.938	58.802	(AT)14	28	ClassII	AT rich SSR	EPCR|chr4=1312934	NoVPCR Hit Clementina Geno	--NA--	M1H2Si8403,marker_000425,---NA---,547,0,,,0,-
SiSSRM=000956	M4H2Si8404	CTACCACTTTCTTGGCCCAT	CTCTTACCCCCTGGATTCAA	405	59.052	58.978	(TC)8	16	ClassI	AT/GC Balance SSR	EPCR|chr4=1309424	NoVPCR Hit Clementina Geno	--NA--	M1H2Si8404,marker_000426,preprotein translocase subunit chloroplastic-like,535,11,1.43E-13,97.55%,6,F:protein binding; F:transporter activity; P:transport; P:cellular process; C:membrane; C:chloroplast,-
SiSSRM=000957	M4H2Si8407	TCAAACTGGATCGAGAAGCA	AACATCGCTATCGCTGAGAA	470	59.522	58.627	(AT)13	26	ClassII	AT rich SSR	EPCR|chr4=1300812	NoVPCR Hit Clementina Geno	--NA--	M1H2Si8407,marker_000428,---NA---,545,0,,,0,-
SiSSRM=000958	M4H2Si8408	TCCACCGAATTCACGAACTA	GGTTTTGTATCGTTCGCACA	417	59.123	59.59	(TC)9	18	ClassI	AT/GC Balance SSR	EPCR|chr4=1299490	NoVPCR Hit Clementina Geno	--NA--	M1H2Si8408,marker_000429,---NA---,537,0,,,0,-
SiSSRM=000959	M4H6Si8409	CCGAACACTCTTTTTGACCA	GGCTTAGGGCAATTGATGAT	430	58.746	59.001	(AGATGA)4	24	ClassII	AT rich SSR	EPCR|chr4=1298302	NoVPCR Hit Clementina Geno	--NA--	M1H6Si8409,marker_000430,---NA---,543,0,,,0,-
SiSSRM=000960	M4H2Si8414	AGGGGCAGAAACTTCAGAGA	AGGGCATATTAGACATGGGC	479	59.014	58.884	(TA)10	20	ClassII	AT rich SSR	EPCR|chr4=1279269	NoVPCR Hit Clementina Geno	--NA--	M1H2Si8414,marker_000431,---NA---,539,0,,,0,-
SiSSRM=000961	M4H2Si8415	GAACAGTGCTAAAGCCGTGA	CAAGAGGTCGGTGCAGAATA	383	59.076	58.874	(TA)12	24	ClassII	AT rich SSR	EPCR|chr4=1276379	NoVPCR Hit Clementina Geno	--NA--	M1H2Si8415,marker_000432,---NA---,543,0,,,0,-
SiSSRM=000962	M4H5Si8417	GGAGGTGTGAGTTGCAATGT	TGGTTTTTCTATCCCGAAGG	458	58.568	59.016	(TAATA)5	25	ClassII	AT rich SSR	EPCR|chr4=1269104	NoVPCR Hit Clementina Geno	--NA--	M1H5Si8417,marker_000434,---NA---,544,0,,,0,-
SiSSRM=000963	M4H2Si8421	AGGTCTTTCAAATCGCATCC	GCTTGATTTGCACCCCTAAT	392	59.129	59.046	(GA)10	20	ClassII	AT/GC Balance SSR	EPCR|chr4=1252424	NoVPCR Hit Clementina Geno	--NA--	M1H2Si8421,marker_000435,blight-associated protein p12 precursor,539,11,3.94E-19,66.00%,1,C:cytoplasmic membrane-bounded vesicle
SiSSRM=000964	M4H3Si8424	TGAAGAGATGATGCGGAAAG	GGCACAAAGGACTTGTGATT	491	58.95	57.639	(TTC)6	18	ClassI	AT rich SSR	EPCR|chr4=1240691	NoVPCR Hit Clementina Geno	--NA--	M1H3Si8424,marker_000436,---NA---,537,0,,,0,-
SiSSRM=000965	M4H3Si8425	TATTCTTGGGCCTTAGTGGG	CTTCCTTCGGTTTGATTCGT	444	59.04	59.17	(TTA)9	27	ClassII	AT rich SSR	EPCR|chr4=1237895	NoVPCR Hit Clementina Geno	--NA--	M1H3Si8425,marker_000437,---NA---,546,0,,,0,-
SiSSRM=000966	M4H2Si8428	GGAAAATTGAGGGGTGCTAA	GTTTCTCAATCCCTCTCCCA	474	59.019	59.065	(TA)12	24	ClassII	AT rich SSR	EPCR|chr4=1217475	NoVPCR Hit Clementina Geno	--NA--	M1H2Si8428,marker_000438,---NA---,543,0,,,0,-
SiSSRM=000967	M4H5Si8430	TTAGTTATTCGGGAATCGGG	CTCGCTATGGTCACCAAGAA	472	58.896	58.874	(TCCCC)4	20	ClassII	GC rich SSR	EPCR|chr4=1214441	NoVPCR Hit Clementina Geno	--NA--	M1H5Si8430,marker_000442,---NA---,539,0,,,0,-
SiSSRM=000968	M4H2Si8431	GCTTTGATGCTGTTGTCACC	TCCCTTTCTAGGGAAAACCA	493	59.297	58.619	(CA)13	26	ClassII	AT/GC Balance SSR	EPCR|chr4=1213890	NoVPCR Hit Clementina Geno	--NA--	M1H2Si8431,marker_000439,---NA---,545,0,,,0,-
SiSSRM=000969	M4H6Si8432	GGTTCGGGACCTCTTTGATA	CTCTGGCGATTCAAAAGACA	204	58.981	58.999	(AAAGAA)4	24	ClassII	AT rich SSR	EPCR|chr4=1213040	NoVPCR Hit Clementina Geno	--NA--	M1H6Si8432,marker_000443,---NA---,543,0,,,0,-
SiSSRM=000970	M4H2Si8433	ATCCACGGACACAGAAGACA	TTCGGAAACGCTAAGCTACA	419	59.101	58.724	(AC)10	20	ClassII	AT/GC Balance SSR	EPCR|chr4=1207803	NoVPCR Hit Clementina Geno	--NA--	M1H2Si8433,marker_000440,phosphatidylinositol class b,539,17,2.38E-14,78.59%,5,P:metabolic process; P:cellular process; F:transferase activity; C:membrane; C:Golgi apparatus,-
SiSSRM=000971	M4H2Si8435	TTGCAAGCTTAACGCAAGTC	CTGACAAAGCTGTGGCAAGT	446	59.254	59.086	(AT)10	20	ClassII	AT rich SSR	EPCR|chr4=1191912	NoVPCR Hit Clementina Geno	--NA--	M1H2Si8435,marker_000444,uncharacterized protein loc100258663,539,6,6.13E-18,88.50%,3,C:nucleus; F:molecular_function; P:transcription,-
SiSSRM=000972	M4H4Si8440	ATGTTGCTGTCACTTCTGCC	CAATGCTACTGCATGCCTCT	318	58.884	59.054	(TTTA)5	20	ClassII	AT rich SSR	EPCR|chr4=1182088	NoVPCR Hit Clementina Geno	--NA--	M1H4Si8440,marker_000445,---NA---,539,0,,,0,-
SiSSRM=000973	M4H2Si8444	TGGCATTTTCAGCCTAACTG	AGGTGTACGTAGTCACACATGA	475	58.917	55.639	(GT)8	16	ClassI	AT/GC Balance SSR	EPCR|chr4=1160749	NoVPCR Hit Clementina Geno	--NA--	M1H2Si8444,marker_000446,---NA---,535,0,,,0,-
SiSSRM=000974	M4H2Si8448	CCCGCATGTCTGAATTATTG	GCCAATGCATATGGGTAGTT	481	58.991	57.453	(TA)8	16	ClassI	AT rich SSR	EPCR|chr4=1154138	NoVPCR Hit Clementina Geno	--NA--	M1H2Si8448,marker_000450,---NA---,535,0,,,0,-
SiSSRM=000975	M4H2Si8450	CTCTCAAAGTAGACGGTCAAAG	TGAACTCATTCCGCACCTAA	415	55.952	59.272	(AT)8	16	ClassI	AT rich SSR	EPCR|chr4=1145437	NoVPCR Hit Clementina Geno	--NA--	M1H2Si8450,marker_000452,---NA---,535,0,,,0,-
SiSSRM=000976	M4H2Si8451	GGTTCTTTGGTAGGGTGCAT	AAAGTTGCTATGGCTTGCCT	471	58.912	59	(TC)9	18	ClassI	AT/GC Balance SSR	EPCR|chr4=1144825	NoVPCR Hit Clementina Geno	--NA--	M1H2Si8451,marker_000453,auxin-induced protein,537,4,2.48E-14,80.50%,0,-
SiSSRM=000977	M4H2Si8455	CAAAAACCCCCTAGCGAATA	GGCTTTAGGGATTGTTTGGA	395	59.075	59.019	(TA)10	20	ClassII	AT rich SSR	EPCR|chr4=1124955	NoVPCR Hit Clementina Geno	--NA--	M1H2Si8455,marker_000454,---NA---,539,0,,,0,-
SiSSRM=000978	M4H4Si8457	CTGAGACCTCGATACAGCCA	ACCTTCTCTTCCGTCATGCT	297	58.984	58.894	(ATTT)5	20	ClassII	AT rich SSR	EPCR|chr4=1109299	NoVPCR Hit Clementina Geno	--NA--	M1H4Si8457,marker_000456,---NA---,539,0,,,0,-
SiSSRM=000979	M4H3Si8459	GAAGGCCAACTCCAAATCAT	ACATGCGAGCTTTATGTTGG	186	58.984	58.799	(ATC)6	18	ClassI	AT rich SSR	EPCR|chr4=1105762	NoVPCR Hit Clementina Geno	--NA--	M1H3Si8459,marker_000455,---NA---,537,0,,,0,-
SiSSRM=000980	M4H2Si8464	TCAACGAGAGCGAGAAGCTA	GGGAGGACAGCTTAACCTCA	498	59.05	59.284	(TC)9	18	ClassI	AT/GC Balance SSR	EPCR|chr4=1084845	NoVPCR Hit Clementina Geno	--NA--	M1H2Si8464,marker_000458,metal-dependent phosphohydrolase,537,20,6.65E-19,86.80%,2,C:chloroplast; F:catalytic activity,-
SiSSRM=000981	M4H2Si8466	TGCATGCTCATGTCTATTGG	AAGAAATCCATCAGCCCAAC	371	58.23	58.984	(TG)8	16	ClassI	AT/GC Balance SSR	EPCR|chr4=1077419	NoVPCR Hit Clementina Geno	--NA--	M1H2Si8466,marker_000460,had-superfamily subfamily 5 -nucleotidase,535,4,1.25E-11,89.00%,1,C:mitochondrion,-
SiSSRM=000982	M4H2Si8467	GCCATACCTCCCAATTTCAT	TGGAGTGGAAAAGGGGTAAG	490	58.717	59.024	(TC)15	30	ClassII	AT/GC Balance SSR	EPCR|chr4=1075423	NoVPCR Hit Clementina Geno	--NA--	M1H2Si8467,marker_000461,---NA---,549,0,,,0,-
SiSSRM=000983	M4H3Si8470	GACTAGACGGGCCTAACAGC	TTCTTCTTGTTTCGGCTCCT	432	58.961	59.052	(CGA)7	21	ClassII	GC rich SSR	EPCR|chr4=1065376	NoVPCR Hit Clementina Geno	--NA--	M1H3Si8470,marker_000462,---NA---,540,0,,,0,-
SiSSRM=000984	M4H5Si8471	GAGGCCTTAATGTGCTGTCA	GAGTTCATCGGATTTGGCTT	458	58.877	59.129	(TCCCC)4	20	ClassII	GC rich SSR	EPCR|chr4=1049851	NoVPCR Hit Clementina Geno	--NA--	M1H5Si8471,marker_000463,---NA---,539,0,,,0,-
SiSSRM=000985	M4H2Si8475	CCGGATTGAAGACGAGAAAT	AAAAGGTGCAGCGTGTAATG	340	59.126	58.847	(AG)14	28	ClassII	AT/GC Balance SSR	EPCR|chr4=1013916	NoVPCR Hit Clementina Geno	--NA--	M1H2Si8475,marker_000464,---NA---,547,0,,,0,-
SiSSRM=000986	M4H3Si8478	GCATGAATTCGTGTCCAGTC	GGCTGATGTGTTCTCTCGAA	402	59.093	58.96	(TTA)6	18	ClassI	AT rich SSR	EPCR|chr4=1003230	NoVPCR Hit Clementina Geno	--NA--	M1H3Si8478,marker_000465,---NA---,537,0,,,0,-
SiSSRM=000987	M4H5Si8482	TATGGGCCAGATTCGATGTA	TCGGCATCTGAAGAGAACAG	385	58.943	59.112	(TTAAT)4	20	ClassII	AT rich SSR	EPCR|chr4=973708	NoVPCR Hit Clementina Geno	--NA--	M1H5Si8482,marker_000466,---NA---,539,0,,,0,-
SiSSRM=000988	M4H2Si8485	ACTTTATTAACCCGCATGGC	AGCCACAATGCGTTGAGAT	430	58.969	59.261	(AT)8	16	ClassI	AT rich SSR	EPCR|chr4=960939	NoVPCR Hit Clementina Geno	--NA--	M1H2Si8485,marker_000467,---NA---,535,0,,,0,-
SiSSRM=000989	M4H3Si8486	CTCCCTTGCGAAATACGAGT	TAGATTTACGGTGGAGCACG	448	59.336	58.796	(TTA)13	39	ClassII	AT rich SSR	EPCR|chr4=956570	NoVPCR Hit Clementina Geno	--NA--	M1H3Si8486,marker_000468,---NA---,558,0,,,0,-
SiSSRM=000990	M4H3Si8489	AACCCAGTTCGCAAATAAGC	CCCATGCTCAAATCGTACAC	412	59.229	59.002	(AGA)11	33	ClassII	AT rich SSR	EPCR|chr4=940229	NoVPCR Hit Clementina Geno	--NA--	M1H3Si8489,marker_000471,---NA---,552,0,,,0,-
SiSSRM=000991	M4H2Si8491	GGACCAAATTTTGCCGTAGT	ATCTCTTCAGGTTTGTGGGG	407	58.952	58.989	(GA)10	20	ClassII	AT/GC Balance SSR	EPCR|chr4=936879	NoVPCR Hit Clementina Geno	--NA--	M1H2Si8491,marker_000470,---NA---,539,0,,,0,-
SiSSRM=000992	M4H3Si8493	CCCCGGTTACCAGACTCTTA	CTGAACCAACACCTCATTGG	233	59.049	58.98	(AAT)6	18	ClassI	AT rich SSR	EPCR|chr4=932111	NoVPCR Hit Clementina Geno	--NA--	M1H3Si8493,marker_000472,---NA---,537,0,,,0,-
SiSSRM=000993	M4H3Si8495	TCGAAGGTGAGAAACATCCA	AAGCGAGAATGGAGTGGAAT	478	59.215	58.743	(AAT)7	21	ClassII	AT rich SSR	EPCR|chr4=923384	NoVPCR Hit Clementina Geno	--NA--	M1H3Si8495,marker_000474,---NA---,540,0,,,0,-
SiSSRM=000994	M4H3Si8496	ATCGCCGTCAAACAACTATG	GCCGAGGCTTTGTCTAAAAT	493	58.651	58.468	(AAT)8	24	ClassII	AT rich SSR	EPCR|chr4=921531	NoVPCR Hit Clementina Geno	--NA--	M1H3Si8496,marker_000475,---NA---,543,0,,,0,-
SiSSRM=000995	M4H3Si8497	CACTTGATTCTCATTCGACC	TTGATCCACGAAGAAGAAGC	472	55.636	58.019	(TAA)8	24	ClassII	AT rich SSR	EPCR|chr4=918414	NoVPCR Hit Clementina Geno	--NA--	M1H3Si8497,marker_000476,---NA---,543,0,,,0,-
SiSSRM=000996	M4H2Si8498	CCCGACAAGCACTCAGATTA	ATCTCATTCCCTCCCATCAA	391	58.874	59.291	(TA)8	16	ClassI	AT rich SSR	EPCR|chr4=916592	NoVPCR Hit Clementina Geno	--NA--	M1H2Si8498,marker_000473,---NA---,535,0,,,0,-
SiSSRM=000997	M4H3Si8499	AGCACAGACGTTCTCCTCCT	TACAAATTCCTGGCTTTCCC	279	59.053	59.019	(GAG)6	18	ClassI	GC rich SSR	EPCR|chr4=910578	NoVPCR Hit Clementina Geno	--NA--	M1H3Si8499,marker_000477,---NA---,537,0,,,0,-
SiSSRM=000998	M4H6Si8502	TGGAATGAGCTTAAATCCCC	AGTTCAGCCATCATGGGTCT	438	58.974	59.535	(TTTTAA)4	24	ClassII	AT rich SSR	EPCR|chr4=902201	NoVPCR Hit Clementina Geno	--NA--	M1H6Si8502,marker_000479,---NA---,543,0,,,0,-
SiSSRM=000999	M4H2Si8505	GGGAGTGAGGTGCGTAGATT	AAGTGTCCTTTTTGGGGATG	453	59.166	58.884	(AT)9	18	ClassI	AT rich SSR	EPCR|chr4=886407	NoVPCR Hit Clementina Geno	--NA--	M1H2Si8505,marker_000480,---NA---,537,0,,,0,-
SiSSRM=001000	M4H2Si8506	GCATGTACAAATGTTGGGCT	AAACACCGGATGAGTCACAA	325	58.504	58.984	(AT)11	22	ClassII	AT rich SSR	EPCR|chr4=885492	NoVPCR Hit Clementina Geno	--NA--	M1H2Si8506,marker_000481,---NA---,541,0,,,0,-
SiSSRM=001001	M4H4Si8511	CAATAGCTCCATCGTGGAAA	ATCCCATCCATCTCCTCTCA	493	58.721	59.415	(AAAT)5	20	ClassII	AT rich SSR	EPCR|chr4=862191	NoVPCR Hit Clementina Geno	--NA--	M1H4Si8511,marker_000485,---NA---,539,0,,,0,-
SiSSRM=001002	M4H2Si8513	TCAGAGAAATTTGCGGACTG	GGGAAATGATCAGAGGAGGA	354	58.999	59.016	(CA)8	16	ClassI	AT/GC Balance SSR	EPCR|chr4=856633	NoVPCR Hit Clementina Geno	--NA--	M1H2Si8513,marker_000484,---NA---,535,0,,,0,-
SiSSRM=001003	M4H2Si8514	TCAATCCACCAGACGAAAAG	CCTTCGTTTTGACTTCCCTC	402	58.695	58.764	(AG)10	20	ClassII	AT/GC Balance SSR	EPCR|chr4=855178	NoVPCR Hit Clementina Geno	--NA--	M1H2Si8514,marker_000486,---NA---,539,0,,,0,-
SiSSRM=001004	M4H2Si8515	CACTGCCTTGCGAAAATAGA	ACCACGATCCAAGCTTTACC	267	59.062	59.056	(AT)8	16	ClassI	AT rich SSR	EPCR|chr4=854503	NoVPCR Hit Clementina Geno	--NA--	M1H2Si8515,marker_000487,---NA---,535,0,,,0,-
SiSSRM=001005	M4H2Si8516	TGTCATAGGAGTTGCCCAAA	CGTCTCGCATGTGACTTTTT	333	59.123	58.926	(AT)8	16	ClassI	AT rich SSR	EPCR|chr4=853063	NoVPCR Hit Clementina Geno	--NA--	M1H2Si8516,marker_000488,---NA---,535,0,,,0,-
SiSSRM=001006	M4H6Si8517	CAGCTACTACCGAGCTTCACC	GATTGATGCAAACTGTTGCC	496	59.159	59.131	(AAAAGA)4	24	ClassII	AT rich SSR	EPCR|chr4=852209	NoVPCR Hit Clementina Geno	--NA--	M1H6Si8517,marker_000489,---NA---,543,0,,,0,-
SiSSRM=001007	M4H3Si8518	CGAGAACGCAAATGTCTTGT	GTGAGGTAGGCAACACCCTT	398	58.926	59.065	(TAT)8	24	ClassII	AT rich SSR	EPCR|chr4=840645	NoVPCR Hit Clementina Geno	--NA--	M1H3Si8518,marker_000491,---NA---,543,0,,,0,-
SiSSRM=001008	M4H2Si8519	GCATCGCATCACATCACAT	AGGTGTGGAGGAAGGATTTG	352	58.999	58.989	(AT)9	18	ClassI	AT rich SSR	EPCR|chr4=836377	NoVPCR Hit Clementina Geno	--NA--	M1H2Si8519,marker_000490,---NA---,537,0,,,0,-
SiSSRM=001009	M4H4Si8520	CGATGAGGAAGGGTTTTTGT	TTTGAGGGAGTAGCATGCAG	438	59.028	59.024	(TAAT)5	20	ClassII	AT rich SSR	EPCR|chr4=835427	NoVPCR Hit Clementina Geno	--NA--	M1H4Si8520,marker_000492,cation proton exchanger,539,20,1.51E-21,54.55%,3,F:transporter activity; P:transport; P:biological_process,-
SiSSRM=001010	M4H3Si8522	TCACCCTGGATGCTTCAATA	CTTGACCAGGCTTTTCCTTC	281	59.075	58.909	(AAG)6	18	ClassI	AT rich SSR	EPCR|chr4=820753	NoVPCR Hit Clementina Geno	--NA--	M1H3Si8522,marker_000494,dna-directed rna polymerase 3,537,16,3.32E-24,73.69%,9,F:transferase activity; C:mitochondrion; F:DNA binding; C:plastid; C:nucleus; P:metabolic process; P:cellular process; P:RNA metabolic process; P:transcription,EC:2.7.7.6
SiSSRM=001011	M4H3Si8523	ATCCACCATTCTCTCCCAAG	ATACCAAAAGAGACGACGGG	482	58.94	59.052	(GAG)6	18	ClassI	GC rich SSR	EPCR|chr4=819119	NoVPCR Hit Clementina Geno	--NA--	M1H3Si8523,marker_000495,---NA---,537,0,,,0,-
SiSSRM=001012	M4H2Si8524	AAGCTGGGCCAAATAACAAC	TTCCATGACTTCTGCCTCAG	402	59.091	58.957	(TA)9	18	ClassI	AT rich SSR	EPCR|chr4=818326	NoVPCR Hit Clementina Geno	--NA--	M1H2Si8524,marker_000493,---NA---,537,0,,,0,-
SiSSRM=001013	M4H5Si8527	AGACGGCAATTGGAAAGAGT	ATCTTCGGGTATCACCCCTT	484	58.792	59.651	(AAAAG)4	20	ClassII	AT rich SSR	EPCR|chr4=806178	NoVPCR Hit Clementina Geno	--NA--	M1H5Si8527,marker_000496,---NA---,539,0,,,0,-
SiSSRM=001014	M4H2Si8529	GAAAATGATGCTGTTGTGGC	ATACCCAAACGATAGCCTGC	453	59.131	59.07	(CT)11	22	ClassII	AT/GC Balance SSR	EPCR|chr4=792931	NoVPCR Hit Clementina Geno	--NA--	M1H2Si8529,marker_000497,---NA---,541,0,,,0,-
SiSSRM=001015	M4H2Si8531	CCACTTCCAATGCTGACAAG	CTGCTGGCAGAAAGTGTGTT	408	59.288	59.086	(GA)9	18	ClassI	AT/GC Balance SSR	EPCR|chr4=787403	NoVPCR Hit Clementina Geno	--NA--	M1H2Si8531,marker_000498,---NA---,537,0,,,0,-
SiSSRM=001016	M4H3Si8533	GGGGGCTGTACACATTGAG	TCAGAGCAAAATGAGGCAAC	344	58.945	59.002	(AAT)6	18	ClassI	AT rich SSR	EPCR|chr4=780796	NoVPCR Hit Clementina Geno	--NA--	M1H3Si8533,marker_000501,---NA---,537,0,,,0,-
SiSSRM=001017	M4H2Si8534	TGAGTTGCCTCATTTTGCTC	CTTGGAAGTCACATGGGATG	388	59.002	58.93	(AT)11	22	ClassII	AT rich SSR	EPCR|chr4=780431	NoVPCR Hit Clementina Geno	--NA--	M1H2Si8534,marker_000499,---NA---,541,0,,,0,-
SiSSRM=001018	M4H2Si8535	GCTTCCTCGTGGATGTTTCT	AAGCCTGAAATACGCCAAGT	402	59.288	58.861	(AT)8	16	ClassI	AT rich SSR	EPCR|chr4=778719	NoVPCR Hit Clementina Geno	--NA--	M1H2Si8535,marker_000500,---NA---,535,0,,,0,-
SiSSRM=001019	M4H4Si8537	TAGCTGTGTTTTTGCTTCGG	GTCGCTGATGGAACTGAGAA	443	59.108	58.96	(ATAC)7	28	ClassII	AT rich SSR	EPCR|chr4=769263	NoVPCR Hit Clementina Geno	--NA--	M1H4Si8537,marker_000502,---NA---,547,0,,,0,-
SiSSRM=001020	M4H2Si8538	GTCGGGCTAATTAAGCCTTT	AGTGCACCCACTCACCAATA	399	57.549	59.01	(AT)15	30	ClassII	AT rich SSR	EPCR|chr4=760238	NoVPCR Hit Clementina Geno	--NA--	M1H2Si8538,marker_000503,---NA---,549,0,,,0,-
SiSSRM=001021	M4H5Si8539	AGTAATTCTGACGGGAACGG	GGGGTCGATCAATAATCCAA	481	59.052	59.581	(TCCCC)4	20	ClassII	GC rich SSR	EPCR|chr4=745299	NoVPCR Hit Clementina Geno	--NA--	M1H5Si8539,marker_000504,---NA---,539,0,,,0,-
SiSSRM=001022	M4H5Si8541	TATCACGACTCACGCTCACA	CGTTTCAGCTCAACCTGTGT	482	58.978	58.932	(AGAAA)4	20	ClassII	AT rich SSR	EPCR|chr4=734915	NoVPCR Hit Clementina Geno	--NA--	M1H5Si8541,marker_000506,---NA---,539,0,,,0,-
SiSSRM=001023	M4H2Si8542	AAACAGGAACGGGCTTTATG	TGGTGCCAAGAGACTCAAAG	232	59.087	59.007	(TA)8	16	ClassI	AT rich SSR	EPCR|chr4=729222	NoVPCR Hit Clementina Geno	--NA--	M1H2Si8542,marker_000505,multipolar spindle 1,535,12,1.40E-19,78.58%,1,P:biological_process
SiSSRM=001024	M4H2Si8544	GCATCAACGGCTTTCTCATA	TCACTGGCTCAGCATAGCAT	461	58.872	59.577	(AT)11	22	ClassII	AT rich SSR	EPCR|chr4=720885	NoVPCR Hit Clementina Geno	--NA--	M1H2Si8544,marker_000507,---NA---,541,0,,,0,-
SiSSRM=001025	M4H3Si8549	GCTGCAAGCTAGGGTGATTA	CCATCTTCTGCCAATGTGAG	491	58.147	59.241	(TAT)9	27	ClassII	AT rich SSR	EPCR|chr4=680954	NoVPCR Hit Clementina Geno	--NA--	M1H3Si8549,marker_000509,---NA---,546,0,,,0,-
SiSSRM=001026	M4H3Si8550	GAGATGGTTCCCATTTGACA	GCAAAAGGGAGAGGGTATGA	490	58.331	59.126	(GAT)9	27	ClassII	AT rich SSR	EPCR|chr4=674463	NoVPCR Hit Clementina Geno	--NA--	M1H3Si8550,marker_000510,---NA---,546,0,,,0,-
SiSSRM=001027	M4H6Si8553	GATTTGTCGTAGAGTCCGCA	GTTCTCATGGCCCGTATTTT	197	58.877	58.906	(TTTTTG)4	24	ClassII	AT rich SSR	EPCR|chr4=671519	NoVPCR Hit Clementina Geno	--NA--	M1H6Si8553,marker_000511,---NA---,543,0,,,0,-
SiSSRM=001028	M4H2Si8555	GCTGCAATTTTACGACATGC	TAGCCGGCCAGCTTAGTAAT	241	59.334	59.013	(CT)8	16	ClassI	AT/GC Balance SSR	EPCR|chr4=663883	NoVPCR Hit Clementina Geno	--NA--	M1H2Si8555,marker_000512,---NA---,535,0,,,0,-
SiSSRM=001029	M4H2Si8556	GCTGCAATTTTACGACATGC	CCCTCTTGATCAGACACACG	496	59.334	59.257	(AT)17	34	ClassII	AT rich SSR	EPCR|chr4=663628	NoVPCR Hit Clementina Geno	--NA--	M1H2Si8556,marker_000513,---NA---,553,0,,,0,-
SiSSRM=001030	M4H3Si8557	ATGCAGAAAACTCGCGTCTA	GTCAAGATCAAGTCCACCAATG	428	58.677	59.454	(TAA)8	24	ClassII	AT rich SSR	EPCR|chr4=662294	NoVPCR Hit Clementina Geno	--NA--	M1H3Si8557,marker_000514,---NA---,543,0,,,0,-
SiSSRM=001031	M4H2Si8558	ATTCCAACCGCCGTAAGTAG	AGTCAAATCACACGGGACAA	473	59.111	58.984	(TA)8	16	ClassI	AT rich SSR	EPCR|chr4=640539	NoVPCR Hit Clementina Geno	--NA--	M1H2Si8558,marker_000515,---NA---,535,0,,,0,-
SiSSRM=001032	M4H3Si8560	GCTTTGAAAGAGGTTGAGGC	GCTAAGAAGGTGGCACCAAT	284	59.056	59.198	(GAA)6	18	ClassI	AT rich SSR	EPCR|chr4=599220	NoVPCR Hit Clementina Geno	--NA--	M1H3Si8560,marker_000516,cyclic nucleotide gated channel,537,20,1.17E-80,83.00%,5,F:nucleotide binding; F:protein binding; F:transporter activity; C:plasma membrane; P:transport,-
SiSSRM=001033	M4H2Si8561	CGTGTCTGCCTTCTTTTTCA	TAACTGTTCCCCAAAAAGGC	331	59.047	59.064	(TA)10	20	ClassII	AT rich SSR	EPCR|chr4=557367	NoVPCR Hit Clementina Geno	--NA--	M1H2Si8561,marker_000517,---NA---,539,0,,,0,-
SiSSRM=001034	M4H5Si8567	TTATTCCCACACTGGAGCTG	TCTCCACTGAACCCACTCAG	420	58.722	58.803	(TTCTT)5	25	ClassII	AT rich SSR	EPCR|chr4=534159	NoVPCR Hit Clementina Geno	--NA--	M1H5Si8567,marker_000518,---NA---,544,0,,,0,-
SiSSRM=001035	M4H3Si8569	AGCGCAAGTTTGAGACAAGA	ACTTCTCCTTTTCGTGGGTG	411	58.802	59.183	(ATT)7	21	ClassII	AT rich SSR	EPCR|chr4=519720	NoVPCR Hit Clementina Geno	--NA--	M1H3Si8569,marker_000519,hypothetical protein VITISV_000504 [Vitis vinifera],540,1,4.71E-12,88.00%,3,P:protein metabolic process; P:cellular process; F:hydrolase activity,EC:3.1.2.15
SiSSRM=001036	M4H2Si8573	GTCCCCAGCTCTTCATTCAT	GGAGTCGCTCCAAATCGTAT	405	59.094	59.154	(AT)13	26	ClassII	AT rich SSR	EPCR|chr4=499565	NoVPCR Hit Clementina Geno	--NA--	M1H2Si8573,marker_000520,---NA---,545,0,,,0,-
SiSSRM=001037	M4H2Si8575	ATCCTTGTATCCCTCATCGC	GAGCTGGAAGTGGGAGAAGA	447	58.962	59.53	(AG)14	28	ClassII	AT/GC Balance SSR	EPCR|chr4=495733	NoVPCR Hit Clementina Geno	--NA--	M1H2Si8575,marker_000521,---NA---,547,0,,,0,-
SiSSRM=001038	M4H4Si8576	TGGGAATGCTGCTGATTTAG	TCTGGAAAACGTCATGTTGC	449	58.869	59.697	(TTTC)6	24	ClassII	AT rich SSR	EPCR|chr4=494679	NoVPCR Hit Clementina Geno	--NA--	M1H4Si8576,marker_000524,esterase lipase domain-containing protein,543,5,7.33E-12,97.00%,0,-
SiSSRM=001039	M4H3Si8578	TGCTCATTGATGCAAGACCT	CTTCAATCCCCACCAACTCT	387	59.399	58.989	(AGA)13	39	ClassII	AT rich SSR	EPCR|chr4=487647	NoVPCR Hit Clementina Geno	--NA--	M1H3Si8578,marker_000523,---NA---,558,0,,,0,-
SiSSRM=001040	M4H5Si8579	GGGCTTGAGAGAATGAGAGG	GGGTCAATTTCAGCCAATCT	310	58.966	58.984	(AAAAG)4	20	ClassII	AT rich SSR	EPCR|chr4=464141	NoVPCR Hit Clementina Geno	--NA--	M1H5Si8579,marker_000526,---NA---,539,0,,,0,-
SiSSRM=001041	M4H3Si8580	TTGACCCCTTTGGATTCTTC	GTCAAGACCCCTCACCACTT	458	58.956	59	(CAA)6	18	ClassI	AT rich SSR	EPCR|chr4=463690	NoVPCR Hit Clementina Geno	--NA--	M1H3Si8580,marker_000525,temperature-induced lipocalin,537,20,8.34E-35,92.55%,7,P:response to abiotic stimulus; C:cytoplasm; P:response to stress; P:transport; C:plasma membrane; F:binding; F:transporter activity,-
SiSSRM=001042	M4H5Si8581	TCTTCCCTCGGCATATTACC	TATACGCTTCCCCATTGACA	494	58.998	58.991	(TCTTT)4	20	ClassII	AT rich SSR	EPCR|chr4=461295	NoVPCR Hit Clementina Geno	--NA--	M1H5Si8581,marker_000527,---NA---,539,0,,,0,-
SiSSRM=001043	M4H2Si8583	ATGGCTGCAACACAGAGAAG	CAGCTAAAGTTGGCGATCAA	233	59.037	59.062	(TA)8	16	ClassI	AT rich SSR	EPCR|chr4=445267	NoVPCR Hit Clementina Geno	--NA--	M1H2Si8583,marker_000528,---NA---,535,0,,,0,-
SiSSRM=001044	M4H2Si8585	TAGCTGCAAGATGGAGATGC	TTGTGAGAATGAGGCTTTGC	478	59.131	59.002	(GA)8	16	ClassI	AT/GC Balance SSR	EPCR|chr4=443255	NoVPCR Hit Clementina Geno	--NA--	M1H2Si8585,marker_000530,---NA---,535,0,,,0,-
SiSSRM=001045	M4H2Si8588	CCAGGTAGCCTGCAAAAGAT	GCGGCTTTCAGTTTTTAAGG	292	59.336	59.01	(TA)8	16	ClassI	AT rich SSR	EPCR|chr4=436923	NoVPCR Hit Clementina Geno	--NA--	M1H2Si8588,marker_000531,---NA---,535,0,,,0,-
SiSSRM=001046	M4H3Si8593	TGATGTATTGGGTGGATTGG	TCGGTTGTATCATTGCCACT	320	59.049	59.002	(TAA)8	24	ClassII	AT rich SSR	EPCR|chr4=387798	NoVPCR Hit Clementina Geno	--NA--	M1H3Si8593,marker_000533,---NA---,543,0,,,0,-
SiSSRM=001047	M4H2Si8595	GAGTCATGAGTGTGCGTGTG	CACCCCTTGTTGCTGATATG	457	58.82	58.999	(TG)10	20	ClassII	AT/GC Balance SSR	EPCR|chr4=379078	NoVPCR Hit Clementina Geno	--NA--	M1H2Si8595,marker_000534,---NA---,539,0,,,0,-
SiSSRM=001048	M4H4Si8597	CATATCAGCAACAAGGGGTG	CAGATAAGGCTTCGATGCTG	427	58.999	58.625	(AAAG)5	20	ClassII	AT rich SSR	EPCR|chr4=378671	NoVPCR Hit Clementina Geno	--NA--	M1H4Si8597,marker_000536,---NA---,539,0,,,0,-
SiSSRM=001049	M4H3Si8598	TCAGCTATGCTGTGAGGGTC	AACCCAGCCTCAACATTTTC	327	58.987	59.031	(CCA)6	18	ClassI	GC rich SSR	EPCR|chr4=377797	NoVPCR Hit Clementina Geno	--NA--	M1H3Si8598,marker_000535,---NA---,537,0,,,0,-
SiSSRM=001050	M4H2Si8599	CATGGCATTACTTCCTGGG	TCTCTCCTTGTGCACGTGTT	375	58.935	59.467	(AG)11	22	ClassII	AT/GC Balance SSR	EPCR|chr4=374949	NoVPCR Hit Clementina Geno	--NA--	M1H2Si8599,marker_000537,---NA---,541,0,,,0,-
SiSSRM=001051	M4H2Si8600	AAGAGGAGCTCCCGATTCTC	AATATGCTCATTGGGAAGGC	251	59.919	59.001	(AT)9	18	ClassI	AT rich SSR	EPCR|chr4=373654	NoVPCR Hit Clementina Geno	--NA--	M1H2Si8600,marker_000538,---NA---,537,0,,,0,-
SiSSRM=001052	M4H2Si8601	TTCTCTTTTCCCCTTCTCCA	GGCATCGAAGGACAAGATTT	323	58.833	59.129	(TA)10	20	ClassII	AT rich SSR	EPCR|chr4=373129	NoVPCR Hit Clementina Geno	--NA--	M1H2Si8601,marker_000539,---NA---,539,0,,,0,-
SiSSRM=001053	M4H3Si8602	AACCAAAACGAGGTGGGTTA	AACCCCAGTTGGTACCGTAG	386	59.331	58.837	(TTC)8	24	ClassII	AT rich SSR	EPCR|chr4=353634	NoVPCR Hit Clementina Geno	--NA--	M1H3Si8602,marker_000541,---NA---,543,0,,,0,-
SiSSRM=001054	M4H2Si8609	ATTAGGCAGCTTTCCAGCAT	GGACATGGTAGGGAGAGGAA	368	58.955	58.94	(TA)9	18	ClassI	AT rich SSR	EPCR|chr4=335402	NoVPCR Hit Clementina Geno	--NA--	M1H2Si8609,marker_000542,---NA---,537,0,,,0,-
SiSSRM=001055	M4H6Si8612	CCCCATCCCCTACCTATTTC	CGCTGTGGGCAATTATAACA	464	59.488	59.585	(ATTTTT)5	30	ClassII	AT rich SSR	EPCR|chr4=291693	Poly	scaffold_10	M1H6Si8612,marker_000545,---NA---,549,0,,,0,-
SiSSRM=001056	M4H2Si8614	CCAAGGTAGAGCAGTCACCA	GGCAAAAGAACTTGGGTGAT	375	58.879	59.031	(TA)13	26	ClassII	AT rich SSR	EPCR|chr4=289757	NoVPCR Hit Clementina Geno	--NA--	M1H2Si8614,marker_000543,---NA---,545,0,,,0,-
SiSSRM=001057	M4H2Si8616	TTTTATACAGCCCCAGTCCC	ACTCGCTTGCTCACAAACAC	339	58.903	59.09	(TC)15	30	ClassII	AT/GC Balance SSR	EPCR|chr4=280459	NoVPCR Hit Clementina Geno	--NA--	M1H2Si8616,marker_000546,protein with unknown function [Ricinus communis],549,1,1.73E-11,93.00%,0,-
SiSSRM=001058	M4H3Si8618	CTCGTTCACCATAACGGTTG	GGTGAAACGAAAGGAGCATT	199	59.047	59.174	(CTA)6	18	ClassI	AT rich SSR	EPCR|chr4=274247	NoVPCR Hit Clementina Geno	--NA--	M1H3Si8618,marker_000549,---NA---,537,0,,,0,-
SiSSRM=001059	M4H2Si8619	AAAGGGCGGTACGTTAAATG	AGAGGCTGCTCCTATACCCA	330	59.01	58.912	(GT)10	20	ClassII	AT/GC Balance SSR	EPCR|chr4=272861	NoVPCR Hit Clementina Geno	--NA--	M1H2Si8619,marker_000548,dna replication licensing factor mcm5-a-like,539,5,5.06E-12,89.20%,4,P:DNA metabolic process; F:DNA binding; F:nucleotide binding; C:nucleus,-
SiSSRM=001060	M4H4Si8622	AAGGGCTGAACGAAGAGAAA	GCCTCTCCAGTATTGGCTTC	429	59.052	58.889	(TATG)5	20	ClassII	AT rich SSR	EPCR|chr4=263289	NoVPCR Hit Clementina Geno	--NA--	M1H4Si8622,marker_000552,dicer-like protein 4,539,19,1.11E-18,90.47%,9,F:hydrolase activity; P:RNA metabolic process; F:RNA binding; P:DNA metabolic process; P:response to stress; P:response to biotic stimulus; P:multicellular organismal development; F:protein binding; C:nucleus,EC:3.1.26.3; EC:3.4.21.0
SiSSRM=001061	M4H2Si8623	TCTCACCCACTAAGAAGCCA	AGCTCCATTTTGCAAGGACT	466	58.442	58.936	(AT)8	16	ClassI	AT rich SSR	EPCR|chr4=257805	NoVPCR Hit Clementina Geno	--NA--	M1H2Si8623,marker_000551,---NA---,535,0,,,0,-
SiSSRM=001062	M4H3Si8624	TCTGAGTCCACCTTCACAGC	CAAGAAAAGAAGGGCCTGAG	164	58.968	59.049	(TTC)7	21	ClassII	AT rich SSR	EPCR|chr4=254738	NoVPCR Hit Clementina Geno	--NA--	M1H3Si8624,marker_000553,---NA---,540,0,,,0,-
SiSSRM=001063	M4H3Si8625	CCATGAAGCATTAATCGCAG	AACAAGGAATCGCTGAAAGC	372	59.281	59.457	(TAA)10	30	ClassII	AT rich SSR	EPCR|chr4=254096	NoVPCR Hit Clementina Geno	--NA--	M1H3Si8625,marker_000554,---NA---,549,0,,,0,-
SiSSRM=001064	M4H6Si8628	AAGACATTGCACCGACTCTG	TTGGCTCATTAGTTTCACCG	429	58.882	58.771	(CTGTGA)4	24	ClassII	AT/GC Balance SSR	EPCR|chr4=247009	NoVPCR Hit Clementina Geno	--NA--	M1H6Si8628,marker_000555,---NA---,543,0,,,0,-
SiSSRM=001065	M4H2Si8630	CAAAGAAACGTACAATGCCG	TTGGCAAACTCTCTCCCTCT	393	59.226	59.014	(CT)9	18	ClassI	AT/GC Balance SSR	EPCR|chr4=232322	NoVPCR Hit Clementina Geno	--NA--	M1H2Si8630,marker_000556,uncharacterized protein,537,18,6.14E-20,89.44%,2,F:binding; C:plasma membrane,-
SiSSRM=001066	M4H4Si8631	GCAATCTGAACAAGCTCCAA	CCGGACTTAAGGCTCACTGT	176	59.002	59.353	(AAAT)5	20	ClassII	AT rich SSR	EPCR|chr4=228001	NoVPCR Hit Clementina Geno	--NA--	M1H4Si8631,marker_000558,---NA---,539,0,,,0,-
SiSSRM=001067	M4H2Si8633	GTGAGCCCATACCGATTTCT	ATGTGTGGTGTGGCGTAGTT	222	59.009	58.935	(TA)9	18	ClassI	AT rich SSR	EPCR|chr4=225554	NoVPCR Hit Clementina Geno	--NA--	M1H2Si8633,marker_000557,---NA---,537,0,,,0,-
SiSSRM=001068	M4H3Si8636	GATCGATTCATTGCAAACCC	ACAAAAACTACGTTTGCCCC	336	60.282	58.997	(AAG)7	21	ClassII	AT rich SSR	EPCR|chr4=220313	NoVPCR Hit Clementina Geno	--NA--	M1H3Si8636,marker_000560,---NA---,540,0,,,0,-
SiSSRM=001069	M4H4Si8638	AAGCAACCCCATTTGTAAGC	CGGTGGGTTCAAAGAGAGAT	258	59.091	59.137	(TTTA)5	20	ClassII	AT rich SSR	EPCR|chr4=218037	NoVPCR Hit Clementina Geno	--NA--	M1H4Si8638,marker_000561,---NA---,539,0,,,0,-
SiSSRM=001070	M4H2Si8639	CGACCCAGATCGTGAAATTA	CAAAACGGCAAGAACTCGTA	473	58.572	58.964	(GT)8	16	ClassI	AT/GC Balance SSR	EPCR|chr4=208971	NoVPCR Hit Clementina Geno	--NA--	M1H2Si8639,marker_000562,---NA---,535,0,,,0,-
SiSSRM=001071	M4H3Si8641	AACCAGTGAGATTTGGGCAT	GTATTGCCAGCTTGGTTTTG	466	59.41	58.294	(ATT)7	21	ClassII	AT rich SSR	EPCR|chr4=208292	NoVPCR Hit Clementina Geno	--NA--	M1H3Si8641,marker_000564,---NA---,540,0,,,0,-
SiSSRM=001072	M4H2Si8642	TCATTGCCAGCTCCTATCAG	TTTATCGTCTGCGGAGTGAC	436	58.976	58.877	(TG)8	16	ClassI	AT/GC Balance SSR	EPCR|chr4=205791	NoVPCR Hit Clementina Geno	--NA--	M1H2Si8642,marker_000563,---NA---,535,0,,,0,-
SiSSRM=001073	M4H2Si8643	TCCGTCTTTGTTTGCTCTTG	TGGTTGATTCTTCCCTTTCC	242	59.047	58.956	(GA)13	26	ClassII	AT/GC Balance SSR	EPCR|chr4=202543	NoVPCR Hit Clementina Geno	--NA--	M1H2Si8643,marker_000565,---NA---,545,0,,,0,-
SiSSRM=001074	M4H6Si8644	GACTGACCGACTGCTTTCAA	TTAAGGGAATTGGGTTCGAG	173	59.01	59.016	(AAATAA)5	30	ClassII	AT rich SSR	EPCR|chr4=201380	NoVPCR Hit Clementina Geno	--NA--	M1H6Si8644,marker_000570,---NA---,549,0,,,0,-
SiSSRM=001075	M4H2Si8645	TCGTCTCCGACACATACACA	ACTCTGCTGCCTTGATGATG	387	58.647	58.987	(AT)9	18	ClassI	AT rich SSR	EPCR|chr4=199525	NoVPCR Hit Clementina Geno	--NA--	M1H2Si8645,marker_000566,---NA---,537,0,,,0,-
SiSSRM=001076	M4H2Si8647	CATCATCAAGGCAGCAGAGT	GAGTGGCTGGCTAGCTTTTT	224	58.987	58.745	(TA)10	20	ClassII	AT rich SSR	EPCR|chr4=199321	NoVPCR Hit Clementina Geno	--NA--	M1H2Si8647,marker_000567,uncharacterized protein,539,12,1.82E-12,85.42%,2,F:molecular_function; P:biological_process
SiSSRM=001077	M4H2Si8648	TCAGTTCTAACAGGGGCAAA	CGCTTGATGAAGAAAGGTTG	298	58.352	58.501	(AT)13	26	ClassII	AT rich SSR	EPCR|chr4=198319	NoVPCR Hit Clementina Geno	--NA--	M1H2Si8648,marker_000568,---NA---,545,0,,,0,-
SiSSRM=001078	M4H2Si8653	CCTCCGATGATTTCCAAAGT	GGCCATTTCAGCTCTTTCTC	404	58.981	59.009	(TC)8	16	ClassI	AT/GC Balance SSR	EPCR|chr4=188287	NoVPCR Hit Clementina Geno	--NA--	M1H2Si8653,marker_000572,conserved hypothetical protein [Ricinus communis],535,1,1.20E-11,87.00%,0,-
SiSSRM=001079	M4H5Si8655	TTCATCCTCCCTTGGACTTC	TTGGGAGTTATGAATCCAGC	429	59.065	57.61	(AATTG)4	20	ClassII	AT rich SSR	EPCR|chr4=183209	NoVPCR Hit Clementina Geno	--NA--	M1H5Si8655,marker_000576,peptidyl-prolyl cis-trans isomerase,539,20,4.97E-30,84.35%,5,P:protein metabolic process; P:cellular process; F:catalytic activity; C:chloroplast; C:intracellular,EC:5.2.1.8
SiSSRM=001080	M4H3Si8656	TCAGTCTTCTTCAACCGCAC	CGCTCTTGTTTGTGGTCCTA	478	59.01	58.923	(AAT)6	18	ClassI	AT rich SSR	EPCR|chr4=180747	NoVPCR Hit Clementina Geno	--NA--	M1H3Si8656,marker_000575,---NA---,537,0,,,0,-
SiSSRM=001081	M4H2Si8658	GGGGGAAAAAGGTGTCATAC	TGGAGACGACAGCAACTTGT	459	58.214	59.467	(AC)14	28	ClassII	AT/GC Balance SSR	EPCR|chr4=166878	NoVPCR Hit Clementina Geno	--NA--	M1H2Si8658,marker_000577,---NA---,547,0,,,0,-
SiSSRM=001082	M4H2Si8659	CGTGTCGAGTAACCAAATCG	AGTCTAAAGGTGGCGTCGTT	447	59.195	58.865	(AG)13	26	ClassII	AT/GC Balance SSR	EPCR|chr4=165191	NoVPCR Hit Clementina Geno	--NA--	M1H2Si8659,marker_000578,---NA---,545,0,,,0,-
SiSSRM=001083	M4H5Si8660	TGCGTCAACAGAAGCATACA	AAGGCGGTGGTCTATATTGC	346	59.021	59.07	(GAAAC)4	20	ClassII	AT rich SSR	EPCR|chr4=163257	NoVPCR Hit Clementina Geno	--NA--	M1H5Si8660,marker_000582,---NA---,539,0,,,0,-
SiSSRM=001084	M4H2Si8661	GCCTGCTTAAGCTTGCTTCT	GTGTGGGAAAGTTCGAGAAA	339	59.024	57.768	(TA)8	16	ClassI	AT rich SSR	EPCR|chr4=160756	NoVPCR Hit Clementina Geno	--NA--	M1H2Si8661,marker_000579,---NA---,535,0,,,0,-
SiSSRM=001085	M4H4Si8662	TTCCTCTGACTGGGCTCTTT	TGATGCAGAATGTGACAGGA	380	59.014	58.728	(ATTA)7	28	ClassII	AT rich SSR	EPCR|chr4=159788	NoVPCR Hit Clementina Geno	--NA--	M1H4Si8662,marker_000581,---NA---,547,0,,,0,-
SiSSRM=001086	M4H2Si8664	ATGCGAGTGGAGTATGGACA	CCCTCAGGACCATTTTCATT	275	59.116	58.836	(AT)11	22	ClassII	AT rich SSR	EPCR|chr4=155609	NoVPCR Hit Clementina Geno	--NA--	M1H2Si8664,marker_000580,---NA---,541,0,,,0,-
SiSSRM=001087	M4H5Si8671	CCCCCTCATTTGGATGTTAC	ACCATAGGCGATTCATTTCC	419	59.101	58.86	(AAAAG)4	20	ClassII	AT rich SSR	EPCR|chr4=126881	NoVPCR Hit Clementina Geno	--NA--	M1H5Si8671,marker_000586,---NA---,539,0,,,0,-
SiSSRM=001088	M4H3Si8672	ATGTGGGGTGGTCTAAGAGG	ATAATTCCAGCCAGGTTTGC	312	58.866	59.046	(TTA)10	30	ClassII	AT rich SSR	EPCR|chr4=126308	NoVPCR Hit Clementina Geno	--NA--	M1H3Si8672,marker_000585,---NA---,549,0,,,0,-
SiSSRM=001089	M4H3Si8677	ATGATGCCCAACAGATGAGA	CTCTTTACTGGGGCTCAAGG	205	59.04	58.931	(AAG)10	30	ClassII	AT rich SSR	EPCR|chr4=103645	NoVPCR Hit Clementina Geno	--NA--	M1H3Si8677,marker_000591,---NA---,549,0,,,0,-
SiSSRM=001090	M4H2Si8678	AACGACTAATCATTTGGGGC	ACCCTCGACTTCGTTGATTT	342	58.906	58.646	(AC)9	18	ClassI	AT/GC Balance SSR	EPCR|chr4=102864	NoVPCR Hit Clementina Geno	--NA--	M1H2Si8678,marker_000588,---NA---,537,0,,,0,-
SiSSRM=001091	M4H2Si8679	TCAGAAACCAGGGAGAATCC	TCCCCACTTTGGTTTGCTAT	400	59.065	59.429	(AT)12	24	ClassII	AT rich SSR	EPCR|chr4=101356	NoVPCR Hit Clementina Geno	--NA--	M1H2Si8679,marker_000589,---NA---,543,0,,,0,-
SiSSRM=001092	M4H2Si8680	AACAGGGAGCCATGGATAAG	CTGAAGGCAGATTCGACGTA	379	59.006	59.024	(AT)14	28	ClassII	AT rich SSR	EPCR|chr4=97130	NoVPCR Hit Clementina Geno	--NA--	M1H2Si8680,marker_000590,chlororespiratory reduction 6,547,20,7.65E-41,93.45%,5,C:chloroplast; P:cellular component organization; P:cellular process; C:membrane; C:mitochondrion,-
SiSSRM=001093	M4H2Si8682	GTCAAACCAGCTTCGACTGA	CTGAAGGCAGATTCGACGTA	343	59.01	59.024	(AT)11	22	ClassII	AT rich SSR	EPCR|chr4=87994	NoVPCR Hit Clementina Geno	--NA--	M1H2Si8682,marker_000592,phosphatidylethanolamine n-,541,20,1.66E-15,81.45%,3,P:metabolic process; C:chloroplast; F:transferase activity,EC:2.1.1.0
SiSSRM=001094	M4H2Si8686	GATGTTTTGCAGCACCTCTC	TTCCAGATGTTTGGGTAGCA	478	58.444	59.123	(TC)8	16	ClassI	AT/GC Balance SSR	EPCR|chr4=67908	NoVPCR Hit Clementina Geno	--NA--	M1H2Si8686,marker_000594,---NA---,535,0,,,0,-
SiSSRM=001095	M4H2Si8687	AAAGGTGATAACGTCGGGAG	ATGCCGTGTGTGTGTGTATG	342	59.052	58.871	(TA)8	16	ClassI	AT rich SSR	EPCR|chr4=66709	NoVPCR Hit Clementina Geno	--NA--	M1H2Si8687,marker_000595,---NA---,535,0,,,0,-
SiSSRM=001096	M4H3Si8688	TCCCACACCCACTATCTTGA	GTGAAAGCGATGTGAAGGAA	492	58.93	58.85	(AAT)9	27	ClassII	AT rich SSR	EPCR|chr4=60823	NoVPCR Hit Clementina Geno	--NA--	M1H3Si8688,marker_000596,zinc-binding protein,546,20,4.03E-32,91.05%,2,F:transferase activity; P:metabolic process,EC:2.1.1.0
SiSSRM=001097	M4H2Si8690	GAGCCAGCGACTCTACCTCT	GGGTCTCACCCTATCAATGG	500	58.797	59.213	(AC)10	20	ClassII	AT/GC Balance SSR	EPCR|chr4=50667	NoVPCR Hit Clementina Geno	--NA--	M1H2Si8690,marker_000597,---NA---,539,0,,,0,-
SiSSRM=001098	M4H2Si8692	TGGGTCGAAGATGAAGATCA	TTGCAGGCATACCTTTTCAG	440	59.166	58.917	(GT)9	18	ClassI	AT/GC Balance SSR	EPCR|chr4=39699	NoVPCR Hit Clementina Geno	--NA--	M1H2Si8692,marker_000599,---NA---,537,0,,,0,-
SiSSRM=001099	M4H4Si8694	GTTTCAGAAAACATGCACGC	CGGTTGGGAATATGGGTATC	439	59.326	58.974	(ATAG)5	20	ClassII	AT rich SSR	EPCR|chr4=23560	NoVPCR Hit Clementina Geno	--NA--	M1H4Si8694,marker_000601,---NA---,539,0,,,0,-
SiSSRM=001100	M4H3Si8696	GATATACGCCCAAAGGGAAA	GTTGGCATGGCACATATTCT	398	58.898	58.451	(AAT)7	21	ClassII	AT rich SSR	EPCR|chr4=20156	NoVPCR Hit Clementina Geno	--NA--	M1H3Si8696,marker_000600,---NA---,540,0,,,0,-
SiSSRM=001101	M4H2Si17657	AGGTGGATTTTGAGATTGCC	CACAAATTTCCACACAAGCC	300	58.984	59.024	(TC)12	24	ClassII	AT/GC Balance SSR	EPCR|chr4=4442722	Poly	scaffold_4	M1H2Si17657,marker_000603,---NA---,543,0,,,0,-
SiSSRM=001102	M4H2Si17660	CAACTCACATGGGTTTCAGC	TCAGATCGAGCAACCAAAAG	258	59.139	58.999	(AC)9	18	ClassI	AT/GC Balance SSR	EPCR|chr4=4458291	NoVPCR Hit Clementina Geno	--NA--	M1H2Si17660,marker_000604,---NA---,537,0,,,0,-
SiSSRM=001103	M4H2Si17661	CATAACAATGGCCACAAAGC	CCGAAAACCCATCAAGAGAT	466	59.041	58.981	(AT)8	16	ClassI	AT rich SSR	EPCR|chr4=4458635	Poly	scaffold_4	M1H2Si17661,marker_000605,---NA---,535,0,,,0,-
SiSSRM=001104	M4H5Si17663	GGGGGTCCATCAAAAAGATA	TCCGACTTCGGACATCATTA	497	58.69	59.075	(TTTAT)5	25	ClassII	AT rich SSR	EPCR|chr4=4468089	Poly	scaffold_4	M1H5Si17663,marker_000607,---NA---,544,0,,,0,-
SiSSRM=001105	M4H3Si17666	TCCCACTCCCATAATTGACC	AACCTCGAATGGAAATGGAG	475	59.605	58.981	(TTA)7	21	ClassII	AT rich SSR	EPCR|chr4=4480366	NoVPCR Hit Clementina Geno	--NA--	M1H3Si17666,marker_000608,---NA---,540,0,,,0,-
SiSSRM=001106	M4H3Si17668	GACGAGGGTTAGTCGGAGAA	GCTCTATGTCGTTTACCGCA	468	59.284	58.945	(ATT)7	21	ClassII	AT rich SSR	EPCR|chr4=4510415	NoVPCR Hit Clementina Geno	--NA--	M1H3Si17668,marker_000609,---NA---,540,0,,,0,-
SiSSRM=001107	M4H3Si17669	TGGCAGAGCCAGAGCTAGTA	ATGGAGTGGGTGGAGTTAGC	307	58.926	59.018	(TTA)6	18	ClassI	AT rich SSR	EPCR|chr4=4513225	Poly	scaffold_4	M1H3Si17669,marker_000610,---NA---,537,0,,,0,-
SiSSRM=001108	M4H3Si17671	AAACACCATCCTTCACCCTC	GCATAGGCTGAAGCAACAAA	369	58.842	59.066	(AAT)9	27	ClassII	AT rich SSR	EPCR|chr4=4521828	Poly	scaffold_4	M1H3Si17671,marker_000611,---NA---,546,0,,,0,-
SiSSRM=001109	M4H3Si17672	AAGAAATCGACCCTACCACG	TGATTCAAAGGCGAGTCAAG	278	59.052	58.999	(TTA)6	18	ClassI	AT rich SSR	EPCR|chr4=4531512	Poly	scaffold_4	M1H3Si17672,marker_000612,---NA---,537,0,,,0,-
SiSSRM=001110	M4H2Si17674	TCCCAATAGATTTCACCCGT	GCTAACCCGTGACCTTTCAT	430	59.244	59.056	(AT)10	20	ClassII	AT rich SSR	EPCR|chr4=4539942	Poly	scaffold_4	M1H2Si17674,marker_000613,---NA---,539,0,,,0,-
SiSSRM=001111	M4H3Si17675	ACAAGGAAAAACAGCAACCC	GTCCGGCAATCTGACCTAAT	419	59.077	59.009	(CTC)7	21	ClassII	GC rich SSR	EPCR|chr4=4555415	NoVPCR Hit Clementina Geno	--NA--	M1H3Si17675,marker_000614,probable inactive leucine-rich repeat receptor-like protein kinase at5g20690-like,540,14,6.70E-18,66.21%,1,F:kinase activity,-
SiSSRM=001112	M4H2Si17676	GTTCTCTCTGGCTAACCCCC	GAGAAAGAAGGGCAAACTGG	401	60.074	58.909	(AC)11	22	ClassII	AT/GC Balance SSR	EPCR|chr4=4565436	NoVPCR Hit Clementina Geno	--NA--	M1H2Si17676,marker_000615,---NA---,541,0,,,0,-
SiSSRM=001113	M4H2Si17678	TCATGGTTCCTGTCTATGCC	CCGTTCCTAGTGACAAACGA	417	58.516	58.773	(CT)13	26	ClassII	AT/GC Balance SSR	EPCR|chr4=4582306	NoVPCR Hit Clementina Geno	--NA--	M1H2Si17678,marker_000617,---NA---,545,0,,,0,-
SiSSRM=001114	M4H3Si17679	ATTGATTGTGTGTGTGCGTG	ATTTCCCGTATTGCAGACCT	467	59.006	58.53	(TTA)6	18	ClassI	AT rich SSR	EPCR|chr4=4601876	NoVPCR Hit Clementina Geno	--NA--	M1H3Si17679,marker_000618,---NA---,537,0,,,0,-
SiSSRM=001115	M4H3Si17682	CCCAACTGTAGGCATAGCAT	GGTCCAAATGAATTGGCTCT	470	57.727	58.984	(TTG)6	18	ClassI	AT rich SSR	EPCR|chr4=4632146	NoVPCR Hit Clementina Geno	--NA--	M1H3Si17682,marker_000620,---NA---,537,0,,,0,-
SiSSRM=001116	M4H2Si17683	CGGAATTGTGCAACTTGTTC	ACGAACCACTGATTGTGCTC	364	59.174	58.727	(CT)8	16	ClassI	AT/GC Balance SSR	EPCR|chr4=4632958	NoVPCR Hit Clementina Geno	--NA--	M1H2Si17683,marker_000619,---NA---,535,0,,,0,-
SiSSRM=001117	M4H5Si17684	CAACCTGTACAAAAGCGGAA	TCAAAGGACCGGTCTACACA	445	58.819	59.135	(TTCTT)4	20	ClassII	AT rich SSR	EPCR|chr4=4637431	NoVPCR Hit Clementina Geno	--NA--	M1H5Si17684,marker_000623,---NA---,539,0,,,0,-
SiSSRM=001118	M4H6Si17685	GCACTGGTGAGTAGACCACG	GCCCGTCTTAAATTGGTCAT	470	59.336	58.906	(GAGGCT)4	24	ClassII	GC rich SSR	EPCR|chr4=4641476	NoVPCR Hit Clementina Geno	--NA--	M1H6Si17685,marker_000624,---NA---,543,0,,,0,-
SiSSRM=001119	M4H3Si17686	CCTTGACCTCAGCAACTCAA	AGCTGGTTGCTTTTATCGCT	497	59.007	59.138	(AAT)9	27	ClassII	AT rich SSR	EPCR|chr4=4643716	NoVPCR Hit Clementina Geno	--NA--	M1H3Si17686,marker_000621,---NA---,546,0,,,0,-
SiSSRM=001120	M4H3Si17687	AGAATGAGAGTTGGGCGTTC	TCCTTAACGAAACCCAGTCC	343	59.288	59.028	(ATT)6	18	ClassI	AT rich SSR	EPCR|chr4=4644784	NoVPCR Hit Clementina Geno	--NA--	M1H3Si17687,marker_000622,---NA---,537,0,,,0,-
SiSSRM=001121	M4H2Si17690	AACCACAAGCAACGTCTGAG	GAAACGTGATGAAGCTCGAA	490	58.932	59.002	(CA)10	20	ClassII	AT/GC Balance SSR	EPCR|chr4=4649512	NoVPCR Hit Clementina Geno	--NA--	M1H2Si17690,marker_000625,protein lurp-one-related 6-like,539,17,3.16E-17,85.65%,2,F:molecular_function; P:biological_process
SiSSRM=001122	M4H2Si17693	CGAAGTTTTCATACCATGCG	GGGTAGTGCCCTCCTTGTAA	465	59.182	59.052	(TA)11	22	ClassII	AT rich SSR	EPCR|chr4=4666105	NoVPCR Hit Clementina Geno	--NA--	M1H2Si17693,marker_000626,---NA---,541,0,,,0,-
SiSSRM=001123	M4H3Si17696	TACTGATGGTTGCGTTCCAT	CGATCCAGAATAAATGGCCT	306	59.002	58.998	(TTA)9	27	ClassII	AT rich SSR	EPCR|chr4=4674515	NoVPCR Hit Clementina Geno	--NA--	M1H3Si17696,marker_000627,---NA---,546,0,,,0,-
SiSSRM=001124	M4H4Si17698	GGAAAAAGTTGGGTGCAGAT	ATTTGCCCTTTGACCGTTAG	487	59.031	59.087	(TATG)9	36	ClassII	AT rich SSR	EPCR|chr4=4679729	NoVPCR Hit Clementina Geno	--NA--	M1H4Si17698,marker_000628,---NA---,555,0,,,0,-
SiSSRM=001125	M4H2Si17699	TCAAGGCAGAAAGATGTTGG	TCGTTGTAGGCCAACTCAAA	152	58.847	59.317	(AT)8	16	ClassI	AT rich SSR	EPCR|chr4=4697712	NoVPCR Hit Clementina Geno	--NA--	M1H2Si17699,marker_000629,---NA---,535,0,,,0,-
SiSSRM=001126	M4H3Si17700	TACGATACGACAAAGCCAGC	AGCAAAGCAACAAGATGACG	403	58.945	59.076	(ATA)14	42	ClassII	AT rich SSR	EPCR|chr4=4698831	NoVPCR Hit Clementina Geno	--NA--	M1H3Si17700,marker_000630,---NA---,561,0,,,0,-
SiSSRM=001127	M4H2Si17701	CCTCTCACTCACGGTTCTCA	TTTAATCACTCGACCCTCCC	497	58.964	58.981	(TA)14	28	ClassII	AT rich SSR	EPCR|chr4=4722788	NoVPCR Hit Clementina Geno	--NA--	M1H2Si17701,marker_000631,---NA---,547,0,,,0,-
SiSSRM=001128	M4H3Si17703	TTAGCCACTAATCCAACCCC	AAAATGGGGCGATAGAGTTG	286	58.903	59.043	(ATT)8	24	ClassII	AT rich SSR	EPCR|chr4=4728143	Poly	scaffold_4	M1H3Si17703,marker_000632,---NA---,543,0,,,0,-
SiSSRM=001129	M4H6Si17706	ACAAGGAGGCGAAGAGAAAA	GACTGCAGGTCTTTGAACCA	474	59.052	58.854	(AAAGAA)4	24	ClassII	AT rich SSR	EPCR|chr4=4748139	NoVPCR Hit Clementina Geno	--NA--	M1H6Si17706,marker_000633,---NA---,543,0,,,0,-
SiSSRM=001130	M4H2Si17709	GACTTGAAGCCTGATCTCCC	GACCCTTCCTTTGCATTGTT	246	58.818	59.031	(TC)14	28	ClassII	AT/GC Balance SSR	EPCR|chr4=4756702	Poly	scaffold_4	M1H2Si17709,marker_000634,protein phosphatase 2c 18,547,20,4.37E-29,96.10%,5,C:plasma membrane; F:hydrolase activity; P:protein metabolic process; P:cellular process; C:cellular_component,-
SiSSRM=001131	M4H2Si17710	CCCTAGAACTCGTGCTGACA	TTGTAGTTGGCATCCACACC	473	59.034	59.42	(TA)10	20	ClassII	AT rich SSR	EPCR|chr4=4760727	Poly	scaffold_4	M1H2Si17710,marker_000635,---NA---,539,0,,,0,-
SiSSRM=001132	M4H5Si17711	GGGATCAACCTGCTTCATTT	GGACGCCTGATTACCTTGTT	355	58.984	59.056	(AAAAG)4	20	ClassII	AT rich SSR	EPCR|chr4=4761600	NoVPCR Hit Clementina Geno	--NA--	M1H5Si17711,marker_000636,---NA---,539,0,,,0,-
SiSSRM=001133	M4H3Si17714	CCACCACTAACGACGACAAC	TTCTTGAGCATCACTCCCTG	368	59.06	58.957	(TAT)11	33	ClassII	AT rich SSR	EPCR|chr4=4781255	Poly	scaffold_4	M1H3Si17714,marker_000638,cop9 signalosome complex subunit 6a,552,20,1.34E-35,58.80%,6,P:protein metabolic process; P:cellular process; C:nucleus; P:cellular component organization; F:protein binding; P:multicellular organismal development,-
SiSSRM=001134	M4H4Si17715	TTTTACGGAAGGGAGCAAAG	TATATCGCGTACGTGTGGGT	428	59.334	58.945	(AATA)5	20	ClassII	AT rich SSR	EPCR|chr4=4793519	NoVPCR Hit Clementina Geno	--NA--	M1H4Si17715,marker_000639,---NA---,539,0,,,0,-
SiSSRM=001135	M4H6Si17716	GACGGTCCATAAATCTGCCT	CTCGGGAAAGTGATGGGTAT	366	59.009	58.861	(CTAACC)4	24	ClassII	AT/GC Balance SSR	EPCR|chr4=4794785	NoVPCR Hit Clementina Geno	--NA--	M1H6Si17716,marker_000642,---NA---,543,0,,,0,-
SiSSRM=001136	M4H2Si17717	TTGAGTCGCAAAGTCCAAAG	AGAGGAGGAGGCAGCATAAA	364	59.047	59.031	(TA)8	16	ClassI	AT rich SSR	EPCR|chr4=4796525	NoVPCR Hit Clementina Geno	--NA--	M1H2Si17717,marker_000640,---NA---,535,0,,,0,-
SiSSRM=001137	M4H6Si17718	TTTATGCTGCCTCCTCCTCT	AGTCTTGAGCGGAGGTTGTT	470	59.031	58.943	(TCTCCC)4	24	ClassII	GC rich SSR	EPCR|chr4=4796869	NoVPCR Hit Clementina Geno	--NA--	M1H6Si17718,marker_000643,---NA---,543,0,,,0,-
SiSSRM=001138	M4H4Si17720	GGGAAAAACTGCCCATAAGA	AAACAAGACCATGGGTGGAT	452	59.019	59.116	(ACAT)5	20	ClassII	AT rich SSR	EPCR|chr4=4803650	NoVPCR Hit Clementina Geno	--NA--	M1H4Si17720,marker_000641,---NA---,539,0,,,0,-
SiSSRM=001139	M4H5Si17724	CAACATTTGTGAAACCCCAG	TGGACATTAACCGTGCTTGT	434	58.871	59.05	(AAAAT)4	20	ClassII	AT rich SSR	EPCR|chr4=4813731	Poly	scaffold_4	M1H5Si17724,marker_000644,hypothetical chloroplast rf1,539,1,6.04E-16,89.00%,2,C:membrane; C:chloroplast,-
SiSSRM=001140	M4H3Si17726	CCCACGAACGCATATAACAC	GCTGCCGAACACACTCTTTA	244	58.92	59.076	(TAT)7	21	ClassII	AT rich SSR	EPCR|chr4=4816770	NoVPCR Hit Clementina Geno	--NA--	M1H3Si17726,marker_000645,---NA---,540,0,,,0,-
SiSSRM=001141	M4H2Si17728	AGACATAGCAGCAGCGTCAT	CTTGCTTTGACCGTCTTTCA	294	58.654	59.047	(GT)12	24	ClassII	AT/GC Balance SSR	EPCR|chr4=4825340	NoVPCR Hit Clementina Geno	--NA--	M1H2Si17728,marker_000647,---NA---,543,0,,,0,-
SiSSRM=001142	M4H2Si17731	ATCAGCGGCCCCTATAATAA	GAGCTAAGGCGACACCTCTT	467	58.561	58.697	(TC)9	18	ClassI	AT/GC Balance SSR	EPCR|chr4=4826623	NoVPCR Hit Clementina Geno	--NA--	M1H2Si17731,marker_000649,---NA---,537,0,,,0,-
SiSSRM=001143	M4H3Si17733	GAACCTGATGCCCTTTTGAT	CATGGAAGGAAGAAACCGAT	341	58.984	58.981	(TTC)9	27	ClassII	AT rich SSR	EPCR|chr4=4831340	NoVPCR Hit Clementina Geno	--NA--	M1H3Si17733,marker_000650,---NA---,546,0,,,0,-
SiSSRM=001144	M4H3Si17734	CCATCAGATCCGTCATGTTC	AGAAGCTTAGAGCTGGCTGG	466	58.881	58.983	(AAT)7	21	ClassII	AT rich SSR	EPCR|chr4=4832654	MonoMorphic	scaffold_4	M1H3Si17734,marker_000651,---NA---,540,0,,,0,-
SiSSRM=001145	M4H3Si17736	GCTGCTGCTGCTAGTTTGTC	AAAGATGGCAATGGGTTAGG	416	58.981	58.903	(TCA)7	21	ClassII	AT rich SSR	EPCR|chr4=4856505	Poly	scaffold_4	M1H3Si17736,marker_000654,---NA---,540,0,,,0,-
SiSSRM=001146	M4H6Si17737	ACGACTCGATGATGGTCAAA	ATCCTGAGAGAGAGTGGCGT	397	59.09	59.004	(TCTTCA)4	24	ClassII	AT rich SSR	EPCR|chr4=4857033	MonoMorphic	scaffold_4	M1H6Si17737,marker_000656,---NA---,543,0,,,0,-
SiSSRM=001147	M4H3Si17738	CAACAGCAGCTTCCTCTTTCT	GATGCAGAATGAGAGGCAAA	286	58.876	58.953	(GAT)10	30	ClassII	AT rich SSR	EPCR|chr4=4858383	NoVPCR Hit Clementina Geno	--NA--	M1H3Si17738,marker_000655,---NA---,549,0,,,0,-
SiSSRM=001148	M4H2Si17739	ATGATTGCTGAGGAGGAACC	TCCACAGTTGAAGAATCCCA	464	59.094	59.059	(AT)11	22	ClassII	AT rich SSR	EPCR|chr4=4858520	Poly	scaffold_4	M1H2Si17739,marker_000652,---NA---,541,0,,,0,-
SiSSRM=001149	M4H2Si17740	CGATAATCCCTCTCGCATTT	CGATGATGAAATCTCAACCG	351	59.138	59.075	(TA)9	18	ClassI	AT rich SSR	EPCR|chr4=4858861	NoVPCR Hit Clementina Geno	--NA--	M1H2Si17740,marker_000653,---NA---,537,0,,,0,-
SiSSRM=001150	M4H3Si17743	TAAAGATTAGAGGCGCACCC	CGGCCAGATTTCTAAGACCT	468	59.32	58.411	(TTA)7	21	ClassII	AT rich SSR	EPCR|chr4=4865927	NoVPCR Hit Clementina Geno	--NA--	M1H3Si17743,marker_000658,---NA---,540,0,,,0,-
SiSSRM=001151	M4H2Si17745	GATCCCATGTGTTGCCTATG	TGACAGGCAAATCCTAGCTG	351	58.799	59.024	(TC)8	16	ClassI	AT/GC Balance SSR	EPCR|chr4=4891683	NoVPCR Hit Clementina Geno	--NA--	M1H2Si17745,marker_000660,---NA---,535,0,,,0,-
SiSSRM=001152	M4H2Si17746	CCCGTGAAAGTTCAGGATTT	TGAAGTGAAGCCCATGAAAG	233	59.028	58.847	(AC)8	16	ClassI	AT/GC Balance SSR	EPCR|chr4=4900763	NoVPCR Hit Clementina Geno	--NA--	M1H2Si17746,marker_000661,---NA---,535,0,,,0,-
SiSSRM=001153	M4H4Si17750	TTATTAAAGTGCGGGAACGC	AAAGTTTGCCCATCCTTCAC	475	60.095	59.031	(AAAT)5	20	ClassII	AT rich SSR	EPCR|chr4=4904322	NoVPCR Hit Clementina Geno	--NA--	M1H4Si17750,marker_000664,---NA---,539,0,,,0,-
SiSSRM=001154	M4H4Si17752	CAACTTGGCACAATGACGTA	CAGGGTTCTGGTTTAATGGG	478	58.187	59.284	(AAAT)5	20	ClassII	AT rich SSR	EPCR|chr4=4905273	Poly	scaffold_4	M1H4Si17752,marker_000670,---NA---,539,0,,,0,-
SiSSRM=001155	M4H3Si17754	TTGTTGGAACTGTAACCCCA	AAAGAGAGGACTGCCCAAGA	345	58.871	59.014	(ATT)7	21	ClassII	AT rich SSR	EPCR|chr4=4907006	NoVPCR Hit Clementina Geno	--NA--	M1H3Si17754,marker_000669,---NA---,540,0,,,0,-
SiSSRM=001156	M4H2Si17755	TCTTGGGCAGTCCTCTCTTT	AATGACCCAGTGACAAGCAA	484	59.014	59.139	(AT)11	22	ClassII	AT rich SSR	EPCR|chr4=4907331	NoVPCR Hit Clementina Geno	--NA--	M1H2Si17755,marker_000666,---NA---,541,0,,,0,-
SiSSRM=001157	M4H2Si17757	CACTATTCATGTGAGAGGGGG	TCATTGGTTTGGTGAAGGAC	499	59.415	58.387	(TC)16	32	ClassII	AT/GC Balance SSR	EPCR|chr4=4911647	NoVPCR Hit Clementina Geno	--NA--	M1H2Si17757,marker_000667,---NA---,551,0,,,0,-
SiSSRM=001158	M4H2Si17758	AAGCAAGTGGATTTGGAACC	CACTTCTCTTCTCGCAGCAC	226	59.031	58.909	(AT)10	20	ClassII	AT rich SSR	EPCR|chr4=4913613	NoVPCR Hit Clementina Geno	--NA--	M1H2Si17758,marker_000668,---NA---,539,0,,,0,-
SiSSRM=001159	M4H2Si17759	TTGGCACTTACTGCTCTTGTG	CCTCTGACTCTAGTGTTGGCTC	465	59.133	58.214	(AT)9	18	ClassI	AT rich SSR	EPCR|chr4=4915208	Poly	scaffold_4	M1H2Si17759,marker_000671,---NA---,537,0,,,0,-
SiSSRM=001160	M4H2Si17760	GAAGGTTCCACTGGACGAAT	CCAGTCCATCTCTTCTGCAA	308	58.992	58.957	(TC)8	16	ClassI	AT/GC Balance SSR	EPCR|chr4=4919380	NoVPCR Hit Clementina Geno	--NA--	M1H2Si17760,marker_000672,calcium ion binding protein,535,20,1.18E-20,83.50%,1,F:binding,-
SiSSRM=001161	M4H2Si17763	AAAACCGGTCGATTTCTCTG	GGAATCAATTTGGGCGTTAC	253	59.17	59.277	(TC)9	18	ClassI	AT/GC Balance SSR	EPCR|chr4=4938819	Poly	scaffold_4	M1H2Si17763,marker_000674,---NA---,537,0,,,0,-
SiSSRM=001162	M4H4Si17764	TAATTCCGACTACGCCACAA	CAGCTGTCTGCGATATTGGT	486	59.182	58.903	(AAAT)5	20	ClassII	AT rich SSR	EPCR|chr4=4940812	NoVPCR Hit Clementina Geno	--NA--	M1H4Si17764,marker_000676,---NA---,539,0,,,0,-
SiSSRM=001163	M4H3Si17766	CTTCAAAAACCTCCACAGCA	TCAATGTTCCTCCAGTGCAT	372	58.897	59.09	(TTA)6	18	ClassI	AT rich SSR	EPCR|chr4=4944425	NoVPCR Hit Clementina Geno	--NA--	M1H3Si17766,marker_000675,---NA---,537,0,,,0,-
SiSSRM=001164	M4H3Si17767	GCTCACTTCCACTCGATTCA	ACCTAACCACCTTACCGACG	204	58.96	58.98	(ATT)6	18	ClassI	AT rich SSR	EPCR|chr4=4952272	Poly	scaffold_4	M1H3Si17767,marker_000678,binding protein,537,7,6.75E-14,87.57%,0,-
SiSSRM=001165	M4H2Si17768	AGAAGATGTGGGTGCACTTG	GCCAAGGAACTTTCAAGGAC	258	58.725	58.766	(TG)8	16	ClassI	AT/GC Balance SSR	EPCR|chr4=4953402	Poly	scaffold_4	M1H2Si17768,marker_000677,binding protein,535,17,3.74E-23,83.94%,0,-
SiSSRM=001166	M4H4Si17770	GTCTTCTTCGGGTGTCCATT	GAGAGAGGGAGAGTTGACCG	424	58.992	58.974	(TTTC)5	20	ClassII	AT rich SSR	EPCR|chr4=4966120	Poly	scaffold_4	M1H4Si17770,marker_000680,myb domain protein 103,539,20,6.77E-26,92.65%,10,P:multicellular organismal development; P:cellular component organization; P:cellular process; P:RNA metabolic process; P:transcription; F:DNA binding; F:molecular_function; F:transcription factor activity; C:membrane; C:nucleus,-
SiSSRM=001167	M4H3Si17771	AATCAACTCACATGGACGGA	CAAATGCCATTATAGCTGCC	338	58.933	58.279	(AAT)8	24	ClassII	AT rich SSR	EPCR|chr4=4971619	NoVPCR Hit Clementina Geno	--NA--	M1H3Si17771,marker_000679,---NA---,543,0,,,0,-
SiSSRM=001168	M4H3Si17772	CAGAAATGGGCATGATTGAG	TGCATGATAGCCTTTGCTTC	381	59.075	59.019	(AGC)6	18	ClassI	GC rich SSR	EPCR|chr4=4978388	Poly	scaffold_4	M1H3Si17772,marker_000681,amino acid permease,537,20,2.80E-35,83.10%,3,C:membrane; P:transport; F:transporter activity,-
SiSSRM=001169	M4H3Si17773	GACATGGTGGGTTAGGGTTC	AAGGATGACCGGTCCAGTAG	299	59.116	59.014	(GTG)6	18	ClassI	GC rich SSR	EPCR|chr4=4988273	NoVPCR Hit Clementina Geno	--NA--	M1H3Si17773,marker_000682,glycine-rich protein oleosin,537,3,2.15E-15,71.00%,1,P:biological_process,-
SiSSRM=001170	M4H2Si17774	AGCAAGCGTTAGCGTGTCTA	TGAAGCAGCCTCTCAAGAAA	452	58.898	58.874	(TC)8	16	ClassI	AT/GC Balance SSR	EPCR|chr4=5007401	Poly	scaffold_4	M1H2Si17774,marker_000683,---NA---,535,0,,,0,-
SiSSRM=001171	M4H4Si17776	TATGTCTAGCAAGCGGATGG	CAGACTTCAGACTCGACCCA	209	58.895	58.964	(TAAT)5	20	ClassII	AT rich SSR	EPCR|chr4=5009079	MonoMorphic	scaffold_4	M1H4Si17776,marker_000686,---NA---,539,0,,,0,-
SiSSRM=001172	M4H2Si17777	GATGACCCTTGATTAAGAGCG	GCATAGTTCAAAGCGCAAAG	429	58.801	58.726	(AT)11	22	ClassII	AT rich SSR	EPCR|chr4=5013681	NoVPCR Hit Clementina Geno	--NA--	M1H2Si17777,marker_000684,---NA---,541,0,,,0,-
SiSSRM=001173	M4H2Si17778	ATCGATCCCAACTCCGTAAG	TCGTCGAAATCAGAATCCAC	472	59.006	58.645	(AT)9	18	ClassI	AT rich SSR	EPCR|chr4=5014348	NoVPCR Hit Clementina Geno	--NA--	M1H2Si17778,marker_000685,---NA---,537,0,,,0,-
SiSSRM=001174	M4H2Si17779	CCATGTGGATTCTGATTTCG	TCCGGAATCTATTGAGTGCT	386	58.923	57.36	(AT)8	16	ClassI	AT rich SSR	EPCR|chr4=5014796	NoVPCR Hit Clementina Geno	--NA--	M1H2Si17779,marker_000687,---NA---,535,0,,,0,-
SiSSRM=001175	M4H2Si17780	AAATGTAGCTTCCACCCTGG	ATGCCCGATAATCGAAACTC	339	59.052	59.001	(AC)9	18	ClassI	AT/GC Balance SSR	EPCR|chr4=5033711	Poly	scaffold_4	M1H2Si17780,marker_000688,---NA---,537,0,,,0,-
SiSSRM=001176	M4H3Si17781	GAGTTTCGATTATCGGGCAT	CTACGTCGTTTCTGCTCCAA	346	59.001	59.072	(TGG)7	21	ClassII	GC rich SSR	EPCR|chr4=5034030	Poly	scaffold_4	M1H3Si17781,marker_000689,---NA---,540,0,,,0,-
SiSSRM=001177	M4H2Si17788	AGGTTCACCGAATCCACTTC	TGAAGGCAGATGGTTAGCAC	216	58.992	58.877	(TA)9	18	ClassI	AT rich SSR	EPCR|chr4=5112129	NoVPCR Hit Clementina Geno	--NA--	M1H2Si17788,marker_000692,uncharacterized protein loc100853541,537,1,6.46E-12,77.00%,0,-
SiSSRM=001178	M4H3Si17795	CATGGGGGAAGTTGAAGATT	ATGGAGTGGGGAAGAAGTTG	388	58.836	58.989	(AAT)6	18	ClassI	AT rich SSR	EPCR|chr4=5153665	Poly	scaffold_4	M1H3Si17795,marker_000694,uncharacterized protein,537,20,1.20E-13,78.55%,7,F:catalytic activity; F:nucleotide binding; P:RNA metabolic process; P:protein metabolic process; P:metabolic process; P:cellular process; C:cytoplasm,EC:6.1.1.20
SiSSRM=001179	M4H4Si17805	TCTTTTACTGTGAAGGGGGC	CGGGGGACTTACAGATGTTT	441	59.17	58.909	(AATA)5	20	ClassII	AT rich SSR	EPCR|chr4=5299310	NoVPCR Hit Clementina Geno	--NA--	M1H4Si17805,marker_000701,---NA---,539,0,,,0,-
SiSSRM=001180	M4H3Si17806	CCAGTCAAAACGGTGGTCTA	TTCAGAAATGTGACCCTTGC	487	58.621	58.697	(AAT)8	24	ClassII	AT rich SSR	EPCR|chr4=5301893	NoVPCR Hit Clementina Geno	--NA--	M1H3Si17806,marker_000700,---NA---,543,0,,,0,-
SiSSRM=001181	M4H3Si17807	CTCCCAGCTTCTTTAGGGTG	CATCATCATCGTCGTCATCA	165	58.931	58.979	(AAT)8	24	ClassII	AT rich SSR	EPCR|chr4=5305232	NoVPCR Hit Clementina Geno	--NA--	M1H3Si17807,marker_000702,uncharacterized protein,543,20,8.12E-22,80.80%,7,F:catalytic activity; F:nucleotide binding; P:RNA metabolic process; P:protein metabolic process; P:metabolic process; P:cellular process; C:cytoplasm,EC:6.1.1.20
SiSSRM=001182	M4H4Si17808	AACCGCAACCACTCACATAA	AAGGAGCAGTCATGCACATC	476	59.05	58.832	(TTAT)5	20	ClassII	AT rich SSR	EPCR|chr4=5308602	Poly	scaffold_4	M1H4Si17808,marker_000703,---NA---,539,0,,,0,-
SiSSRM=001183	M4H2Si17814	CTCGAGCTCTCGACCTAAAAA	TATCAGCTACTGTCACGGGC	345	58.869	58.903	(AT)11	22	ClassII	AT rich SSR	EPCR|chr4=5359793	NoVPCR Hit Clementina Geno	--NA--	M1H2Si17814,marker_000706,---NA---,541,0,,,0,-
SiSSRM=001184	M4H2Si17815	CGCCTGACCTTATAAGTTGGT	GGGCCACTTTTTCATTGAGT	469	58.276	59.031	(CT)10	20	ClassII	AT/GC Balance SSR	EPCR|chr4=5363990	NoVPCR Hit Clementina Geno	--NA--	M1H2Si17815,marker_000707,---NA---,539,0,,,0,-
SiSSRM=001185	M4H2Si17817	ATAAACTGCACACCGCTCAC	GTCCATCTGCCTTAGCCATT	495	58.804	59.154	(TA)11	22	ClassII	AT rich SSR	EPCR|chr4=5367890	Poly	scaffold_4	M1H2Si17817,marker_000708,kinesin heavy,541,6,6.99E-16,90.33%,0,-
SiSSRM=001186	M4H2Si17822	CAGAGCACAAGTATGCTGGC	GATAATGGGATATGTGGTGC	445	59.621	55.204	(AG)9	18	ClassI	AT/GC Balance SSR	EPCR|chr4=5397961	NoVPCR Hit Clementina Geno	--NA--	M1H2Si17822,marker_000709,---NA---,537,0,,,0,-
SiSSRM=001187	M4H2Si17823	CCCTAACCCAATGGCTTCTA	GCTGATGAGCTCACGAAGAA	280	59.04	59.271	(TC)8	16	ClassI	AT/GC Balance SSR	EPCR|chr4=5399060	NoVPCR Hit Clementina Geno	--NA--	M1H2Si17823,marker_000710,heat shock protein 90,535,20,1.05E-16,99.30%,5,P:protein metabolic process; P:cellular process; F:protein binding; F:nucleotide binding; P:response to stress,-
SiSSRM=001188	M4H3Si17824	GGATGTGAGCATGATTGGTC	TGTAATCTCCTCGGGTTTCC	490	58.884	58.981	(AGA)6	18	ClassI	AT rich SSR	EPCR|chr4=5400152	NoVPCR Hit Clementina Geno	--NA--	M1H3Si17824,marker_000711,heat shock cognate protein 80-like,537,20,1.85E-80,96.90%,5,P:protein metabolic process; P:cellular process; F:protein binding; F:nucleotide binding; P:response to stress,-
SiSSRM=001189	M4H6Si17825	TGTACTCGGCAAGTCCAACT	TTGATTGCAGATAGATGGGG	416	58.37	58.52	(CAACAG)4	24	ClassII	AT/GC Balance SSR	EPCR|chr4=5406799	MonoMorphic	scaffold_4	M1H6Si17825,marker_000714,---NA---,543,0,,,0,-
SiSSRM=001190	M4H2Si17826	CTGGTAGTGTGTTGTCGGCT	TAGGGGTGGGCAAATAAATC	369	58.804	58.761	(TG)11	22	ClassII	AT/GC Balance SSR	EPCR|chr4=5408642	NoVPCR Hit Clementina Geno	--NA--	M1H2Si17826,marker_000712,---NA---,541,0,,,0,-
SiSSRM=001191	M4H2Si17827	GGTTTTGTTTTACGCCCTGT	AACCCACCTGAAGAAGATGG	307	58.997	58.989	(AC)9	18	ClassI	AT/GC Balance SSR	EPCR|chr4=5412858	Poly	scaffold_4	M1H2Si17827,marker_000713,unnamed protein product [Vitis vinifera],537,1,4.09E-11,75.00%,0,-
SiSSRM=001192	M4H2Si17829	TACCATCCATCCACCATCAC	CCTATGCTCACCAACCACAC	285	59.012	59.01	(TA)8	16	ClassI	AT rich SSR	EPCR|chr4=5422816	Poly	scaffold_4	M1H2Si17829,marker_000715,---NA---,535,0,,,0,-
SiSSRM=001193	M4H2Si17830	ACGCCATACACCTCAATGAA	GGCCAGTCAGTCTCTCACAA	175	59.002	58.968	(AG)10	20	ClassII	AT/GC Balance SSR	EPCR|chr4=5428473	Poly	scaffold_4	M1H2Si17830,marker_000717,farnesyl diphosphate synthase,539,8,2.60E-15,88.38%,4,F:transferase activity; C:cytoplasm; P:metabolic process; P:cellular process,EC:2.5.1.10; EC:2.5.1.1
SiSSRM=001194	M4H3Si17831	GTTGGCCACCTAATTCAACC	CAATTTGACGGCTGCTGTAT	388	59.292	58.799	(TTC)11	33	ClassII	AT rich SSR	EPCR|chr4=5435112	NoVPCR Hit Clementina Geno	--NA--	M1H3Si17831,marker_000719,---NA---,552,0,,,0,-
SiSSRM=001195	M4H2Si17832	CCGACCTCCTTATATCCGAA	TTGTATGAGCTGCAAGGTCC	472	58.995	58.877	(TC)10	20	ClassII	AT/GC Balance SSR	EPCR|chr4=5440655	MonoMorphic	scaffold_4	M1H2Si17832,marker_000718,---NA---,539,0,,,0,-
SiSSRM=001196	M4H2Si17834	CGACTTTGTCAATCAATGCC	GGGAAAGCAATATGCGATCT	436	59.127	59.142	(GT)9	18	ClassI	AT/GC Balance SSR	EPCR|chr4=5447211	Poly	scaffold_4	M1H2Si17834,marker_000720,---NA---,537,0,,,0,-
SiSSRM=001197	M4H3Si17836	TTGGCGGTAGCAAATGATAG	ACGCCGTAAGTTGTAATCCA	485	58.794	58.174	(AAT)6	18	ClassI	AT rich SSR	EPCR|chr4=5450909	NoVPCR Hit Clementina Geno	--NA--	M1H3Si17836,marker_000721,---NA---,537,0,,,0,-
SiSSRM=001198	M4H3Si17837	AGTTTGGGTGGTTGTTAGGC	GAAACGATGTCGTTCCAATG	459	58.958	58.976	(AAT)7	21	ClassII	AT rich SSR	EPCR|chr4=5454455	NoVPCR Hit Clementina Geno	--NA--	M1H3Si17837,marker_000722,---NA---,540,0,,,0,-
SiSSRM=001199	M4H3Si17838	TGATTTTCTCTAAAGCCCCC	GCAGTGAACAAAGCGAGGTA	491	58.252	59.076	(TAA)20	60	ClassII	AT rich SSR	EPCR|chr4=5486462	NoVPCR Hit Clementina Geno	--NA--	M1H3Si17838,marker_000723,---NA---,579,0,,,0,-
SiSSRM=001200	M4H5Si17842	TGAAGCCCTAAATGGGAAAC	CGACTTGCTTGGGTCTACAA	483	59.019	58.923	(ACAAA)4	20	ClassII	AT rich SSR	EPCR|chr4=5532915	Poly	scaffold_4	M1H5Si17842,marker_000725,---NA---,539,0,,,0,-
SiSSRM=001201	M4H3Si17843	CAAGAGGTGGGGTTTCACTT	GCTGCATGCAACATAGATCA	282	59.037	58.391	(TAT)8	24	ClassII	AT rich SSR	EPCR|chr4=5533783	Poly	scaffold_4	M1H3Si17843,marker_000724,---NA---,543,0,,,0,-
SiSSRM=001202	M4H3Si17845	ACTGTGTGGAGTTGGCACAT	GTGATATGTCGACGGTGAGG	434	59.023	58.96	(TAA)9	27	ClassII	AT rich SSR	EPCR|chr4=5584627	NoVPCR Hit Clementina Geno	--NA--	M1H3Si17845,marker_000726,hat family dimerisation domain containing protein,546,20,3.87E-27,55.40%,9,P:transport; P:protein metabolic process; P:cellular process; F:kinase activity; C:membrane; F:DNA binding; F:nucleotide binding; F:protein binding; F:transporter activity,-
SiSSRM=001203	M4H3Si17848	TGACCAATAGTAGTTGGGACTC	CGCAGACATGCGTACTTGTT	368	55.838	59.935	(ATT)27	81	ClassII	AT rich SSR	EPCR|chr4=5595278	NoVPCR Hit Clementina Geno	--NA--	M1H3Si17848,marker_000728,---NA---,600,0,,,0,-
SiSSRM=001204	M4H5Si17852	ACTCCCACCTCTCCCTTTTT	TAGCCGTTGGATGCAGTTAG	489	59.042	58.942	(TTTAA)4	20	ClassII	AT rich SSR	EPCR|chr4=5614931	NoVPCR Hit Clementina Geno	--NA--	M1H5Si17852,marker_000729,---NA---,539,0,,,0,-
SiSSRM=001205	M4H5Si17853	GGTGCCATTGTTGATTTCAG	CCTTAACCTCAGGCTTCTCG	242	58.976	59.073	(ATTTT)4	20	ClassII	AT rich SSR	EPCR|chr4=5617270	Poly	scaffold_4	M1H5Si17853,marker_000731,---NA---,539,0,,,0,-
SiSSRM=001206	M4H4Si17854	GGGGCTGTTTATTGTTCGTT	AATCCCACACAGGTAGGACC	463	58.952	58.718	(TTTA)9	36	ClassII	AT rich SSR	EPCR|chr4=5624574	NoVPCR Hit Clementina Geno	--NA--	M1H4Si17854,marker_000730,---NA---,555,0,,,0,-
SiSSRM=001207	M4H3Si17856	AAAAGGTCATAATGGGCTCG	AGTACTCATTCACATGGGCG	453	59.043	58.597	(AAT)6	18	ClassI	AT rich SSR	EPCR|chr4=5628229	NoVPCR Hit Clementina Geno	--NA--	M1H3Si17856,marker_000732,---NA---,537,0,,,0,-
SiSSRM=001208	M4H4Si17858	CTTGGCGACTGAACAGAAAA	AACAGCCTGAGGGCTAAAAA	360	59.047	58.973	(TTTA)5	20	ClassII	AT rich SSR	EPCR|chr4=5649592	NoVPCR Hit Clementina Geno	--NA--	M1H4Si17858,marker_000734,transmembrane emp24 domain-containing protein,539,7,2.31E-14,77.57%,3,F:transferase activity; P:transport; C:membrane,-
SiSSRM=001209	M4H3Si17859	CAGAACAACGTAGTGAAGAGTG	GAACAGATAAGGGTCGGGAA	325	55.228	58.981	(AAG)6	18	ClassI	AT rich SSR	EPCR|chr4=5658157	NoVPCR Hit Clementina Geno	--NA--	M1H3Si17859,marker_000735,---NA---,537,0,,,0,-
SiSSRM=001210	M4H3Si17861	TGCTTTTCCTCATCAGCATC	TCTTTATGCAGGTTGCCAAG	366	58.953	58.917	(GAA)6	18	ClassI	AT rich SSR	EPCR|chr4=5671925	NoVPCR Hit Clementina Geno	--NA--	M1H3Si17861,marker_000736,ubiquitin-protein ligase 1,537,20,1.35E-23,90.60%,5,P:protein metabolic process; P:cellular process; F:catalytic activity; C:mitochondrion; C:intracellular,EC:6.3.2.19
SiSSRM=001211	M4H5Si17862	TACCCAACCACCCACCTTAT	GCAGTCTTTTTGGAGGAAGC	319	59.028	59.056	(AAAAT)4	20	ClassII	AT rich SSR	EPCR|chr4=5675127	MonoMorphic	scaffold_4	M1H5Si17862,marker_000738,ubiquitin-protein ligase 1,539,20,3.52E-28,82.50%,5,P:protein metabolic process; P:cellular process; F:catalytic activity; C:mitochondrion; C:intracellular,EC:6.3.2.19
SiSSRM=001212	M4H3Si17863	CTTCCCCAGATACCGACACT	CTCATCGCAGGATTTGAAGA	301	59.014	58.95	(GAA)10	30	ClassII	AT rich SSR	EPCR|chr4=5680586	Poly	scaffold_4	M1H3Si17863,marker_000737,ubiquitin-protein ligase 1,549,20,1.46E-73,76.85%,5,P:protein metabolic process; P:cellular process; F:catalytic activity; C:mitochondrion; C:intracellular,EC:6.3.2.19
SiSSRM=001213	M4H3Si17867	TCCCTGCAGTCTCCTTTTCT	GCAAGAACAACACATTTGGG	344	59.014	59.024	(TCA)7	21	ClassII	AT rich SSR	EPCR|chr4=5715347	NoVPCR Hit Clementina Geno	--NA--	M1H3Si17867,marker_000740,---NA---,540,0,,,0,-
SiSSRM=001214	M4H2Si17868	TAACCGTTGCAGACCCATTA	TATGACACCATTGCGGAGAT	362	59.037	58.953	(TC)18	36	ClassII	AT/GC Balance SSR	EPCR|chr4=5729212	NoVPCR Hit Clementina Geno	--NA--	M1H2Si17868,marker_000741,---NA---,555,0,,,0,-
SiSSRM=001215	M4H3Si17870	ATTTGACTTCGAACACGCTG	GCTGAGATTGTCGGTACGAA	494	58.926	58.877	(ATT)7	21	ClassII	AT rich SSR	EPCR|chr4=5741547	NoVPCR Hit Clementina Geno	--NA--	M1H3Si17870,marker_000742,---NA---,540,0,,,0,-
SiSSRM=001216	M4H3Si17871	AGTGACTGCAATGGAAGCTG	CAAATGTATGACCTGGCGTC	398	59.037	59.002	(TGT)7	21	ClassII	AT rich SSR	EPCR|chr4=5743847	Poly	scaffold_4	M1H3Si17871,marker_000743,ccaat-binding transcription factor subunit,540,20,8.09E-32,95.10%,4,F:DNA binding; C:nucleus; P:RNA metabolic process; P:transcription,-
SiSSRM=001217	M4H5Si17872	TGACTTGTCGAGGCTGAAAC	CAAATGTATGACCTGGCGTC	266	59.01	59.002	(AATTA)4	20	ClassII	AT rich SSR	EPCR|chr4=5743979	NoVPCR Hit Clementina Geno	--NA--	M1H5Si17872,marker_000744,---NA---,539,0,,,0,-
SiSSRM=001218	M4H2Si17875	TGGAGGGGTTAAAAGTGAGG	CTTGGCCGTACAGCAGTCT	400	59.024	59.049	(AT)16	32	ClassII	AT rich SSR	EPCR|chr4=5761629	NoVPCR Hit Clementina Geno	--NA--	M1H2Si17875,marker_000745,---NA---,551,0,,,0,-
SiSSRM=001219	M4H2Si17876	CGCCATTTTACCCGATACTT	GGGTGAATTTTCGTCTAGCTG	408	58.966	58.847	(GA)13	26	ClassII	AT/GC Balance SSR	EPCR|chr4=5768968	NoVPCR Hit Clementina Geno	--NA--	M1H2Si17876,marker_000746,---NA---,545,0,,,0,-
SiSSRM=001220	M4H6Si17878	TCCGTATACGATGTGCTTGG	ATCGGGTCGCATAAAATACC	361	59.566	58.787	(AAAAAG)4	24	ClassII	AT rich SSR	EPCR|chr4=5775482	NoVPCR Hit Clementina Geno	--NA--	M1H6Si17878,marker_000748,---NA---,543,0,,,0,-
SiSSRM=001221	M4H3Si17882	GGCGGGAAAGATAACTCATT	GCTTGCGTGCATTGACTACT	471	58.136	59.105	(AAT)8	24	ClassII	AT rich SSR	EPCR|chr4=5786810	NoVPCR Hit Clementina Geno	--NA--	M1H3Si17882,marker_000750,---NA---,543,0,,,0,-
SiSSRM=001222	M4H2Si17883	AGTAGTCAATGCACGCAAGC	GGTAGGCCCAGATAGTGGAA	271	59.105	59.006	(AG)15	30	ClassII	AT/GC Balance SSR	EPCR|chr4=5787261	Poly	scaffold_4	M1H2Si17883,marker_000749,---NA---,549,0,,,0,-
SiSSRM=001223	M4H4Si17887	CCAATCGAAAACCCTAACCT	CGACCTCGAACTACTCCCTC	353	58.046	58.891	(AAAT)5	20	ClassII	AT rich SSR	EPCR|chr4=5796541	NoVPCR Hit Clementina Geno	--NA--	M1H4Si17887,marker_000753,---NA---,539,0,,,0,-
SiSSRM=001224	M4H3Si17889	TCATCGTCAGGCTCATTCTC	TCGTCGCATATCTTTTCTGC	309	58.908	59.019	(GCT)6	18	ClassI	GC rich SSR	EPCR|chr4=5799429	MonoMorphic	scaffold_4	M1H3Si17889,marker_000752,conserved hypothetical protein [Ricinus communis],537,2,1.99E-12,61.50%,0,-
SiSSRM=001225	M4H2Si17895	AACCTCATCATCCCCATCAT	TTGCTCATTCGTATGGTCGT	425	59.02	59.152	(TC)15	30	ClassII	AT/GC Balance SSR	EPCR|chr4=5840085	Poly	scaffold_4	M1H2Si17895,marker_000754,uncharacterized protein loc100811010,549,4,1.29E-12,68.50%,0,-
SiSSRM=001226	M4H3Si17897	GATGACGCAAAGCAAGTAGC	TCCTGTGAATCCTTGGCATA	473	58.679	59.075	(ATT)7	21	ClassII	AT rich SSR	EPCR|chr4=5863049	NoVPCR Hit Clementina Geno	--NA--	M1H3Si17897,marker_000757,---NA---,540,0,,,0,-
SiSSRM=001227	M4H4Si17898	GTGGCCAAGTGCTCAGTAGA	CATGGCATTGCTTCTCAAGT	424	59.037	58.877	(TTAA)5	20	ClassII	AT rich SSR	EPCR|chr4=5867272	Poly	scaffold_4	M1H4Si17898,marker_000758,---NA---,539,0,,,0,-
SiSSRM=001228	M4H3Si17899	GGCTGTTTCGACTATGAGCA	AGAAGCAGAAGCAGAGAGCA	453	59.028	58.215	(CTT)7	21	ClassII	AT rich SSR	EPCR|chr4=5876877	NoVPCR Hit Clementina Geno	--NA--	M1H3Si17899,marker_000761,---NA---,540,0,,,0,-
SiSSRM=001229	M4H2Si17900	TGATAACTCGAGGGTCATGC	TGGTGTTATGGTGAGGATGG	409	58.672	59.215	(CT)12	24	ClassII	AT/GC Balance SSR	EPCR|chr4=5880727	NoVPCR Hit Clementina Geno	--NA--	M1H2Si17900,marker_000759,---NA---,543,0,,,0,-
SiSSRM=001230	M4H5Si17901	ATGGCTTACATAGCCCAACC	CTCATATCTGCTGCATGCCT	461	58.93	59.005	(TTTAT)4	20	ClassII	AT rich SSR	EPCR|chr4=5881262	NoVPCR Hit Clementina Geno	--NA--	M1H5Si17901,marker_000762,---NA---,539,0,,,0,-
SiSSRM=001231	M4H2Si17902	ACCTCGGATAATGAAGTGGC	GTAGCTGCCCCATGAATTTT	361	59.009	59.046	(TG)9	18	ClassI	AT/GC Balance SSR	EPCR|chr4=5881947	NoVPCR Hit Clementina Geno	--NA--	M1H2Si17902,marker_000760,conserved hypothetical protein [Ricinus communis],537,1,3.68E-14,61.00%,0,-
SiSSRM=001232	M4H2Si17903	ATACCGGACCAAACACATGA	TCAGTTTTGCAGAAGATGGC	427	58.697	59.002	(TC)11	22	ClassII	AT/GC Balance SSR	EPCR|chr4=5887592	NoVPCR Hit Clementina Geno	--NA--	M1H2Si17903,marker_000763,---NA---,541,0,,,0,-
SiSSRM=001233	M4H3Si17906	ACAACAATACCAGCCGATCA	TCCGAAATGGAGAATTAGGG	183	59.002	58.971	(ATT)6	18	ClassI	AT rich SSR	EPCR|chr4=5915469	MonoMorphic	scaffold_4	M1H3Si17906,marker_000764,---NA---,537,0,,,0,-
SiSSRM=001234	M4H2Si17908	AGGCACCACCATCAGTTACA	ACATCAGCCATACCGACAAA	489	59.01	59.002	(GT)16	32	ClassII	AT/GC Balance SSR	EPCR|chr4=5928538	MonoMorphic	scaffold_4	M1H2Si17908,marker_000765,---NA---,551,0,,,0,-
SiSSRM=001235	M4H4Si17910	GCATTTTTCATCCTCACACC	CTATCGATGAGCAGCTTTGC	153	57.99	58.775	(TTTA)5	20	ClassII	AT rich SSR	EPCR|chr4=5944925	MonoMorphic	scaffold_4	M1H4Si17910,marker_000766,---NA---,539,0,,,0,-
SiSSRM=001236	M4H3Si17912	CCATTCCTTATCATTGTGCG	ATGTGTTCTTGAACGGGACA	434	58.991	58.984	(ATT)8	24	ClassII	AT rich SSR	EPCR|chr4=5949017	MonoMorphic	scaffold_4	M1H3Si17912,marker_000767,---NA---,543,0,,,0,-
SiSSRM=001237	M4H2Si17914	GCACCTAAGCAAAGCTCCTT	CCATGATTCTGGCTGATGTC	238	58.745	59.04	(TA)14	28	ClassII	AT rich SSR	EPCR|chr4=6007300	MonoMorphic	scaffold_4	M1H2Si17914,marker_000768,---NA---,547,0,,,0,-
SiSSRM=001238	M4H2Si17916	TCGCAGAGGTTGAAAAGCTA	TCTCAAGTCTTTCCGCATTG	491	58.796	58.999	(AT)15	30	ClassII	AT rich SSR	EPCR|chr4=6014618	MonoMorphic	scaffold_4	M1H2Si17916,marker_000769,---NA---,549,0,,,0,-
SiSSRM=001239	M4H2Si17920	TTGGTATGTCATCGGATTGG	TGTGATGAGCAAGCAGTCAA	463	59.2	59.113	(AG)20	40	ClassII	AT/GC Balance SSR	EPCR|chr4=6045903	MonoMorphic	scaffold_4	M1H2Si17920,marker_000772,---NA---,559,0,,,0,-
SiSSRM=001240	M4H5Si17921	AGGATACGGATCTGGATTGG	TGCTTATTGGGGTGACAGAG	399	58.813	58.722	(TTTTA)4	20	ClassII	AT rich SSR	EPCR|chr4=6069316	MonoMorphic	scaffold_4	M1H5Si17921,marker_000773,---NA---,539,0,,,0,-
SiSSRM=001241	M4H5Si17924	TGGGATTAGAGGGTTGAGATG	TTCCATAATCGCAGTCTTGC	435	58.992	58.872	(AATAA)4	20	ClassII	AT rich SSR	EPCR|chr4=6117048	MonoMorphic	scaffold_4	M1H5Si17924,marker_000774,---NA---,539,0,,,0,-
SiSSRM=001242	M4H3Si17926	TTTGAGTTAAGGTGGGAGCA	TCAAGGGGCTTTCTCTGATT	343	58.352	58.861	(TTA)6	18	ClassI	AT rich SSR	EPCR|chr4=6127647	MonoMorphic	scaffold_4	M1H3Si17926,marker_000775,---NA---,537,0,,,0,-
SiSSRM=001243	M4H3Si17927	CAATAGCAAATATGCACGCC	AATGCTAGCCTCGCCACTAT	471	59.197	58.979	(TTA)9	27	ClassII	AT rich SSR	EPCR|chr4=6128905	MonoMorphic	scaffold_4	M1H3Si17927,marker_000776,---NA---,546,0,,,0,-
SiSSRM=001244	M4H5Si17929	TGACTGGTGAAACGGTTTGT	AACATCGTTACTCGCTGCAC	421	59.034	58.955	(ATGCC)4	20	ClassII	GC rich SSR	EPCR|chr4=6162787	MonoMorphic	scaffold_4	M1H5Si17929,marker_000777,---NA---,539,0,,,0,-
SiSSRM=001245	M4H2Si17930	CATTCTTCCAGCTCCAGACA	GTTCCAATCATCAATGCTGC	404	58.957	59.082	(AT)8	16	ClassI	AT rich SSR	EPCR|chr4=6166407	Poly	scaffold_4	M1H2Si17930,marker_000778,---NA---,535,0,,,0,-
SiSSRM=001246	M4H3Si17931	ATCTGATCACCCAAATCCGT	AGTGATGAGACCGATGGTGA	257	59.218	59.05	(TCA)6	18	ClassI	AT rich SSR	EPCR|chr4=6167065	MonoMorphic	scaffold_4	M1H3Si17931,marker_000780,---NA---,537,0,,,0,-
SiSSRM=001247	M4H2Si17933	CATGTAATAAGCACGTGGGG	TTTACGAGTCGATCCAGTGC	320	58.917	58.877	(TA)8	16	ClassI	AT rich SSR	EPCR|chr4=6172071	Poly	scaffold_4	M1H2Si17933,marker_000779,---NA---,535,0,,,0,-
SiSSRM=001248	M4H4Si17934	TGATGGTCCCTCGTGTTAAA	GGTACTGCGGGATTAACGAT	407	58.973	58.93	(AAAG)6	24	ClassII	AT rich SSR	EPCR|chr4=6172642	NoVPCR Hit Clementina Geno	--NA--	M1H4Si17934,marker_000781,---NA---,543,0,,,0,-
SiSSRM=001249	M4H3Si17936	GTCCTCGGATGCTTATGGTT	TGACCAGAGAGAGATGCAGG	222	59.009	59.074	(ATC)8	24	ClassII	AT rich SSR	EPCR|chr4=6179128	Poly	scaffold_4	M1H3Si17936,marker_000783,---NA---,543,0,,,0,-
SiSSRM=001250	M4H2Si17937	CATCTTGGCCTTAAATCGCT	AGAGGTGCTAGGTGGTTGCT	429	59.32	58.968	(CT)8	16	ClassI	AT/GC Balance SSR	EPCR|chr4=6181791	Poly	scaffold_4	M1H2Si17937,marker_000782,---NA---,535,0,,,0,-
SiSSRM=001251	M4H5Si17942	CCTTCAATCAACGGGTCTTT	ACATCACTGCATACGCCAAT	302	59.028	59.031	(TTTAT)4	20	ClassII	AT rich SSR	EPCR|chr4=6235567	Poly	scaffold_4	M1H5Si17942,marker_000786,---NA---,539,0,,,0,-
SiSSRM=001252	M4H2Si17943	GCGACAGTCTTCTTGAATATCG	TAGTTGCCCGAGACAATCAG	484	59	58.874	(TG)8	16	ClassI	AT/GC Balance SSR	EPCR|chr4=6240792	Poly	scaffold_4	M1H2Si17943,marker_000784,---NA---,535,0,,,0,-
SiSSRM=001253	M4H2Si17944	CCCTCTCAGCTCACAATTCA	GCCGTAGGAGAGAGTTGAGG	271	58.957	59.04	(TC)8	16	ClassI	AT/GC Balance SSR	EPCR|chr4=6242619	NoVPCR Hit Clementina Geno	--NA--	M1H2Si17944,marker_000785,---NA---,535,0,,,0,-
SiSSRM=001254	M4H2Si17948	TGCCACAACCAAGAAAGAAG	GATGCCGTCCAAACAAGATA	319	58.897	58.574	(TA)10	20	ClassII	AT rich SSR	EPCR|chr4=6294735	Poly	scaffold_4	M1H2Si17948,marker_000787,---NA---,539,0,,,0,-
SiSSRM=001255	M4H2Si17949	AGCTTGATATGAGTTCGCCC	TCTTGCCCTTCTTCCTCTGT	356	59.297	59.014	(TA)16	32	ClassII	AT rich SSR	EPCR|chr4=6295565	NoVPCR Hit Clementina Geno	--NA--	M1H2Si17949,marker_000788,40s ribosomal protein s8,551,20,1.89E-17,93.70%,5,C:ribosome; F:structural molecule activity; P:protein metabolic process; P:cellular process; C:mitochondrion,-
SiSSRM=001256	M4H2Si17950	GCAGGCAGCAGTAGTGAAAG	CCCCCAGTTGTTTCTGACTT	270	58.828	59.037	(AG)11	22	ClassII	AT/GC Balance SSR	EPCR|chr4=6297084	NoVPCR Hit Clementina Geno	--NA--	M1H2Si17950,marker_000789,---NA---,541,0,,,0,-
SiSSRM=001257	M4H2Si17951	CATGAAGGTTTCAGCCATTG	ACATCACCTTCTCGAGTCCC	293	59.123	59.105	(TA)8	16	ClassI	AT rich SSR	EPCR|chr4=6304101	MonoMorphic	scaffold_4	M1H2Si17951,marker_000790,---NA---,535,0,,,0,-
SiSSRM=001258	M4H2Si17952	ATGCAGCGAATGTGAGAAAG	CCTCAAGGAAACTCCCATGT	158	59.028	58.989	(AG)9	18	ClassI	AT/GC Balance SSR	EPCR|chr4=6308088	MonoMorphic	scaffold_4	M1H2Si17952,marker_000791,---NA---,537,0,,,0,-
SiSSRM=001259	M4H2Si17955	TAGATCCCTGAGCCGAGACT	AACTTTACTTCGGACAGCGG	402	58.992	59.378	(AG)11	22	ClassII	AT/GC Balance SSR	EPCR|chr4=6320302	Poly	scaffold_4	M1H2Si17955,marker_000793,---NA---,541,0,,,0,-
SiSSRM=001260	M4H4Si17958	GTACATTAGCCAGTGGCGTG	GAACAATGAAGCCTGAAGCA	498	59.224	59.002	(ATAA)5	20	ClassII	AT rich SSR	EPCR|chr4=6356140	MonoMorphic	scaffold_4	M1H4Si17958,marker_000796,---NA---,539,0,,,0,-
SiSSRM=001261	M4H4Si17959	CATTGGTTCGGTAAATGGGT	AATCAGGTCTGGATCTTGGG	452	59.546	58.94	(ATTT)5	20	ClassII	AT rich SSR	EPCR|chr4=6357534	MonoMorphic	scaffold_4	M1H4Si17959,marker_000797,---NA---,539,0,,,0,-
SiSSRM=001262	M4H2Si17966	ACTGGAGGATGATGAAAGGG	GAAGTTTCCAACCTGGCATT	486	58.94	59.031	(AC)11	22	ClassII	AT/GC Balance SSR	EPCR|chr4=6383172	Poly	scaffold_4	M1H2Si17966,marker_000799,---NA---,541,0,,,0,-
SiSSRM=001263	M4H3Si17967	CGTAGCCAAAACTCCCAAAT	CCGAAGATGGAGGGAACTAA	327	59.087	59.122	(GAA)8	24	ClassII	AT rich SSR	EPCR|chr4=6388457	Poly	scaffold_4	M1H3Si17967,marker_000802,---NA---,543,0,,,0,-
SiSSRM=001264	M4H2Si17969	GGACATTATGGCAATGCAAC	TATACCCTTCTGCGTCACCA	194	58.849	59.148	(AC)13	26	ClassII	AT/GC Balance SSR	EPCR|chr4=6391384	Poly	scaffold_4	M1H2Si17969,marker_000801,---NA---,545,0,,,0,-
SiSSRM=001265	M4H2Si17972	TCGGTCTTTTAGCTTGTTCC	GCAGGCCTAGGGCTTTTTAT	445	57.096	59.722	(AC)9	18	ClassI	AT/GC Balance SSR	EPCR|chr4=6410761	Poly	scaffold_4	M1H2Si17972,marker_000803,---NA---,537,0,,,0,-
SiSSRM=001266	M4H2Si17973	TCACATGTACCGTCATTCACAC	GCAGGCCTAGGGCTTTTTAT	494	59.344	59.722	(AC)8	16	ClassI	AT/GC Balance SSR	EPCR|chr4=6411128	Poly	scaffold_4	M1H2Si17973,marker_000804,---NA---,535,0,,,0,-
SiSSRM=001267	M4H2Si17974	CGGTACAGCAGATCCTCTTTC	TTTCATACACAGAGGCAGGC	333	58.947	58.877	(AC)8	16	ClassI	AT/GC Balance SSR	EPCR|chr4=6412020	NoVPCR Hit Clementina Geno	--NA--	M1H2Si17974,marker_000805,---NA---,535,0,,,0,-
SiSSRM=001268	M4H2Si17976	GGCGTCAATTTTGGGTACTT	ACATCATTTCCTTTGGGAGC	437	58.952	58.984	(AC)8	16	ClassI	AT/GC Balance SSR	EPCR|chr4=6431242	MonoMorphic	scaffold_4	M1H2Si17976,marker_000806,---NA---,535,0,,,0,-
SiSSRM=001269	M4H3Si17977	CTCTTTCAACTCCTGCCTCC	AAATCAGCCTAGGGAACGAA	357	59.014	58.787	(AAT)10	30	ClassII	AT rich SSR	EPCR|chr4=6432108	MonoMorphic	scaffold_4	M1H3Si17977,marker_000807,s-adenosyl-l-methionine:salicylic acid carboxyl methyltransferase-like protein,549,18,8.51E-19,90.83%,2,F:transferase activity; P:multicellular organismal development,-
SiSSRM=001270	M4H2Si17979	GAAGGCATCGCATTAAGTCA	CTGCATCCCATGTTTCAGTC	500	58.872	59.09	(TC)10	20	ClassII	AT/GC Balance SSR	EPCR|chr4=6449206	Poly	scaffold_4	M1H2Si17979,marker_000808,low quality protein: 65-kda microtubule-associated protein 1-like,539,20,5.86E-36,81.35%,0,-
SiSSRM=001271	M4H2Si17984	TTCCAGGTTGATGCTGACAT	TCCATTTCCTTCCAAAGAGG	341	59.09	59.097	(AT)11	22	ClassII	AT rich SSR	EPCR|chr4=6477318	NoVPCR Hit Clementina Geno	--NA--	M1H2Si17984,marker_000809,gdsl-motif lipase hydrolase family protein,541,20,8.61E-15,94.75%,3,C:cellular_component; P:metabolic process; F:hydrolase activity,-
SiSSRM=001272	M4H2Si17987	TTGGCTCAGGTCCAATATGA	CCCATTGTTGGTGAGTGAAA	415	59.075	59.389	(AG)8	16	ClassI	AT/GC Balance SSR	EPCR|chr4=6485910	Poly	scaffold_4	M1H2Si17987,marker_000810,calcium-binding ef hand family protein,535,20,1.54E-19,57.30%,3,F:GTP binding; F:GTPase activity; F:calcium ion binding
SiSSRM=001273	M4H5Si17989	CCTTTTGCAACAGTCACTTG	GCGTTTGGCACACTGTATTG	500	56.961	60.18	(TAATA)4	20	ClassII	AT rich SSR	EPCR|chr4=6494628	Poly	scaffold_4	M1H5Si17989,marker_000813,---NA---,539,0,,,0,-
SiSSRM=001274	M4H2Si17990	GCAAAGCCAAGAGGATTAGG	CATTCATACGTTGACCCAGG	310	58.928	58.847	(CA)11	22	ClassII	AT/GC Balance SSR	EPCR|chr4=6500027	Poly	scaffold_4	M1H2Si17990,marker_000811,---NA---,541,0,,,0,-
SiSSRM=001275	M4H2Si17992	TTTGCCACTTCCTTCTTCCT	TCCAAGCAATTGTGTCCCTA	392	58.909	59.123	(AT)8	16	ClassI	AT rich SSR	EPCR|chr4=6503061	NoVPCR Hit Clementina Geno	--NA--	M1H2Si17992,marker_000812,---NA---,535,0,,,0,-
SiSSRM=001276	M4H3Si17996	TCCAGATTCGAATGGGAGTAG	CCAGCAGTCCGAAATAGGAT	367	59.136	59.15	(AAT)7	21	ClassII	AT rich SSR	EPCR|chr4=6514939	Poly	scaffold_4	M1H3Si17996,marker_000814,---NA---,540,0,,,0,-
SiSSRM=001277	M4H5Si17997	CCCTAATAGGAAGGTGCTGG	ATCTAAAATGTTGGGGCTGG	274	58.669	58.903	(ATTTT)4	20	ClassII	AT rich SSR	EPCR|chr4=6517041	MonoMorphic	scaffold_4	M1H5Si17997,marker_000816,---NA---,539,0,,,0,-
SiSSRM=001278	M4H3Si17998	GATAACAACCCCACCCACTC	AGTGCGTAAGGCTGGATCTT	397	59.116	58.961	(ATA)8	24	ClassII	AT rich SSR	EPCR|chr4=6519254	MonoMorphic	scaffold_4	M1H3Si17998,marker_000815,glucan endo- -beta-glucosidase,543,20,3.62E-25,87.45%,4,C:cellular_component; P:metabolic process; F:hydrolase activity; F:binding,EC:3.2.1.0
SiSSRM=001279	M4H4Si18002	TGATGGAGACACCGATCACT	TGTATCCACTAACCGACGGA	486	59.05	58.999	(TTAA)6	24	ClassII	AT rich SSR	EPCR|chr4=6528365	Poly	scaffold_4	M1H4Si18002,marker_000817,endo- -beta-,543,20,5.07E-36,78.45%,4,F:hydrolase activity; P:metabolic process; C:cytoplasm; C:mitochondrion,EC:3.2.1.0
SiSSRM=001280	M4H3Si18003	AAACATCTTCCTGGCCAAAC	CGGAGTACGAATCAACCCTT	238	59.031	59.052	(AAT)7	21	ClassII	AT rich SSR	EPCR|chr4=6538989	Poly	scaffold_4	M1H3Si18003,marker_000819,---NA---,540,0,,,0,-
SiSSRM=001281	M4H5Si18005	GAGATGTGCCAACGTGATTC	GATGCGTAAATTAGCAAGCG	461	59.093	58.611	(TTATT)4	20	ClassII	AT rich SSR	EPCR|chr4=6549615	NoVPCR Hit Clementina Geno	--NA--	M1H5Si18005,marker_000820,hypothetical chloroplast rf21,539,20,2.28E-13,91.95%,3,F:nucleotide binding; C:chloroplast; F:hydrolase activity,EC:3.6.1.15
SiSSRM=001282	M4H2Si18006	TGTATGATGGTGGTCCCAGT	TAGGGGATTGAATTGGTGGT	492	58.643	59.101	(AT)13	26	ClassII	AT rich SSR	EPCR|chr4=6562226	Poly	scaffold_4	M1H2Si18006,marker_000821,---NA---,545,0,,,0,-
SiSSRM=001283	M4H2Si18007	CGAAATGTTTCCAGCTACGA	ACGAGGGGGTGTGATGTTAT	283	58.917	59.141	(AC)9	18	ClassI	AT/GC Balance SSR	EPCR|chr4=6569056	NoVPCR Hit Clementina Geno	--NA--	M1H2Si18007,marker_000822,---NA---,537,0,,,0,-
SiSSRM=001284	M4H2Si18008	ATGGATTGCCTTGAAGACCT	TTATTAGCCGGGGTTACTGC	459	58.595	59.101	(GT)9	18	ClassI	AT/GC Balance SSR	EPCR|chr4=6573324	NoVPCR Hit Clementina Geno	--NA--	M1H2Si18008,marker_000823,---NA---,537,0,,,0,-
SiSSRM=001285	M4H2Si18011	ATGCACCACACCAACAACTT	ATGAAATCCCTTCTTGGCAC	482	58.909	58.984	(AG)17	34	ClassII	AT/GC Balance SSR	EPCR|chr4=6592521	Poly	scaffold_4	M1H2Si18011,marker_000824,---NA---,553,0,,,0,-
SiSSRM=001286	M4H3Si18012	TGAGTGGACTGAAGACTCGG	TGCGTCGTCATTATTTACCC	359	58.964	58.508	(ATT)6	18	ClassI	AT rich SSR	EPCR|chr4=6600693	MonoMorphic	scaffold_4	M1H3Si18012,marker_000825,---NA---,537,0,,,0,-
SiSSRM=001287	M4H2Si18015	GTAAAGCCACAGGCAATTCA	TTGTCTCCCTCGGTCTCTCT	326	58.773	58.974	(AG)8	16	ClassI	AT/GC Balance SSR	EPCR|chr4=6626510	MonoMorphic	scaffold_4	M1H2Si18015,marker_000826,---NA---,535,0,,,0,-
SiSSRM=001288	M4H4Si18017	GAATTTCTGCATGGCATACG	TGCAACGATATTGGGAGAAG	341	59.14	58.721	(TAAA)8	32	ClassII	AT rich SSR	EPCR|chr4=6646532	MonoMorphic	scaffold_4	M1H4Si18017,marker_000827,---NA---,551,0,,,0,-
SiSSRM=001289	M4H2Si18019	ATGGCATATGGGTGTGATTG	TATATGTGTGATGCGCCTGT	396	59.079	57.6	(TG)8	16	ClassI	AT/GC Balance SSR	EPCR|chr4=6669386	Poly	scaffold_4	M1H2Si18019,marker_000828,---NA---,535,0,,,0,-
SiSSRM=001290	M4H5Si18020	TCTCACCTCCCTTTTGATCC	ACCACTCGTTTCTCATCACG	469	59.065	58.725	(CTTTT)4	20	ClassII	AT rich SSR	EPCR|chr4=6669962	Poly	scaffold_4	M1H5Si18020,marker_000829,---NA---,539,0,,,0,-
SiSSRM=001291	M4H3Si18023	AAAATTACCGGCTGGTATGC	CCTCGTGGAAAACAGTTTGA	394	58.969	58.746	(AAT)6	18	ClassI	AT rich SSR	EPCR|chr4=6694919	MonoMorphic	scaffold_4	M1H3Si18023,marker_000830,---NA---,537,0,,,0,-
SiSSRM=001292	M4H3Si18024	TTTGGGCGACAGATAAGTTG	CTCAACCAAGCTCACCAAAA	442	58.771	58.897	(CAC)6	18	ClassI	GC rich SSR	EPCR|chr4=6714507	Poly	scaffold_4	M1H3Si18024,marker_000831,---NA---,537,0,,,0,-
SiSSRM=001293	M4H3Si18025	GGGTTTGCCAGTAACGAAGT	ATTGCATTTCTCACGCTACG	461	59.101	58.945	(GGC)6	18	ClassI	GC rich SSR	EPCR|chr4=6715122	MonoMorphic	scaffold_4	M1H3Si18025,marker_000832,---NA---,537,0,,,0,-
SiSSRM=001294	M4H4Si18027	CTGATGTTGAGGGCTTGCTA	CCCCTATTCAGTGACCAACC	370	59.024	59.259	(TTTC)8	32	ClassII	AT rich SSR	EPCR|chr4=6721159	MonoMorphic	scaffold_4	M1H4Si18027,marker_000833,---NA---,551,0,,,0,-
SiSSRM=001295	M4H3Si18030	TTCCCAAAAGCAATACTCCC	CATCTCTCCCCCAACACTCT	282	59.019	59.101	(ACC)7	21	ClassII	GC rich SSR	EPCR|chr4=6738512	MonoMorphic	scaffold_4	M1H3Si18030,marker_000835,---NA---,540,0,,,0,-
SiSSRM=001296	M4H5Si18031	AACCAACATCTAACCGAGGC	TAGATCATCCCCATCTGCAA	434	59.056	59.027	(AAAAT)4	20	ClassII	AT rich SSR	EPCR|chr4=6748266	MonoMorphic	scaffold_4	M1H5Si18031,marker_000837,---NA---,539,0,,,0,-
SiSSRM=001297	M4H3Si18032	GATCAATGCCAGCTGCTTC	TGATTAACCTACGCCTTCCC	476	59.497	59.043	(ATA)6	18	ClassI	AT rich SSR	EPCR|chr4=6753498	MonoMorphic	scaffold_4	M1H3Si18032,marker_000836,---NA---,537,0,,,0,-
SiSSRM=001298	M4H2Si18037	TGCAGAGGTTGTAAGATGGC	CACGCTGTTAAATCATGTGG	312	58.877	57.635	(AT)87	174	ClassII	AT rich SSR	EPCR|chr4=6791761	Poly	scaffold_4	M1H2Si18037,marker_000840,---NA---,693,0,,,0,-
SiSSRM=001299	M4H3Si18039	GAAATGTGGTGCAGAGAACA	CCCCAGTTAATGCCCTCTTA	479	57.203	59.04	(TTA)7	21	ClassII	AT rich SSR	EPCR|chr4=6817143	NoVPCR Hit Clementina Geno	--NA--	M1H3Si18039,marker_000842,---NA---,540,0,,,0,-
SiSSRM=001300	M4H3Si18041	ACGAACCTCGACGGTAAGAG	CCCTGCTGTTCGTTCTTCTT	273	59.353	59.473	(AAC)6	18	ClassI	AT rich SSR	EPCR|chr4=6819125	Poly	scaffold_4	M1H3Si18041,marker_000843,---NA---,537,0,,,0,-
SiSSRM=001301	M4H2Si18043	GATCTACCAACTCCGGCAAT	CGGAAGTTTATGTGGTGTGAG	465	59.009	58.146	(AT)10	20	ClassII	AT rich SSR	EPCR|chr4=6825756	Poly	scaffold_4	M1H2Si18043,marker_000844,---NA---,539,0,,,0,-
SiSSRM=001302	M4H2Si18050	CGCGTTCCATAGCAAATCTA	CGTCGACCAACATTTCAAAC	458	58.936	59.024	(AT)11	22	ClassII	AT rich SSR	EPCR|chr4=6876529	NoVPCR Hit Clementina Geno	--NA--	M1H2Si18050,marker_000848,---NA---,541,0,,,0,-
SiSSRM=001303	M4H4Si18052	CAATTTTCTGGGCTTCATGG	CAATTCTGCTTCCGCTACG	500	60.439	59.576	(ATAC)86	344	ClassII	AT rich SSR	EPCR|chr4=6895105	NoVPCR Hit Clementina Geno	--NA--	M1H4Si18052,marker_000851,---NA---,863,0,,,0,-
SiSSRM=001304	M4H2Si18053	GCTTCAAAGCTCCTCCATTC	GGGACCCTATCCATGCTTTA	388	59.009	58.857	(CT)10	20	ClassII	AT/GC Balance SSR	EPCR|chr4=6898869	MonoMorphic	scaffold_4	M1H2Si18053,marker_000850,---NA---,539,0,,,0,-
SiSSRM=001305	M4H6Si18054	CGGGAAGAACAGACAATGAA	AGGAAAGTGGTGATGAAGGG	284	58.695	58.989	(CCAACA)4	24	ClassII	AT/GC Balance SSR	EPCR|chr4=6899918	MonoMorphic	scaffold_4	M1H6Si18054,marker_000852,---NA---,543,0,,,0,-
SiSSRM=001306	M4H3Si18055	ACAACTCGCATGCAGTAAGG	CACGGATTCAAGATTTCACG	438	58.952	59.123	(TTA)12	36	ClassII	AT rich SSR	EPCR|chr4=6922284	NoVPCR Hit Clementina Geno	--NA--	M1H3Si18055,marker_000853,---NA---,555,0,,,0,-
SiSSRM=001307	M4H2Si18056	CACCACAAAATGAATGGGTG	TTCACTTCTGCACCTTGCTT	406	59.667	58.65	(AT)15	30	ClassII	AT rich SSR	EPCR|chr4=6935831	MonoMorphic	scaffold_4	M1H2Si18056,marker_000854,---NA---,549,0,,,0,-
SiSSRM=001308	M4H3Si18059	GCTAGGCAAATTTCAAAGGC	TGGGGTTGTTGATAATGGTG	357	58.969	59.097	(TCG)6	18	ClassI	GC rich SSR	EPCR|chr4=6943707	MonoMorphic	scaffold_4	M1H3Si18059,marker_000855,pinus taeda anonymous locus 2_9289_01 genomic sequence,537,20,3.80E-20,94.40%,2,F:molecular_function; P:biological_process
SiSSRM=001309	M4H3Si18061	GTTGGTCCCAGAAAGTCTGA	CAATGAGCCAACACAAAAGG	493	57.679	59.17	(ATA)6	18	ClassI	AT rich SSR	EPCR|chr4=6944969	NoVPCR Hit Clementina Geno	--NA--	M1H3Si18061,marker_000857,---NA---,537,0,,,0,-
SiSSRM=001310	M4H3Si18063	GTTTCGTGGGTCCTCTCACT	GGACATAGGCCAAGACACAG	344	59.153	58.158	(AAT)6	18	ClassI	AT rich SSR	EPCR|chr4=6948364	MonoMorphic	scaffold_4	M1H3Si18063,marker_000858,---NA---,537,0,,,0,-
SiSSRM=001311	M4H2Si18070	GTCCCATGCTTCTCCATTTT	TATCAAGCAGTGCGAAGGAC	426	58.984	59.028	(TA)10	20	ClassII	AT rich SSR	EPCR|chr4=6991537	Poly	scaffold_4	M1H2Si18070,marker_000861,---NA---,539,0,,,0,-
SiSSRM=001312	M4H3Si18072	AGCTGCAGCCCTCTCAGTAT	CAGCAAACCCCTCAACTACA	400	59.216	58.773	(ATC)8	24	ClassII	AT rich SSR	EPCR|chr4=6994090	MonoMorphic	scaffold_4	M1H3Si18072,marker_000863,calmodulin-domain protein kinase 9,543,20,8.59E-19,75.05%,6,F:kinase activity; P:protein metabolic process; P:cellular process; P:signal transduction; F:nucleotide binding; P:metabolic process,EC:2.7.11.17
SiSSRM=001313	M4H2Si18073	TTCAGTTGATGTCGTGGGTT	ATTGTGGGGGCTAAATGTTC	327	58.984	58.765	(AG)11	22	ClassII	AT/GC Balance SSR	EPCR|chr4=7006190	Poly	scaffold_4	M1H2Si18073,marker_000865,---NA---,541,0,,,0,-
SiSSRM=001314	M4H3Si18074	GCTGTTTCCAGTTCATTCACAG	ATCCTGAGGAGATAGGGGCT	414	59.78	59.118	(ATA)9	27	ClassII	AT rich SSR	EPCR|chr4=7007981	NoVPCR Hit Clementina Geno	--NA--	M1H3Si18074,marker_000868,---NA---,546,0,,,0,-
SiSSRM=001315	M4H2Si18075	GAGGAAGTGCAGATGCAGAA	TAGTAGCAGCAGCGTGTGTG	464	59.116	58.839	(AT)11	22	ClassII	AT rich SSR	EPCR|chr4=7009039	Poly	scaffold_4	M1H2Si18075,marker_000866,---NA---,541,0,,,0,-
SiSSRM=001316	M4H2Si18076	TTGCCTTTGAATCGTAGCAG	GATGAACTGAGGGCAGGATT	261	59.062	59.094	(TA)12	24	ClassII	AT rich SSR	EPCR|chr4=7010274	MonoMorphic	scaffold_4	M1H2Si18076,marker_000867,calcium dependent protein kinase,543,20,2.56E-27,52.60%,8,F:kinase activity; F:ATP binding; F:protein kinase activity; F:calcium ion binding; F:transferase activity; F:nucleotide binding; P:protein amino acid phosphorylation; F:protein serine/threonine kinase activity
SiSSRM=001317	M4H5Si18077	AACCCGTCCAAAGGAAGAC	AGGAGTTCAGGACAAGATTCTG	429	58.978	57.52	(TATTT)4	20	ClassII	AT rich SSR	EPCR|chr4=7013157	Poly	scaffold_4	M1H5Si18077,marker_000869,---NA---,539,0,,,0,-
SiSSRM=001318	M4H5Si18081	CCATCCCTGTAAATTCCACC	ATTGGTCGTTTCCTTTCCTG	301	59.101	59.028	(AAAAT)4	20	ClassII	AT rich SSR	EPCR|chr4=7047575	Poly	scaffold_4	M1H5Si18081,marker_000871,---NA---,539,0,,,0,-
SiSSRM=001319	M4H2Si18082	GCATGAACTGTAACGGGAAG	CATTGAACCTCTAGCCTCCAG	172	58.228	58.945	(TA)11	22	ClassII	AT rich SSR	EPCR|chr4=7073132	Poly	scaffold_4	M1H2Si18082,marker_000872,---NA---,541,0,,,0,-
SiSSRM=001320	M4H2Si18086	CCAGATTTAGAGCGTCACGA	CTGGGAGTCTCGGATTTGAT	184	59.024	59.09	(GT)14	28	ClassII	AT/GC Balance SSR	EPCR|chr4=7127362	Poly	scaffold_4	M1H2Si18086,marker_000874,---NA---,547,0,,,0,-
SiSSRM=001321	M4H2Si18087	CCACACTCCCCCAATAAAAC	CGTGGCATAAGATCGACAAC	383	59.146	59.152	(TC)8	16	ClassI	AT/GC Balance SSR	EPCR|chr4=7142344	Poly	scaffold_4	M1H2Si18087,marker_000875,---NA---,535,0,,,0,-
SiSSRM=001322	M4H3Si18093	GTCCTAACCCAATGCTTGCT	GGCACTAATGGTGTGGACTG	283	59.198	59.01	(AAC)6	18	ClassI	AT rich SSR	EPCR|chr4=7167942	MonoMorphic	scaffold_4	M1H3Si18093,marker_000881,---NA---,537,0,,,0,-
SiSSRM=001323	M4H4Si18094	TCGTGTTCGTGTCGTATGAA	CCAAACATTAGAGCTGGCAA	395	58.703	58.917	(TATG)8	32	ClassII	AT rich SSR	EPCR|chr4=7170786	MonoMorphic	scaffold_4	M1H4Si18094,marker_000882,---NA---,551,0,,,0,-
SiSSRM=001324	M4H2Si18096	TTGTCTCCTCTGTTTCTCTCTC	ACGTTGCGTGAAGCTAAGTT	492	55.393	57.719	(TC)9	18	ClassI	AT/GC Balance SSR	EPCR|chr4=7202216	MonoMorphic	scaffold_4	M1H2Si18096,marker_000883,---NA---,537,0,,,0,-
SiSSRM=001325	M4H4Si18101	CAAACATGCAGACCCAAATC	ATTTCAAGTTCTGTTCCGGG	166	58.976	59.028	(ATAA)5	20	ClassII	AT rich SSR	EPCR|chr4=7259083	MonoMorphic	scaffold_4	M1H4Si18101,marker_000885,---NA---,539,0,,,0,-
SiSSRM=001326	M4H3Si18102	TTTACAAAGGCGTCAAGTGC	AAGCGCAACCTTTCAATCTC	262	58.967	59.457	(AAT)6	18	ClassI	AT rich SSR	EPCR|chr4=7274673	NoVPCR Hit Clementina Geno	--NA--	M1H3Si18102,marker_000886,---NA---,537,0,,,0,-
SiSSRM=001327	M4H3Si41068	TTCAGAGAAGCAATTCGGTG	ATTTCAGGGTTCTCACTGCC	193	58.999	59.141	(GAT)6	18	ClassI	AT rich SSR	EPCR|chr4=7375463	MonoMorphic	scaffold_64	M1H3Si41068,marker_000888,rio kinase 2,537,20,1.98E-17,53.20%,4,F:ATP binding; P:protein amino acid phosphorylation; F:catalytic activity; F:protein serine/threonine kinase activity
SiSSRM=001328	M4H3Si41071	CAAGTCTGCTGTCTGCATCC	GCTTGTATGGTTTGGTTGTACC	492	59.577	58.427	(ATG)18	54	ClassII	AT rich SSR	EPCR|chr4=7410395	Poly	scaffold_64	M1H3Si41071,marker_000889,---NA---,573,0,,,0,-
SiSSRM=001329	M4H2Si41074	CTTTTAGTTCGGCACCATCA	TCTTCCTCCACCACAAATGA	358	58.771	59.059	(CA)9	18	ClassI	AT/GC Balance SSR	EPCR|chr4=7438858	Poly	scaffold_43	M1H2Si41074,marker_000891,uncharacterized protein loc100853142,537,6,1.12E-13,71.67%,2,P:proteolysis; F:cysteine-type peptidase activity
SiSSRM=001330	M4H2Si41077	TATTTGTGACTGTTCGGGGA	TGAGTAAGCCATCAACTCCA	354	58.973	56.821	(TA)13	26	ClassII	AT rich SSR	EPCR|chr4=7472864	NoVPCR Hit Clementina Geno	--NA--	M1H2Si41077,marker_000893,---NA---,545,0,,,0,-
SiSSRM=001331	M4H3Si41085	AATAGACGGAGCTCTCGGAA	ATCTCCCTATCATCGGCAAC	377	59.031	58.962	(ATT)8	24	ClassII	AT rich SSR	EPCR|chr4=7520942	Poly	scaffold_64	M1H3Si41085,marker_000894,desiccation protectant protein lea14-like protein,543,20,1.17E-32,88.05%,2,P:response to stress; P:response to abiotic stimulus,-
SiSSRM=001332	M4H2Si41086	ATATTGCAAGGGAGCTGTCC	GAATTTCCTGCTGCTGTACG	258	59.154	58.529	(TA)10	20	ClassII	AT rich SSR	EPCR|chr4=7527644	NoVPCR Hit Clementina Geno	--NA--	M1H2Si41086,marker_000895,---NA---,539,0,,,0,-
SiSSRM=001333	M4H2Si41087	ATATTGCAAGGGAGCTGTCC	AGGTGTATATGGCCGCATTT	405	59.154	59.324	(TA)12	24	ClassII	AT rich SSR	EPCR|chr4=7528462	Poly	scaffold_64	M1H2Si41087,marker_000896,---NA---,543,0,,,0,-
SiSSRM=001334	M4H3Si41088	GGTTCAGTTCGGTTTGGTCT	TTCTGTGCATTGATGTGGAG	464	59.04	58.186	(AAT)7	21	ClassII	AT rich SSR	EPCR|chr4=7539376	MonoMorphic	scaffold_64	M1H3Si41088,marker_000897,---NA---,540,0,,,0,-
SiSSRM=001335	M4H2Si41091	TCAGCGATTCTGACATGTTG	GTGGGTCTATGCCGAGAAAT	391	58.352	59.009	(CA)11	22	ClassII	AT/GC Balance SSR	EPCR|chr4=7585828	Poly	scaffold_64	M1H2Si41091,marker_000898,---NA---,541,0,,,0,-
SiSSRM=001336	M4H5Si41093	AAGTAATTCTGACGGGGACG	AGAATCAATCGGGAAGTTGG	464	59.052	58.981	(TCCCC)4	20	ClassII	GC rich SSR	EPCR|chr4=7590297	NoVPCR Hit Clementina Geno	--NA--	M1H5Si41093,marker_000902,---NA---,539,0,,,0,-
SiSSRM=001337	M4H3Si41095	GGGTTGAATGTCCTTTTCCT	GTTTTTGGAAGGCTCTTTCG	288	57.946	58.949	(TAT)7	21	ClassII	AT rich SSR	EPCR|chr4=7593487	NoVPCR Hit Clementina Geno	--NA--	M1H3Si41095,marker_000900,---NA---,540,0,,,0,-
SiSSRM=001338	M4H2Si41097	CAGTTTTAAAGCTTTCCCGC	AACCTTCCCAAATAACGCAC	319	59.01	58.952	(TC)9	18	ClassI	AT/GC Balance SSR	EPCR|chr4=7595070	NoVPCR Hit Clementina Geno	--NA--	M1H2Si41097,marker_000903,---NA---,537,0,,,0,-
SiSSRM=001339	M4H3Si40837	CACCCTGCACCTCAAAAATA	GGCCAAAGGCTAAAAGGAA	473	58.623	59.283	(ATT)6	18	ClassI	AT rich SSR	EPCR|chr4=7683630	NoVPCR Hit Clementina Geno	--NA--	M1H3Si40837,marker_000905,---NA---,537,0,,,0,-
SiSSRM=001340	M4H2Si40843	GCCAAACTCCCATGTTTTCT	GAGGCGAATCATGCAGACTA	404	59.031	58.979	(AT)12	24	ClassII	AT rich SSR	EPCR|chr4=7740801	NoVPCR Hit Clementina Geno	--NA--	M1H2Si40843,marker_000909,---NA---,543,0,,,0,-
SiSSRM=001341	M4H2Si40844	AAAGTGCGGGAAAGTGTAGG	GTTAATACCAAACCCACCCG	334	59.238	59.064	(AT)12	24	ClassII	AT rich SSR	EPCR|chr4=7748477	NoVPCR Hit Clementina Geno	--NA--	M1H2Si40844,marker_000910,---NA---,543,0,,,0,-
SiSSRM=001342	M4H3Si40847	ACCCATATTTGGCAGAAACC	CTGCTGTTTGTGGTTTTGGT	359	58.765	58.675	(AAT)6	18	ClassI	AT rich SSR	EPCR|chr4=7774535	NoVPCR Hit Clementina Geno	--NA--	M1H3Si40847,marker_000911,---NA---,537,0,,,0,-
SiSSRM=001343	M4H5Si40853	CAACGGGCAGTCTATTACGA	TTTGTAGGGTTAGGTTGGGC	465	58.796	58.949	(AGAGT)4	20	ClassII	AT rich SSR	EPCR|chr4=7826178	NoVPCR Hit Clementina Geno	--NA--	M1H5Si40853,marker_000913,---NA---,539,0,,,0,-
SiSSRM=001344	M4H2Si40855	GCATTCCATCCCTCGATACT	GCTGCCGATTTATGAGTGAA	483	58.962	58.872	(AT)13	26	ClassII	AT rich SSR	EPCR|chr4=7855220	NoVPCR Hit Clementina Geno	--NA--	M1H2Si40855,marker_000914,---NA---,545,0,,,0,-
SiSSRM=001345	M4H2Si40859	AGCGGTAAAGGACAGCAGTT	GATCGTCACCATCGTTTTTG	268	59.008	58.976	(AT)11	22	ClassII	AT rich SSR	EPCR|chr4=7872825	NoVPCR Hit Clementina Geno	--NA--	M1H2Si40859,marker_000915,---NA---,541,0,,,0,-
SiSSRM=001346	M4H3Si40860	ATTGCATGTGAAGTGGGTTG	AAAAGGATGCAGGTGTGTGT	383	59.42	58.058	(TTA)7	21	ClassII	AT rich SSR	EPCR|chr4=7878908	NoVPCR Hit Clementina Geno	--NA--	M1H3Si40860,marker_000916,---NA---,540,0,,,0,-
SiSSRM=001347	M4H5Si40861	CGGTTGCCCTAATTCTTGTT	GCTGCTGTTTGGATGAGAAA	435	59.087	59.002	(ATCGA)5	25	ClassII	AT rich SSR	EPCR|chr4=7905261	NoVPCR Hit Clementina Geno	--NA--	M1H5Si40861,marker_000917,---NA---,544,0,,,0,-
SiSSRM=001348	M4H5Si40862	GGTATGCAAACCAATCCGA	ACCGAACGTCTAAAATCCCA	223	59.34	59.429	(ATTTT)4	20	ClassII	AT rich SSR	EPCR|chr4=7919781	NoVPCR Hit Clementina Geno	--NA--	M1H5Si40862,marker_000919,---NA---,539,0,,,0,-
SiSSRM=001349	M4H2Si40863	TGAAGTATTGCTGGGAGCAG	ATCAAGTCTGCACGTCCGTA	459	59.024	59.318	(AT)10	20	ClassII	AT rich SSR	EPCR|chr4=7923700	NoVPCR Hit Clementina Geno	--NA--	M1H2Si40863,marker_000918,---NA---,539,0,,,0,-
SiSSRM=001350	M4H6Si40864	GTGCGATACATACGAGCGTT	TACCCACATCCAAATCCAGA	307	58.827	58.77	(ATCCGG)4	24	ClassII	GC rich SSR	EPCR|chr4=7924624	NoVPCR Hit Clementina Geno	--NA--	M1H6Si40864,marker_000920,---NA---,543,0,,,0,-
SiSSRM=001351	M4H2Si40866	TTACCCATCATTGTGCTCGT	GAAAATGGGAGGCCTGATAA	415	59.002	58.974	(AC)8	16	ClassI	AT/GC Balance SSR	EPCR|chr4=7936987	NoVPCR Hit Clementina Geno	--NA--	M1H2Si40866,marker_000921,---NA---,535,0,,,0,-
SiSSRM=001352	M4H2Si40868	ACGCTTCATTGTCATCCTGA	CACTCGCAGTGATCGATTTT	445	59.245	58.877	(AT)13	26	ClassII	AT rich SSR	EPCR|chr4=7943819	NoVPCR Hit Clementina Geno	--NA--	M1H2Si40868,marker_000922,---NA---,545,0,,,0,-
SiSSRM=001353	M4H4Si40872	ATTTTCTAGTGCTTCGCGTG	GGTTTTCCGTGACAACAGTG	489	58.201	59.034	(TTTA)5	20	ClassII	AT rich SSR	EPCR|chr4=7991561	NoVPCR Hit Clementina Geno	--NA--	M1H4Si40872,marker_000924,---NA---,539,0,,,0,-
SiSSRM=001354	M4H3Si40876	TGCAACTTCTGCTGTACCGT	TTGTCAACAGTGGTAGTGGTTG	421	59.515	58.602	(TAT)6	18	ClassI	AT rich SSR	EPCR|chr4=8041393	NoVPCR Hit Clementina Geno	--NA--	M1H3Si40876,marker_000926,---NA---,537,0,,,0,-
SiSSRM=001355	M4H4Si40878	ATAATCTGTCACCGCAACCA	GGAAAGCAGAGCATACCGAT	492	59.002	59.297	(AACT)5	20	ClassII	AT rich SSR	EPCR|chr4=8051301	NoVPCR Hit Clementina Geno	--NA--	M1H4Si40878,marker_000928,---NA---,539,0,,,0,-
SiSSRM=001356	M4H3Si40879	TACCAGTTGCCCCCTTGTAT	GCTGTTGTAACTCTGCTGTACG	466	59.312	57.804	(TAA)7	21	ClassII	AT rich SSR	EPCR|chr4=8065353	NoVPCR Hit Clementina Geno	--NA--	M1H3Si40879,marker_000929,---NA---,540,0,,,0,-
SiSSRM=001357	M4H3Si40880	CCTCATGGAATTGCTTGGAT	TCTGCATCACCATTAACCTCTC	471	59.894	59.198	(AAT)6	18	ClassI	AT rich SSR	EPCR|chr4=8074560	NoVPCR Hit Clementina Geno	--NA--	M1H3Si40880,marker_000930,---NA---,537,0,,,0,-
SiSSRM=001358	M4H5Si36609	TGGAAACCAGAAACTAGGGG	ATCGAATACCGAACCGACAT	159	59.024	59.273	(AACCG)4	20	ClassII	GC rich SSR	EPCR|chr4=8152186	Poly	scaffold_62	M1H5Si36609,marker_000934,---NA---,539,0,,,0,-
SiSSRM=001359	M4H5Si36610	AAAACCGAACCGAACTGAAC	TGATGGATTCAATGAGGTGG	476	59.077	59.296	(CGAAC)5	25	ClassII	GC rich SSR	EPCR|chr4=8152753	Poly	scaffold_62	M1H5Si36610,marker_000935,---NA---,544,0,,,0,-
SiSSRM=001360	M4H5Si36616	CAAGTTGTTCTCCAGCGAAA	TCTTGGTTGCTCCACTCTTG	321	59.047	59.007	(AAAGG)4	20	ClassII	AT rich SSR	EPCR|chr4=8222927	Poly	scaffold_62	M1H5Si36616,marker_000937,---NA---,539,0,,,0,-
SiSSRM=001361	M4H5Si36617	AGAAAGAGCCTGACCAAGGA	AAGTTGGACTTTTTGCACCC	184	59.014	59.077	(TTTTC)4	20	ClassII	AT rich SSR	EPCR|chr4=8252704	Poly	scaffold_62	M1H5Si36617,marker_000938,---NA---,539,0,,,0,-
SiSSRM=001362	M4H2Si36618	GTAGCCTAATTGCCCTGCTC	ATTTTTGCCATCCCTAGCAC	194	58.955	59.046	(AG)11	22	ClassII	AT/GC Balance SSR	EPCR|chr4=8265972	Poly	scaffold_62	M1H2Si36618,marker_000939,---NA---,541,0,,,0,-
SiSSRM=001363	M4H6Si36619	GCCAACTTGTTTGTCGTTTG	CGGCTCTGATTGGTACTGAG	442	59.22	58.469	(TATTTT)5	30	ClassII	AT rich SSR	EPCR|chr4=8268478	Poly	scaffold_62	M1H6Si36619,marker_000940,---NA---,549,0,,,0,-
SiSSRM=001364	M4H3Si36622	GCCAACGCAATTAGGTTACA	CATCGCCCAGTACAAGTGAC	405	58.701	59.165	(AAT)6	18	ClassI	AT rich SSR	EPCR|chr4=8342802	NoVPCR Hit Clementina Geno	--NA--	M1H3Si36622,marker_000942,---NA---,537,0,,,0,-
SiSSRM=001365	M4H4Si36625	TTGTGGACTTTGGGTCATTC	CCAAAATACGGGGCTAGTGT	299	58.387	58.973	(TATG)9	36	ClassII	AT rich SSR	EPCR|chr4=8375018	Poly	scaffold_62	M1H4Si36625,marker_000944,---NA---,555,0,,,0,-
SiSSRM=001366	M4H3Si36628	CATGGGGGTTGTGAATGAA	CTTGGCCGTACAGCAGATT	473	60.161	58.888	(TTA)6	18	ClassI	AT rich SSR	EPCR|chr4=8403974	NoVPCR Hit Clementina Geno	--NA--	M1H3Si36628,marker_000945,---NA---,537,0,,,0,-
SiSSRM=001367	M4H3Si36631	AATCTCATTCTCATGGGGGA	GTGGAATGCCATTGATGTGT	424	59.291	59.223	(TAT)9	27	ClassII	AT rich SSR	EPCR|chr4=8406270	Poly	scaffold_62	M1H3Si36631,marker_000949,---NA---,546,0,,,0,-
SiSSRM=001368	M4H3Si36635	TTCCCAGGACTGAAAAATCC	CGCTGAACAAGGAAAGTGAA	430	58.956	59.047	(AAT)8	24	ClassII	AT rich SSR	EPCR|chr4=8458712	MonoMorphic	scaffold_62	M1H3Si36635,marker_000950,---NA---,543,0,,,0,-
SiSSRM=001369	M4H2Si36637	TGTTAACTTCAGGTGGAGCG	CATCTAAGCCATGCGGTAAA	393	58.923	58.794	(TA)12	24	ClassII	AT rich SSR	EPCR|chr4=8475821	Poly	scaffold_62	M1H2Si36637,marker_000951,---NA---,543,0,,,0,-
SiSSRM=001370	M4H3Si36640	AGTGAACTCGGATTTCCAGC	TGGGTCGATAGGTGTCAAGA	354	59.288	59.086	(TTA)7	21	ClassII	AT rich SSR	EPCR|chr4=8480020	NoVPCR Hit Clementina Geno	--NA--	M1H3Si36640,marker_000952,---NA---,540,0,,,0,-
SiSSRM=001371	M4H3Si36641	CCATTCCCTTGGCTACTGAT	TAGACAGCTTGAGGCAGGTG	498	59.006	59.187	(AAT)6	18	ClassI	AT rich SSR	EPCR|chr4=8484082	NoVPCR Hit Clementina Geno	--NA--	M1H3Si36641,marker_000953,---NA---,537,0,,,0,-
SiSSRM=001372	M4H2Si36644	CTCCATGGATATGAGCTGTGA	AGTACGCGACTGGAAGCAC	497	58.685	59.052	(TA)8	16	ClassI	AT rich SSR	EPCR|chr4=8505744	Poly	scaffold_62	M1H2Si36644,marker_000956,---NA---,535,0,,,0,-
SiSSRM=001373	M4H2Si36645	AGTCGCGTACTTTGCATACG	AAGGTAGGGACACGTGGAAC	440	59.017	58.917	(TA)10	20	ClassII	AT rich SSR	EPCR|chr4=8506230	Poly	scaffold_62	M1H2Si36645,marker_000957,---NA---,539,0,,,0,-
SiSSRM=001374	M4H5Si36648	AGGTGGTGGACAGGACTTCT	TTTGCGAATCAAGTAGCCAG	416	58.589	59.062	(TTTTA)4	20	ClassII	AT rich SSR	EPCR|chr4=8522618	MonoMorphic	scaffold_62	M1H5Si36648,marker_000959,g-type lectin s-receptor-like serine threonine-protein kinase at4g27290-like,539,20,4.86E-20,78.55%,6,F:binding; P:cellular process; P:protein metabolic process; F:nucleotide binding; F:kinase activity; P:metabolic process,EC:2.7.11.0
SiSSRM=001375	M4H5Si36651	GCACTCCTCTGACTACTTGCC	GTTCGGCCTTTGGTTTACAT	425	59.105	58.952	(CTCTT)4	20	ClassII	AT rich SSR	EPCR|chr4=8537791	MonoMorphic	scaffold_62	M1H5Si36651,marker_000960,---NA---,539,0,,,0,-
SiSSRM=001376	M4H5Si36652	GGTCACCGCAAGTACAAATG	CTTAAGGCAAACACCAAGCC	491	59.05	59.747	(AAAAG)4	20	ClassII	AT rich SSR	EPCR|chr4=8550296	NoVPCR Hit Clementina Geno	--NA--	M1H5Si36652,marker_000961,---NA---,539,0,,,0,-
SiSSRM=001377	M4H2Si36653	TCCAAGGGTATGTTTGGGAT	CCTACAAACGGTAGGGGCTA	410	59.101	59.108	(AT)10	20	ClassII	AT rich SSR	EPCR|chr4=8585526	Poly	scaffold_62	M1H2Si36653,marker_000962,---NA---,539,0,,,0,-
SiSSRM=001378	M4H2Si36654	TGTAACCTAACCACACCCCA	TGAAGTGATGGGACCTTGAA	469	58.746	59.059	(TA)8	16	ClassI	AT rich SSR	EPCR|chr4=8589219	NoVPCR Hit Clementina Geno	--NA--	M1H2Si36654,marker_000963,---NA---,535,0,,,0,-
SiSSRM=001379	M4H6Si36655	CCGCCTACTTGTTCTTTTCC	TCAAGCCTGAACAGAGCATC	414	58.834	59.116	(TTTTAT)4	24	ClassII	AT rich SSR	EPCR|chr4=8602597	NoVPCR Hit Clementina Geno	--NA--	M1H6Si36655,marker_000964,---NA---,543,0,,,0,-
SiSSRM=001380	M4H6Si36658	TTTGGTGGGTCTCGACATTA	GTGTTGCAAGTGGTGGAAAC	337	58.973	59.037	(TTTTCT)5	30	ClassII	AT rich SSR	EPCR|chr4=8609260	NoAmplification	scaffold_62	M1H6Si36658,marker_000965,---NA---,549,0,,,0,-
SiSSRM=001381	M4H2Si36659	ACTCGGTAGGCTGCAAGTTT	GCTATCGTTACGGGGTCACT	404	59.008	59.08	(AT)10	20	ClassII	AT rich SSR	EPCR|chr4=8656627	Poly	scaffold_62	M1H2Si36659,marker_000966,---NA---,539,0,,,0,-
SiSSRM=001382	M4H4Si36661	AACTGGAGCAATCCCTCTACA	GATAAGCTGTACGGCCAAGG	451	58.803	59.73	(ATAA)5	20	ClassII	AT rich SSR	EPCR|chr4=8684149	NoVPCR Hit Clementina Geno	--NA--	M1H4Si36661,marker_000967,---NA---,539,0,,,0,-
SiSSRM=001383	M4H4Si36662	AACTGGAGCAATCCCTCTACA	GGGGCTCCCATAACACTTTA	472	58.803	58.903	(ATAA)5	20	ClassII	AT rich SSR	EPCR|chr4=8686020	NoVPCR Hit Clementina Geno	--NA--	M1H4Si36662,marker_000969,---NA---,539,0,,,0,-
SiSSRM=001384	M4H2Si36663	TAGGAAGTGGCAGTCTCCCT	CGCATCCGCATCTAAACTT	383	58.891	58.883	(TA)16	32	ClassII	AT rich SSR	EPCR|chr4=8686522	NoVPCR Hit Clementina Geno	--NA--	M1H2Si36663,marker_000968,---NA---,551,0,,,0,-
SiSSRM=001385	M4H2Si36665	CTACAATCATGCTGTTGGGC	GGGATCAGCACCAGCTTTAT	316	59.152	59.154	(TG)9	18	ClassI	AT/GC Balance SSR	EPCR|chr4=8699161	Poly	scaffold_99	M1H2Si36665,marker_000970,---NA---,537,0,,,0,-
SiSSRM=001386	M4H3Si36666	GAAGGGAAAAAGTTCGGTGA	GCTTTCGATCTATGCTGCAA	493	59.146	59.165	(GCT)7	21	ClassII	GC rich SSR	EPCR|chr4=8702560	MonoMorphic	scaffold_99	M1H3Si36666,marker_000973,transcription factor bhlh123-like,540,11,1.79E-23,57.45%,3,P:regulation of transcription; F:transcription regulator activity; C:nucleus
SiSSRM=001387	M4H2Si36667	TTGCAGCATAGATCGAAAGC	TAGATTCTTCGGCTTCGGTT	301	59.165	58.928	(AC)12	24	ClassII	AT/GC Balance SSR	EPCR|chr4=8703033	Poly	scaffold_99	M1H2Si36667,marker_000971,---NA---,543,0,,,0,-
SiSSRM=001388	M4H2Si36669	GCTCGCTGCATATTTGTCAT	ATGGGAAATTCTGGCCTATG	401	58.9	58.857	(GT)11	22	ClassII	AT/GC Balance SSR	EPCR|chr4=8703644	MonoMorphic	scaffold_99	M1H2Si36669,marker_000972,---NA---,541,0,,,0,-
SiSSRM=001389	M4H5Si36670	TTAAGCATCGTGGGACACAT	TTGAGTCAAATCAGCATCCG	488	59.002	59.799	(TTCAA)4	20	ClassII	AT rich SSR	EPCR|chr4=8711453	MonoMorphic	scaffold_99	M1H5Si36670,marker_000975,---NA---,539,0,,,0,-
SiSSRM=001390	M4H4Si36671	GACATGAAAAGATGGGCTGA	TAGGGCTGAGATTGGAGGTC	475	58.645	59.239	(TTTA)5	20	ClassII	AT rich SSR	EPCR|chr4=8720335	MonoMorphic	scaffold_99	M1H4Si36671,marker_000976,---NA---,539,0,,,0,-
SiSSRM=001391	M4H2Si36672	CGTCACACCAAAACCAATTC	TGAACCTCATCAGGGTTTGA	279	58.874	59.059	(TC)12	24	ClassII	AT/GC Balance SSR	EPCR|chr4=8730968	MonoMorphic	scaffold_99	M1H2Si36672,marker_000977,gh3 family protein,543,7,4.31E-16,81.57%,0,-
SiSSRM=001392	M4H2Si36675	CAAACCGCACATTGTTGAGT	GTGGGGAAAACGGTTTAGTG	477	59.615	59.331	(TA)9	18	ClassI	AT rich SSR	EPCR|chr4=8737725	MonoMorphic	scaffold_99	M1H2Si36675,marker_000978,---NA---,537,0,,,0,-
SiSSRM=001393	M4H4Si36677	GGTCCTTTGGAGAAGGTTGA	CATGACCAAATGTCGGGTTA	305	59.112	59.247	(TAAT)5	20	ClassII	AT rich SSR	EPCR|chr4=8739528	Poly	scaffold_99	M1H4Si36677,marker_000979,---NA---,539,0,,,0,-
SiSSRM=001394	M4H3Si36683	AGAACACACGCAAACGTAGG	CGTAGGCAAGCCTCTTTACC	438	58.851	58.997	(ATT)7	21	ClassII	AT rich SSR	EPCR|chr4=8758597	Poly	scaffold_99	M1H3Si36683,marker_000981,---NA---,540,0,,,0,-
SiSSRM=001395	M4H2Si36691	GGGTTGTTGGAGTTGTGAGA	GTGTGTACGTGCGGTGTGTA	445	58.538	59.086	(CA)13	26	ClassII	AT/GC Balance SSR	EPCR|chr4=8811748	Poly	scaffold_99	M1H2Si36691,marker_000983,---NA---,545,0,,,0,-
SiSSRM=001396	M4H2Si36694	CGTCGATCCTCGAATTATCA	TTTCAAAGTGATAGGCCACG	476	58.671	58.771	(TA)10	20	ClassII	AT rich SSR	EPCR|chr4=8857809	MonoMorphic	scaffold_99	M1H2Si36694,marker_000986,---NA---,539,0,,,0,-
SiSSRM=001397	M4H2Si36695	CCAATGAGTGTGAGGCACTT	ATAAATGCGAGCATCCACAC	433	58.725	58.602	(TA)10	20	ClassII	AT rich SSR	EPCR|chr4=8877774	NoVPCR Hit Clementina Geno	--NA--	M1H2Si36695,marker_000987,---NA---,539,0,,,0,-
SiSSRM=001398	M4H2Si36696	GTGTGGATGCTCGCATTTAT	CCATAACGACTGCCAATACA	235	58.602	57.1	(TA)9	18	ClassI	AT rich SSR	EPCR|chr4=8878187	NoVPCR Hit Clementina Geno	--NA--	M1H2Si36696,marker_000988,---NA---,537,0,,,0,-
SiSSRM=001399	M4H2Si36699	ATCCGACTTACACGGACACA	ATTGAACTTTGCCTGAACCC	221	59.01	59.031	(AT)13	26	ClassII	AT rich SSR	EPCR|chr4=8882802	Poly	scaffold_99	M1H2Si36699,marker_000991,---NA---,545,0,,,0,-
SiSSRM=001400	M4H3Si37500	TCTCAATCTCAACCCACCAA	TCCATAACCCCTTACCTCTCA	453	59.059	58.515	(ATA)6	18	ClassI	AT rich SSR	EPCR|chr4=8897915	MonoMorphic	scaffold_99	M1H3Si37500,marker_000992,---NA---,537,0,,,0,-
SiSSRM=001401	M4H6Si37505	GGGGAAGGTGAAACTCTTAGG	CGAGGTCGATCCACAGATAA	489	59.088	58.67	(TTTTAA)4	24	ClassII	AT rich SSR	EPCR|chr4=9027136	MonoMorphic	scaffold_99	M1H6Si37505,marker_000994,---NA---,543,0,,,0,-
SiSSRM=001402	M4H3Si37506	TTCTCTCAAGCCCAATTCCT	TAGTACGACAGGCACCAAGC	494	58.861	58.952	(TTG)6	18	ClassI	AT rich SSR	EPCR|chr4=9030849	MonoMorphic	scaffold_99	M1H3Si37506,marker_000993,---NA---,537,0,,,0,-
SiSSRM=001403	M4H2Si37508	GGCTTTCACAATTTCAGGGT	AGGAAGGACGGACATATTGC	339	59.031	59.009	(AT)8	16	ClassI	AT rich SSR	EPCR|chr4=9045963	NoAmplification	scaffold_99	M1H2Si37508,marker_000995,terpene synthase,535,20,8.79E-26,73.55%,3,P:metabolic process; F:catalytic activity; F:binding,-
SiSSRM=001404	M4H3Si37509	GTTCCTGAGTCGGTTTTGGT	GTCACTTGGCACTCGAAAAA	321	59.04	58.9	(ATT)51	153	ClassII	AT rich SSR	EPCR|chr4=9054014	Poly	scaffold_99	M1H3Si37509,marker_000996,---NA---,672,0,,,0,-
SiSSRM=001405	M4H3Si37511	TCATGTGCATGTGGTGATTC	CACAAGGATCGATTACACCG	465	58.87	58.999	(ATA)11	33	ClassII	AT rich SSR	EPCR|chr4=9056292	MonoMorphic	scaffold_99	M1H3Si37511,marker_000997,---NA---,552,0,,,0,-
SiSSRM=001406	M4H2Si37514	GCTTGTCTCGGTCTCCTTTC	GGGAGAAGAAACCTCATCCA	427	59.018	59.065	(TA)9	18	ClassI	AT rich SSR	EPCR|chr4=9068822	Poly	scaffold_99	M1H2Si37514,marker_000998,---NA---,537,0,,,0,-
SiSSRM=001407	M4H2Si37518	ATTTCAAAGCGTAGGGCAAG	AAACGCACGATTAGTTGCTG	477	59.361	58.992	(TA)8	16	ClassI	AT rich SSR	EPCR|chr4=9132086	NoVPCR Hit Clementina Geno	--NA--	M1H2Si37518,marker_001000,---NA---,535,0,,,0,-
SiSSRM=001408	M4H4Si37519	GTCCCGATTAAGCGTCATTT	CGCAAGTGATATTGGACCAC	234	59.046	59.002	(AAAG)5	20	ClassII	AT rich SSR	EPCR|chr4=9137735	MonoMorphic	scaffold_99	M1H4Si37519,marker_001001,---NA---,539,0,,,0,-
SiSSRM=001409	M4H2Si37521	AATTGGCTCTCCCTCCTTTT	GCATGTTGGTGATGGTTAGG	194	59.171	58.85	(TA)10	20	ClassII	AT rich SSR	EPCR|chr4=9153180	NoVPCR Hit Clementina Geno	--NA--	M1H2Si37521,marker_001002,---NA---,539,0,,,0,-
SiSSRM=001410	M4H2Si37523	GGTCGGTTTTAGGCATCACT	GATGGCGATCTCCTTAGCTC	454	59.056	58.987	(TA)8	16	ClassI	AT rich SSR	EPCR|chr4=9196434	NoVPCR Hit Clementina Geno	--NA--	M1H2Si37523,marker_001003,---NA---,535,0,,,0,-
SiSSRM=001411	M4H3Si37524	CCCACCCATGCACTATGAT	TTGAGGCTTCAGTGTGATCC	436	59.181	58.802	(TAA)8	24	ClassII	AT rich SSR	EPCR|chr4=9199358	NoVPCR Hit Clementina Geno	--NA--	M1H3Si37524,marker_001004,---NA---,543,0,,,0,-
SiSSRM=001412	M4H4Si37525	GGCGCCTTTATCACCACTAT	TATGATCCCCGGATTAGCTC	424	59.07	58.953	(TATT)5	20	ClassII	AT rich SSR	EPCR|chr4=9207958	MonoMorphic	scaffold_99	M1H4Si37525,marker_001005,---NA---,539,0,,,0,-
SiSSRM=001413	M4H3Si37528	TGTAAAGCAAGCATTGGAGC	GTGAACCAAAGGTTTAGGGC	490	59.066	58.554	(TTA)12	36	ClassII	AT rich SSR	EPCR|chr4=9249815	MonoMorphic	scaffold_99	M1H3Si37528,marker_001006,---NA---,555,0,,,0,-
SiSSRM=001414	M4H2Si37530	GACATGTTATGTCACGTACCCA	CAAGCAAAGTCTTCACCAGC	374	58.283	58.65	(AC)8	16	ClassI	AT/GC Balance SSR	EPCR|chr4=9262447	MonoMorphic	scaffold_99	M1H2Si37530,marker_001007,af184272_1dihydroflavonol 4-reductase like,535,1,6.02E-11,91.00%,6,P:metabolic process; F:binding; F:molecular_function; F:catalytic activity; P:transcription; C:nucleus,-
SiSSRM=001415	M4H4Si37532	TCTTCATCGGCAGCACTTAC	GTTGGTTGTCATGTTTCCCA	266	59.028	59.241	(AAAT)5	20	ClassII	AT rich SSR	EPCR|chr4=9271064	MonoMorphic	scaffold_99	M1H4Si37532,marker_001008,---NA---,539,0,,,0,-
SiSSRM=001416	M4H2Si37533	CTTTATCATGGTGTGCCCTG	GATTGTGCAACTTCCCACAC	264	58.999	58.987	(AT)10	20	ClassII	AT rich SSR	EPCR|chr4=9277633	Poly	scaffold_99	M1H2Si37533,marker_001009,---NA---,539,0,,,0,-
SiSSRM=001417	M4H4Si37535	CCAACATTAACGGTGTGCAT	ATTTTCCTTCGACGACGTTC	452	59.322	59.174	(GCGT)5	20	ClassII	GC rich SSR	EPCR|chr4=9303428	Poly	scaffold_99	M1H4Si37535,marker_001010,---NA---,539,0,,,0,-
SiSSRM=001418	M4H3Si37536	CCATAGCGGTAGCTTCCTTC	GTTCATGCAAAGGGCGTTA	461	58.952	59.679	(ATA)6	18	ClassI	AT rich SSR	EPCR|chr4=9307965	MonoMorphic	scaffold_99	M1H3Si37536,marker_001011,#NAME?,537,20,4.53E-37,70.70%,3,F:magnesium ion binding; P:metabolic process; F:lyase activity
SiSSRM=001419	M4H5Si37538	CTTTTAAAGCGAAACCCAGC	CTCGCTTCTCATTGGTCTGA	452	59.01	59.112	(TTTTA)4	20	ClassII	AT rich SSR	EPCR|chr4=9322279	MonoMorphic	scaffold_99	M1H5Si37538,marker_001013,---NA---,539,0,,,0,-
SiSSRM=001420	M4H3Si37539	GCATCATCAACGGATTCAAC	TGATTAATGAGCTCGGAGGA	345	58.929	58.396	(TTA)9	27	ClassII	AT rich SSR	EPCR|chr4=9324350	NoVPCR Hit Clementina Geno	--NA--	M1H3Si37539,marker_001012,---NA---,546,0,,,0,-
SiSSRM=001421	M4H5Si37542	CATCTGGGTTTCGTTCCTTT	CATTATTTGCTGTGCCAACC	378	59.028	59.041	(TTATT)4	20	ClassII	AT rich SSR	EPCR|chr4=9333316	Poly	scaffold_99	M1H5Si37542,marker_001014,kinesin- partial,539,16,2.35E-21,76.31%,5,F:protein binding; F:hydrolase activity; F:nucleotide binding; C:intracellular; P:cellular process,EC:3.6.1.3
SiSSRM=001422	M4H5Si37546	GTCCATCTTTTCCCGTTTTG	AGTGGAATGGATCAGTTTCG	481	59.406	57.58	(TTTTA)4	20	ClassII	AT rich SSR	EPCR|chr4=9359433	MonoMorphic	scaffold_99	M1H5Si37546,marker_001017,---NA---,539,0,,,0,-
SiSSRM=001423	M4H3Si37547	ACGCAAGAGACAGAATCGTG	CGATGTCCCATCTGAATACG	285	59.037	58.95	(ATT)6	18	ClassI	AT rich SSR	EPCR|chr4=9362738	MonoMorphic	scaffold_99	M1H3Si37547,marker_001016,(-)-germacrene d synthase,537,20,7.31E-58,63.85%,3,F:magnesium ion binding; P:metabolic process; F:lyase activity
SiSSRM=001424	M4H5Si37552	CAAAATATCGGGGATGGGTA	AAATCGGAACATTCAGGAGG	486	59.479	58.981	(TCCCC)4	20	ClassII	GC rich SSR	EPCR|chr4=9468934	MonoMorphic	scaffold_99	M1H5Si37552,marker_001019,---NA---,539,0,,,0,-
SiSSRM=001425	M4H2Si37555	CACTAGTTTATTGCCCTGCG	TAGGATGTGTGTGTGTGTGTC	284	58.464	55.131	(AG)9	18	ClassI	AT/GC Balance SSR	EPCR|chr4=9492324	NoVPCR Hit Clementina Geno	--NA--	M1H2Si37555,marker_001022,---NA---,537,0,,,0,-
SiSSRM=001426	M4H3Si37556	TACGATCCCACGAGATTTGA	GATGCGTCGTTTTGTAATGC	454	59.075	59.19	(AAT)7	21	ClassII	AT rich SSR	EPCR|chr4=9499063	NoVPCR Hit Clementina Geno	--NA--	M1H3Si37556,marker_001023,---NA---,540,0,,,0,-
SiSSRM=001427	M4H3Si37562	TTTTACCAGTTCCCCCTTGT	AAACTCGAGGGATATGTGGC	433	58.41	59.009	(TAA)6	18	ClassI	AT rich SSR	EPCR|chr4=9531435	NoVPCR Hit Clementina Geno	--NA--	M1H3Si37562,marker_001024,---NA---,537,0,,,0,-
SiSSRM=001428	M4H5Si37563	AGACGCCATGTTGATTCTTG	TTATCTTGAGGCGTGTCACC	367	58.724	58.724	(TATGT)4	20	ClassII	AT rich SSR	EPCR|chr4=9555986	NoVPCR Hit Clementina Geno	--NA--	M1H5Si37563,marker_001025,(-)-germacrene d synthase,539,15,1.07E-16,79.60%,3,P:metabolic process; F:catalytic activity; F:binding,-
SiSSRM=001429	M4H5Si37565	TCCTCTCTTCTGCCCAAACT	TCTTAAGGCGTGCACCATAG	327	59.014	58.942	(TATGT)4	20	ClassII	AT rich SSR	EPCR|chr4=9585232	NoVPCR Hit Clementina Geno	--NA--	M1H5Si37565,marker_001027,#NAME?,539,2,4.90E-16,98.00%,3,P:metabolic process; F:catalytic activity; F:binding,-
SiSSRM=001430	M4H2Si6117	CGGCGACTTTACAACCAATA	GCCTTTCCCTGTGAATTTGT	455	58.699	59.031	(AC)10	20	ClassII	AT/GC Balance SSR	EPCR|chr4=9628207	MonoMorphic	scaffold_6	M1H2Si6117,marker_001029,predicted protein [Populus trichocarpa],539,1,6.74E-13,84.00%,0,-
SiSSRM=001431	M4H2Si6120	GACTCAGGTTTGGATTCGGT	CGCGGCTTTCATAATACTCA	328	58.992	58.936	(AT)9	18	ClassI	AT rich SSR	EPCR|chr4=9646074	MonoMorphic	scaffold_6	M1H2Si6120,marker_001030,2og-fe oxygenase family protein,537,17,1.71E-19,83.65%,3,P:metabolic process; F:binding; F:catalytic activity,EC:1.14.11.0
SiSSRM=001432	M4H3Si6123	GTTGATATGGCCGTAGGGTT	CAAACGGTGTTTGTTAACGG	288	58.789	58.986	(AAG)7	21	ClassII	AT rich SSR	EPCR|chr4=9666354	MonoMorphic	scaffold_6	M1H3Si6123,marker_001031,---NA---,540,0,,,0,-
SiSSRM=001433	M4H3Si6124	GCGGTCCAATTACTCATCCT	TGGTGTACCATGAGCGGTAT	316	59.009	58.877	(AAG)7	21	ClassII	AT rich SSR	EPCR|chr4=9673935	MonoMorphic	scaffold_6	M1H3Si6124,marker_001032,---NA---,540,0,,,0,-
SiSSRM=001434	M4H3Si6127	AACCTAGGATGCCAAATTGC	GGTTTGGAGCACAAACATCA	452	59.046	59.547	(GAT)7	21	ClassII	AT rich SSR	EPCR|chr4=9682743	MonoMorphic	scaffold_6	M1H3Si6127,marker_001034,---NA---,540,0,,,0,-
SiSSRM=001435	M4H5Si6128	GGGATAGAGGCATTCGATTT	GGCCAAGCAAAAGGTATGTT	500	58.083	59.091	(AAATA)4	20	ClassII	AT rich SSR	EPCR|chr4=9684297	MonoMorphic	scaffold_6	M1H5Si6128,marker_001035,---NA---,539,0,,,0,-
SiSSRM=001436	M4H2Si6129	GGCAAGATCTAACCGTGGAT	TCTCCGTCCATTAAGGTCAA	248	59.009	58.145	(TA)9	18	ClassI	AT rich SSR	EPCR|chr4=9690542	MonoMorphic	scaffold_6	M1H2Si6129,marker_001036,---NA---,537,0,,,0,-
SiSSRM=001437	M4H3Si6130	ATAAGGCCCGATATGGGAAG	GCATGAAATGATTGAGCCAG	397	60.13	59.23	(AAT)95	285	ClassII	AT rich SSR	EPCR|chr4=9696079	Poly	scaffold_6	M1H3Si6130,marker_001037,---NA---,804,0,,,0,-
SiSSRM=001438	M4H5Si6131	TTAATTATTCGAGGACCGGG	TAGGGAGAACGCGAAGAGAT	442	58.896	59.031	(TCCCC)4	20	ClassII	GC rich SSR	EPCR|chr4=9704853	Poly	scaffold_6	M1H5Si6131,marker_001038,---NA---,539,0,,,0,-
SiSSRM=001439	M4H2Si6133	AGTTGCCGGTAATGTTTTCC	TTCTACAATTCAGCCGATGC	391	58.952	58.872	(AC)10	20	ClassII	AT/GC Balance SSR	EPCR|chr4=9726816	MonoMorphic	scaffold_6	M1H2Si6133,marker_001039,---NA---,539,0,,,0,-
SiSSRM=001440	M4H2Si6135	GTGGGATTCAGCTCCGTATT	GTCAACGACCTGGTCACAAC	420	59.009	58.995	(CA)11	22	ClassII	AT/GC Balance SSR	EPCR|chr4=9736713	MonoMorphic	scaffold_6	M1H2Si6135,marker_001040,peptidyl-prolyl cis-trans isomerase-like 4-like,541,7,1.11E-11,88.86%,0,-
SiSSRM=001441	M4H2Si6136	TCACGTTTTGGGACTGTTGT	TTTCGGGGTTTAAGATCACC	433	59.034	58.879	(CA)8	16	ClassI	AT/GC Balance SSR	EPCR|chr4=9737741	MonoMorphic	scaffold_6	M1H2Si6136,marker_001041,---NA---,535,0,,,0,-
SiSSRM=001442	M4H6Si6137	GCTGAGTGAGTGAGGTCAGG	TGTACCCCATAATGCAAAGG	488	58.535	58.361	(TTTTTG)4	24	ClassII	AT rich SSR	EPCR|chr4=9748049	MonoMorphic	scaffold_6	M1H6Si6137,marker_001044,---NA---,543,0,,,0,-
SiSSRM=001443	M4H3Si6138	GCCATCCTTTGGAATCTTGT	GGGAAAATTTATGGGAGGCT	467	58.984	59.27	(TCT)6	18	ClassI	AT rich SSR	EPCR|chr4=9749250	MonoMorphic	scaffold_6	M1H3Si6138,marker_001043,---NA---,537,0,,,0,-
SiSSRM=001444	M4H2Si6139	GCGGCTCTGTTACTATGCAA	CTGGCACATCGAACAACTCT	490	59.09	58.882	(AG)8	16	ClassI	AT/GC Balance SSR	EPCR|chr4=9750754	MonoMorphic	scaffold_6	M1H2Si6139,marker_001042,---NA---,535,0,,,0,-
SiSSRM=001445	M4H2Si6142	ATTTTATGAGGTTCCGCTGC	ACTTCCTGCTGACAATGCAA	470	59.186	59.445	(TG)10	20	ClassII	AT/GC Balance SSR	EPCR|chr4=9763770	MonoMorphic	scaffold_6	M1H2Si6142,marker_001045,---NA---,539,0,,,0,-
SiSSRM=001446	M4H6Si6144	GACGCACGCACTAAAGAAGA	CGAGGCTCTACGAGTGCTTA	489	59.224	58.432	(TATATG)4	24	ClassII	AT rich SSR	EPCR|chr4=9764635	MonoMorphic	scaffold_6	M1H6Si6144,marker_001046,---NA---,543,0,,,0,-
SiSSRM=001447	M4H2Si6145	TAATGCTTCTCAAACACCCG	TGTCAAGCTCAGAACCGAAC	300	58.771	59.01	(AC)9	18	ClassI	AT/GC Balance SSR	EPCR|chr4=9777543	MonoMorphic	scaffold_6	M1H2Si6145,marker_001047,---NA---,537,0,,,0,-
SiSSRM=001448	M4H2Si6148	CGAATTACGGAATTGTGTCG	CCACGTCAGCAGTGAAGAGT	385	59.037	59.047	(TG)8	16	ClassI	AT/GC Balance SSR	EPCR|chr4=9800213	MonoMorphic	scaffold_6	M1H2Si6148,marker_001049,---NA---,535,0,,,0,-
SiSSRM=001449	M4H3Si6149	CTCTTCACTGCTGACGTGGT	ATGATTAGGCCCACACAACA	178	59.047	58.85	(TTA)7	21	ClassII	AT rich SSR	EPCR|chr4=9800579	MonoMorphic	scaffold_6	M1H3Si6149,marker_001050,---NA---,540,0,,,0,-
SiSSRM=001450	M4H4Si6150	GGTTTTCCATGCGTTGCTAT	TGCTTGTCCTCAAAGAATGG	358	59.967	58.847	(CAAA)5	20	ClassII	AT rich SSR	EPCR|chr4=9806787	MonoMorphic	scaffold_6	M1H4Si6150,marker_001051,---NA---,539,0,,,0,-
SiSSRM=001451	M4H4Si6151	CCATTCTTTGAGGACAAGCA	ACTGATGAGGTGATGTGGGA	405	58.847	58.886	(TTAT)5	20	ClassII	AT rich SSR	EPCR|chr4=9807125	MonoMorphic	scaffold_6	M1H4Si6151,marker_001052,---NA---,539,0,,,0,-
SiSSRM=001452	M4H2Si6157	AGTGCGTTTGGGATTGAACT	GTGGAATCATTTTGGCCC	475	59.598	58.693	(AT)10	20	ClassII	AT rich SSR	EPCR|chr4=9815641	MonoMorphic	scaffold_6	M1H2Si6157,marker_001054,AF506028_14CTV.20 [Citrus trifoliata],539,18,2.90E-42,61.33%,11,F:transferase activity; F:protein binding; P:DNA metabolic process; F:RNA binding; F:hydrolase activity; P:transport; P:protein metabolic process; F:binding; P:RNA metabolic process; P:transcription; C:nucleus,EC:2.7.7.49; EC:3.4.23.0
SiSSRM=001453	M4H2Si6158	ATATTGCTTGCCAACGTGC	TCTGTCTTGTTTCAGGCGTC	307	59.709	59.01	(AT)17	34	ClassII	AT rich SSR	EPCR|chr4=9820420	NoVPCR Hit Clementina Geno	--NA--	M1H2Si6158,marker_001055,protein,553,7,3.37E-22,89.86%,4,F:RNA binding; F:transferase activity; P:transport; P:DNA metabolic process,EC:2.7.7.49
SiSSRM=001454	M4H3Si6160	CACAACACTCCCAAACAGGT	GGCCGCGTCTTATGATTTAT	327	58.463	59.061	(AAT)7	21	ClassII	AT rich SSR	EPCR|chr4=9821981	MonoMorphic	scaffold_6	M1H3Si6160,marker_001057,---NA---,540,0,,,0,-
SiSSRM=001455	M4H3Si6161	TATGGGATTGCAGGTGAGAA	AAGCACACGTCAAAAAGTCG	405	59.075	58.975	(AAT)9	27	ClassII	AT rich SSR	EPCR|chr4=9822333	MonoMorphic	scaffold_6	M1H3Si6161,marker_001058,---NA---,546,0,,,0,-
SiSSRM=001456	M4H2Si6162	CTCTTTTCCTCCTGCTGCTT	CTGTTGGAAAATGATGCTGG	472	58.815	59.123	(AG)11	22	ClassII	AT/GC Balance SSR	EPCR|chr4=9824176	MonoMorphic	scaffold_6	M1H2Si6162,marker_001056,nucleolar complex protein 3 homolog,541,16,1.54E-29,71.13%,0,-
SiSSRM=001457	M4H5Si6164	CAGCCCAGCCCATTATTATT	ACTGCCGCATTAGCTTACCT	481	58.922	59.024	(TATTA)4	20	ClassII	AT rich SSR	EPCR|chr4=9829425	Poly	scaffold_6	M1H5Si6164,marker_001059,---NA---,539,0,,,0,-
SiSSRM=001458	M4H2Si6167	CTAGGGCCCATTTGTGATTT	TTTAGTCCCCACCTAATGGC	493	58.903	58.903	(TC)13	26	ClassII	AT/GC Balance SSR	EPCR|chr4=9842970	MonoMorphic	scaffold_6	M1H2Si6167,marker_001060,---NA---,545,0,,,0,-
SiSSRM=001459	M4H4Si6169	GCTGGAAGTAATACGTGCGA	ATATTCTCCAGCGGAAGGTG	455	58.945	59.15	(ATTT)5	20	ClassII	AT rich SSR	EPCR|chr4=9848161	MonoMorphic	scaffold_6	M1H4Si6169,marker_001061,---NA---,539,0,,,0,-
SiSSRM=001460	M4H4Si6176	CGAAGACCCCTAAGCCATAA	GACGGCCGTGATAGATTTTT	210	59.178	59.046	(ATAA)5	20	ClassII	AT rich SSR	EPCR|chr4=9935863	NoVPCR Hit Clementina Geno	--NA--	M1H4Si6176,marker_001064,---NA---,539,0,,,0,-
SiSSRM=001461	M4H2Si6178	TTTTATGGTGGTGACCGATG	TGGCGATGGTAAAAGTGTTC	433	59.247	58.625	(TA)9	18	ClassI	AT rich SSR	EPCR|chr4=9943644	NoVPCR Hit Clementina Geno	--NA--	M1H2Si6178,marker_001063,---NA---,537,0,,,0,-
SiSSRM=001462	M4H5Si6179	CTGCACTGTCGAGATTGTTGT	TCCCGTTAGATTGCTTTTCC	435	58.947	59.158	(CGGTT)4	20	ClassII	GC rich SSR	EPCR|chr4=9947722	NoVPCR Hit Clementina Geno	--NA--	M1H5Si6179,marker_001065,---NA---,539,0,,,0,-
SiSSRM=001463	M4H5Si6182	CATGCTACAATTTTGGTCCG	GGCAATAAGGTCTCTCAGGC	479	59.037	58.889	(ATAAA)4	20	ClassII	AT rich SSR	EPCR|chr4=9972188	NoVPCR Hit Clementina Geno	--NA--	M1H5Si6182,marker_001068,hypothetical protein VITISV_037911 [Vitis vinifera],539,20,9.00E-13,81.60%,11,F:transferase activity; P:metabolic process; F:DNA binding; P:DNA metabolic process; F:RNA binding; F:hydrolase activity; F:kinase activity; P:protein metabolic process; P:cellular process; F:nucleotide binding; F:binding,EC:2.4.1.1; EC:2.7.7.49; EC:3.4.23.0
SiSSRM=001464	M2H2Si41767	TGAGCCCAACAACATTGAGT	AGAGAAATTGGGTGGAATGG	463	59.139	58.836	(TA)9	18	ClassI	AT rich SSR	EPCR|chr2=27200	NoVPCR Hit Clementina Geno	--NA--	M2H2Si41767,marker_001872,---NA---,537,0,,,0,-
SiSSRM=001465	M2H2Si41768	CTGTGGAGACTGGAGACCAA	ATCCAATGAGCCCTGCTATC	488	58.803	59.108	(AG)8	16	ClassI	AT/GC Balance SSR	EPCR|chr2=28992	NoVPCR Hit Clementina Geno	--NA--	M2H2Si41768,marker_001873,---NA---,535,0,,,0,-
SiSSRM=001466	M2H2Si41769	AAAGATGGTCCCGTTTCTCT	ACAAGCATGTGGCCTGTTT	492	57.704	59.154	(GT)9	18	ClassI	AT/GC Balance SSR	EPCR|chr2=41928	NoVPCR Hit Clementina Geno	--NA--	M2H2Si41769,marker_001874,---NA---,537,0,,,0,-
SiSSRM=001467	M2H5Si41771	AATAATTCTGACGGGGATGG	AGGCATGCCAACAGTGAGTA	467	58.715	59.318	(TCCCC)4	20	ClassII	GC rich SSR	EPCR|chr2=45737	NoVPCR Hit Clementina Geno	--NA--	M2H5Si41771,marker_001875,---NA---,539,0,,,0,-
SiSSRM=001468	M2H2Si41772	GCCCAGTCGATATTTGTGTG	AAATGGGTTGTCCATACCGT	469	59.002	59.031	(GA)13	26	ClassII	AT/GC Balance SSR	EPCR|chr2=50165	NoVPCR Hit Clementina Geno	--NA--	M2H2Si41772,marker_001876,---NA---,545,0,,,0,-
SiSSRM=001469	M2H2Si41774	GAGGGACCGCCTAAATTACA	TTAGTGGCACGAGAAAAACG	154	59.043	58.964	(TA)15	30	ClassII	AT rich SSR	EPCR|chr2=65190	NoVPCR Hit Clementina Geno	--NA--	M2H2Si41774,marker_001877,---NA---,549,0,,,0,-
SiSSRM=001470	M2H2Si41779	TCTTGGGATCCTTACCTTCG	TCAGATGGCACTTGAAAACC	317	59.122	58.697	(TG)9	18	ClassI	AT/GC Balance SSR	EPCR|chr2=162049	NoVPCR Hit Clementina Geno	--NA--	M2H2Si41779,marker_001881,uncharacterized protein,537,20,4.97E-30,79.45%,2,C:cytoplasm; C:cell wall,-
SiSSRM=001471	M2H2Si41780	GGTTCAAGTCTCCAAAAGCC	AGGACCCCACAACTCAATTT	440	58.766	58.35	(TG)9	18	ClassI	AT/GC Balance SSR	EPCR|chr2=166328	NoVPCR Hit Clementina Geno	--NA--	M2H2Si41780,marker_001882,---NA---,537,0,,,0,-
SiSSRM=001472	M2H3Si41781	AGCACTCCAACAATTCTCCC	TCTGACGAGAGGGGCTTAGT	191	59.141	59.04	(AAT)9	27	ClassII	AT rich SSR	EPCR|chr2=181128	NoVPCR Hit Clementina Geno	--NA--	M2H3Si41781,marker_001883,---NA---,546,0,,,0,-
SiSSRM=001473	M2H4Si41782	TTCGAACTCGATTCTCATGC	AGCTTTGAGGTTGTCGAGGT	489	58.953	58.943	(AAAT)5	20	ClassII	AT rich SSR	EPCR|chr2=182029	NoVPCR Hit Clementina Geno	--NA--	M2H4Si41782,marker_001884,---NA---,539,0,,,0,-
SiSSRM=001474	M2H2Si41784	TCAAGGAGCACGTGTTTTTC	AATCACGCGACATAACTTGG	472	58.9	58.651	(TA)11	22	ClassII	AT rich SSR	EPCR|chr2=183467	NoVPCR Hit Clementina Geno	--NA--	M2H2Si41784,marker_001885,---NA---,541,0,,,0,-
SiSSRM=001475	M2H2Si41786	TTCCACAGCAGTTACAACACC	TCGTGACCAAGACGAAAAAC	461	58.689	58.749	(TA)9	18	ClassI	AT rich SSR	EPCR|chr2=191141	NoVPCR Hit Clementina Geno	--NA--	M2H2Si41786,marker_001886,---NA---,537,0,,,0,-
SiSSRM=001476	M2H2Si41787	TCAACTTTGACCGTAGGCAC	CAGTGACCTCATAGCGCATT	361	58.775	58.903	(TG)8	16	ClassI	AT/GC Balance SSR	EPCR|chr2=203151	NoVPCR Hit Clementina Geno	--NA--	M2H2Si41787,marker_001887,---NA---,535,0,,,0,-
SiSSRM=001477	M2H3Si41788	TCTAATCTCGATGGCAGCAG	GGGCCAACAATGGGATATTA	465	59.127	59.484	(TTA)7	21	ClassII	AT rich SSR	EPCR|chr2=207146	NoVPCR Hit Clementina Geno	--NA--	M2H3Si41788,marker_001888,---NA---,540,0,,,0,-
SiSSRM=001478	M2H3Si41790	TATCTCCCGAGTCTCAGCAA	ATTGGCCACACACCAAGTAA	488	58.543	58.9	(AAT)7	21	ClassII	AT rich SSR	EPCR|chr2=217816	NoVPCR Hit Clementina Geno	--NA--	M2H3Si41790,marker_001889,---NA---,540,0,,,0,-
SiSSRM=001479	M2H3Si41796	AGCTTATCTCCTCGTCCTCG	TGTGGTTGCATGTATGTTCG	475	58.646	58.994	(ATA)13	39	ClassII	AT rich SSR	EPCR|chr2=248988	NoVPCR Hit Clementina Geno	--NA--	M2H3Si41796,marker_001891,---NA---,558,0,,,0,-
SiSSRM=001480	M2H2Si41797	CGAACATACATGCAACCACA	GCTCGCTTCTCTCAAAACCT	316	58.994	58.817	(TA)10	20	ClassII	AT rich SSR	EPCR|chr2=249443	NoVPCR Hit Clementina Geno	--NA--	M2H2Si41797,marker_001892,---NA---,539,0,,,0,-
SiSSRM=001481	M2H2Si41798	CTTCTCACTTTGGATGAGCG	GCTAAGGTGGTGTTTGTGTTG	367	58.596	58.201	(TA)8	16	ClassI	AT rich SSR	EPCR|chr2=250214	NoVPCR Hit Clementina Geno	--NA--	M2H2Si41798,marker_001893,---NA---,535,0,,,0,-
SiSSRM=001482	M2H5Si41803	CGATCGGATGTAATTTGTGC	TGTGTGTGTGGTTTGTGGTC	282	58.994	58.817	(TCGGA)4	20	ClassII	GC rich SSR	EPCR|chr2=280732	Poly	scaffold_17	M2H5Si41803,marker_001895,---NA---,539,0,,,0,-
SiSSRM=001483	M2H2Si2663	ACGGTACAGCAGTCTCTCCC	TGCTACCTGCCTTAGCAAGA	427	59.33	58.822	(TC)11	22	ClassII	AT/GC Balance SSR	EPCR|chr2=6871905	NoVPCR Hit Clementina Geno	--NA--	M2H2Si2663,marker_001896,---NA---,541,0,,,0,-
SiSSRM=001484	M2H2Si2664	TAAAGTAGCGCCCCTCCTAA	CTAGCGTAAAGCCCCAAATC	466	58.987	58.854	(AT)10	20	ClassII	AT rich SSR	EPCR|chr2=6870984	MonoMorphic	scaffold_81	M2H2Si2664,marker_001897,---NA---,539,0,,,0,-
SiSSRM=001485	M2H3Si2667	TAGCTTGTTGGCCACTTGAG	CTGAGCAAAGCAAATGGAGA	295	59.072	59.148	(TCT)8	24	ClassII	AT rich SSR	EPCR|chr2=6823604	MonoMorphic	scaffold_81	M2H3Si2667,marker_001900,---NA---,543,0,,,0,-
SiSSRM=001486	M2H2Si2668	TGACGATGGTGCCATTTACT	TGCTTCGCATCATCTCTTTC	439	59.002	59.105	(TG)16	32	ClassII	AT/GC Balance SSR	EPCR|chr2=6822180	Poly	scaffold_81	M2H2Si2668,marker_001901,---NA---,551,0,,,0,-
SiSSRM=001487	M2H4Si2669	ATGCGGTATGTGTGTGTGTG	TCCGTAGCACTCCTCTTTGA	457	58.871	58.596	(ATGT)8	32	ClassII	AT rich SSR	EPCR|chr2=6819949	MonoMorphic	scaffold_81	M2H4Si2669,marker_001902,---NA---,551,0,,,0,-
SiSSRM=001488	M2H3Si2670	CATGCAATTACCGTTGGACT	TAGCAGCAGCAACAACAACA	444	58.502	59.226	(AAT)6	18	ClassI	AT rich SSR	EPCR|chr2=6818102	MonoMorphic	scaffold_81	M2H3Si2670,marker_001903,---NA---,537,0,,,0,-
SiSSRM=001489	M2H2Si2671	AATGGGCCGAGAATTGTTAG	GTCGTGCTTTTCTCTGGACA	498	59.043	59.01	(TA)10	20	ClassII	AT rich SSR	EPCR|chr2=6797011	Poly	scaffold_81	M2H2Si2671,marker_001904,---NA---,539,0,,,0,-
SiSSRM=001490	M2H6Si2672	GGCTAGGGATGGCAAAATAA	TCATTGCCGCTATTAGGGAT	495	59.035	59.529	(ATCCGG)4	24	ClassII	GC rich SSR	EPCR|chr2=6782860	MonoMorphic	scaffold_81	M2H6Si2672,marker_001905,---NA---,543,0,,,0,-
SiSSRM=001491	M2H3Si2677	CGGGCTACAATCAGAATCAA	TCGAGACTCAATGGGAAATG	499	58.721	58.643	(TAA)11	33	ClassII	AT rich SSR	EPCR|chr2=6719682	Poly	scaffold_81	M2H3Si2677,marker_001907,---NA---,552,0,,,0,-
SiSSRM=001492	M2H3Si2678	CTCTCCTGCTCCACATTTCA	CACCTGCAGCAAAATCAAAC	199	58.957	59.322	(TTC)6	18	ClassI	AT rich SSR	EPCR|chr2=6695250	MonoMorphic	scaffold_81	M2H3Si2678,marker_001908,---NA---,537,0,,,0,-
SiSSRM=001493	M2H3Si2681	AGGGAAGCAAAGCAGTTCAT	CCGATATAGGTGTGGCCTTT	184	58.936	58.928	(GAA)6	18	ClassI	AT rich SSR	EPCR|chr2=6688532	MonoMorphic	scaffold_81	M2H3Si2681,marker_001909,---NA---,537,0,,,0,-
SiSSRM=001494	M2H4Si2684	ATGGTACCAGCAACTCATGT	GCGAGGACTTCTAGTCTGGG	360	55.437	59.04	(AAAT)8	32	ClassII	AT rich SSR	EPCR|chr2=6677280	Poly	scaffold_81	M2H4Si2684,marker_001910,---NA---,551,0,,,0,-
SiSSRM=001495	M2H2Si2685	AGCAAACCCAATTAAGCCAC	CAGCTGCCGCTTTGATATAG	482	59.091	58.701	(AT)12	24	ClassII	AT rich SSR	EPCR|chr2=6676738	MonoMorphic	scaffold_81	M2H2Si2685,marker_001911,---NA---,543,0,,,0,-
SiSSRM=001496	M2H2Si2689	GATGCATGAAACTGGGTGTC	GGTCGTGAAGGTATGTATTCCA	458	58.936	58.836	(AT)16	32	ClassII	AT rich SSR	EPCR|chr2=6663209	MonoMorphic	scaffold_81	M2H2Si2689,marker_001912,---NA---,551,0,,,0,-
SiSSRM=001497	M2H4Si2691	GTCTCCGGACGTTTTAATGA	GCAAAGAATTGCCCTTAACC	311	57.67	58.696	(ATAC)5	20	ClassII	AT rich SSR	EPCR|chr2=6631809	MonoMorphic	scaffold_81	M2H4Si2691,marker_001913,---NA---,539,0,,,0,-
SiSSRM=001498	M2H4Si2693	AAGCCACCAAATTCCTCATC	AATACAAGACCAGCTTCCCG	432	58.984	59.195	(TTAT)5	20	ClassII	AT rich SSR	EPCR|chr2=6622659	NoVPCR Hit Clementina Geno	--NA--	M2H4Si2693,marker_001914,---NA---,539,0,,,0,-
SiSSRM=001499	M2H5Si2694	CATCTTCATCCCCATCATCA	AGATTCCAGTGGCTGAAGGT	462	59.248	58.744	(GTTCG)4	20	ClassII	GC rich SSR	EPCR|chr2=6620609	MonoMorphic	scaffold_81	M2H5Si2694,marker_001915,---NA---,539,0,,,0,-
SiSSRM=001500	M2H2Si2695	TCCAGCAGTGTGATTGGTCT	ATCAATTGGGTTGTAGGGGA	164	59.261	59.101	(AT)9	18	ClassI	AT rich SSR	EPCR|chr2=6606042	NoVPCR Hit Clementina Geno	--NA--	M2H2Si2695,marker_001916,---NA---,537,0,,,0,-
SiSSRM=001501	M2H2Si2696	GGATTCCTGATTCCCAGAGA	GTGTCTTTTAAAGGGGCCAA	308	59.016	59.064	(TA)8	16	ClassI	AT rich SSR	EPCR|chr2=6594362	MonoMorphic	scaffold_81	M2H2Si2696,marker_001917,---NA---,535,0,,,0,-
SiSSRM=001502	M2H4Si2698	TGACACGCCTAGAACCGTAA	TTAATGCCCATCAGACCAAG	498	59.342	58.572	(TCTT)5	20	ClassII	AT rich SSR	EPCR|chr2=6545832	MonoMorphic	scaffold_81	M2H4Si2698,marker_001919,---NA---,539,0,,,0,-
SiSSRM=001503	M2H2Si2708	CGCACACACCCACATACATA	CTAGCGACTTTTTGTTGCCA	362	58.863	59.108	(GT)10	20	ClassII	AT/GC Balance SSR	EPCR|chr2=6403586	MonoMorphic	scaffold_81	M2H2Si2708,marker_001922,---NA---,539,0,,,0,-
SiSSRM=001504	M2H2Si2709	TGCCTAGATCACTACTGCGG	TGAGATTGAGGTTGGACAGC	436	59.05	58.802	(AT)13	26	ClassII	AT rich SSR	EPCR|chr2=6379091	MonoMorphic	scaffold_81	M2H2Si2709,marker_001923,---NA---,545,0,,,0,-
SiSSRM=001505	M2H5Si2710	TGGTAGAGAATCGCTCATGC	TTTAGCAGAGCACAAATGCC	481	58.979	59.066	(TTTCT)4	20	ClassII	AT rich SSR	EPCR|chr2=6378343	MonoMorphic	scaffold_81	M2H5Si2710,marker_001924,---NA---,539,0,,,0,-
SiSSRM=001506	M2H3Si2711	ATCAGTCGGTTCGATTTTCC	AGCTCAATCTACCAGCAGCA	404	58.984	58.777	(GCT)6	18	ClassI	GC rich SSR	EPCR|chr2=6377125	Poly	scaffold_81	M2H3Si2711,marker_001925,---NA---,537,0,,,0,-
SiSSRM=001507	M2H4Si2716	GAATGGGGAAACAGAAAGGA	TAGAGTAGATTCGAGCCGGG	262	58.956	59.429	(ATTA)5	20	ClassII	AT rich SSR	EPCR|chr2=6323535	MonoMorphic	scaffold_81	M2H4Si2716,marker_001926,---NA---,539,0,,,0,-
SiSSRM=001508	M2H2Si2717	TTGTATACGAATGGCCTGGA	TATCTATGTCCTGCATCGCC	424	58.991	58.699	(TG)9	18	ClassI	AT/GC Balance SSR	EPCR|chr2=6322919	Poly	scaffold_81	M2H2Si2717,marker_001927,---NA---,537,0,,,0,-
SiSSRM=001509	M2H2Si2718	CTTCTCCTCCCCCTCTTCTT	AGAACATAAGGGTGTTCGCC	203	58.876	59.056	(TA)14	28	ClassII	AT rich SSR	EPCR|chr2=6301935	NoVPCR Hit Clementina Geno	--NA--	M2H2Si2718,marker_001928,---NA---,547,0,,,0,-
SiSSRM=001510	M2H4Si2719	TGATAATCAGGAGGCCATCA	ATTGAGCTTCACCCTTCACC	382	59.027	59.141	(TTTC)6	24	ClassII	AT rich SSR	EPCR|chr2=6296802	NoVPCR Hit Clementina Geno	--NA--	M2H4Si2719,marker_001929,---NA---,543,0,,,0,-
SiSSRM=001511	M2H2Si2720	CCTGTACACATACACACACACA	GTTAGCGAATCCTTTTGGGT	454	55.302	58.188	(TG)10	20	ClassII	AT/GC Balance SSR	EPCR|chr2=6262654	NoVPCR Hit Clementina Geno	--NA--	M2H2Si2720,marker_001930,---NA---,539,0,,,0,-
SiSSRM=001512	M2H5Si2722	TCACTTGGTCTTTGCTCCAG	GGCAAGTGTACTAGTCGGCA	340	59.007	58.952	(TTATT)4	20	ClassII	AT rich SSR	EPCR|chr2=6230551	NoVPCR Hit Clementina Geno	--NA--	M2H5Si2722,marker_001932,---NA---,539,0,,,0,-
SiSSRM=001513	M2H2Si2728	TGAGGGTGTGTATGAAGGAAAC	GGGAAAGAGTTTGTTTTCGC	211	58.958	58.812	(AT)11	22	ClassII	AT rich SSR	EPCR|chr2=6186756	NoVPCR Hit Clementina Geno	--NA--	M2H2Si2728,marker_001934,---NA---,541,0,,,0,-
SiSSRM=001514	M2H2Si2730	GGGAGGATTTTCGATGTTGT	TCACTGCCAGTTCCACTTTG	358	58.838	59.873	(TA)13	26	ClassII	AT rich SSR	EPCR|chr2=6178838	NoVPCR Hit Clementina Geno	--NA--	M2H2Si2730,marker_001936,rna recognition motif-containing protein,545,20,1.01E-29,94.95%,6,C:cytoplasm; C:nucleus; F:RNA binding; P:RNA metabolic process; P:cellular component organization; F:nucleotide binding,-
SiSSRM=001515	M2H4Si2734	CATATTGAGGGTTGCAGGTG	GCAATCATTGGGTTCAAGTC	330	58.999	57.99	(TTAT)5	20	ClassII	AT rich SSR	EPCR|chr2=6155176	NoVPCR Hit Clementina Geno	--NA--	M2H4Si2734,marker_001938,---NA---,539,0,,,0,-
SiSSRM=001516	M2H2Si2736	GCTAGTCGAGTCCCGTTAGG	AGGGGGTTAGATGACATTGC	456	58.958	58.864	(AT)10	20	ClassII	AT rich SSR	EPCR|chr2=6151703	NoVPCR Hit Clementina Geno	--NA--	M2H2Si2736,marker_001940,---NA---,539,0,,,0,-
SiSSRM=001517	M2H3Si2737	CCTTCATGAACCCCACTTCT	TCTTTTCCATCCAGGTGTCA	417	58.989	59.059	(ACA)6	18	ClassI	AT rich SSR	EPCR|chr2=6148948	NoVPCR Hit Clementina Geno	--NA--	M2H3Si2737,marker_001941,wrky transcription factor 1,537,14,4.79E-19,66.36%,7,"P:regulation of transcription, DNA-dependent; F:sequence-specific DNA binding; P:transcription; P:regulation of transcription; C:nucleus; F:transcription factor activity; F:DNA binding"
SiSSRM=001518	M2H2Si2739	AAACCTGGGTTTGGAGACAG	TACATCAATGGGAGAAGCCA	214	59.037	59.075	(AG)17	34	ClassII	AT/GC Balance SSR	EPCR|chr2=6134102	NoVPCR Hit Clementina Geno	--NA--	M2H2Si2739,marker_001943,---NA---,553,0,,,0,-
SiSSRM=001519	M2H2Si2751	GGGATAAGAGGATTGACGGA	ATGTTATCCCATCCTGCCAT	195	58.934	59.083	(AT)12	24	ClassII	AT rich SSR	EPCR|chr2=6041542	NoVPCR Hit Clementina Geno	--NA--	M2H2Si2751,marker_001948,---NA---,543,0,,,0,-
SiSSRM=001520	M2H2Si2752	TGGTGTTCACCTTAGTGTGC	TTTCAACTTCAAGACGCCAG	184	57.137	59.047	(AG)12	24	ClassII	AT/GC Balance SSR	EPCR|chr2=6027448	NoVPCR Hit Clementina Geno	--NA--	M2H2Si2752,marker_001949,---NA---,543,0,,,0,-
SiSSRM=001521	M2H3Si2759	CAACTTCCTCAAACCTGCAA	GGGATTCAAAGGAACATTCG	324	58.897	59.363	(AAT)7	21	ClassII	AT rich SSR	EPCR|chr2=5976598	NoAmplification	scaffold_81	M2H3Si2759,marker_001951,---NA---,540,0,,,0,-
SiSSRM=001522	M2H2Si2763	TGGGTTACACAGCACGAAAT	TTACGATTATGCCCCAGTCA	466	59.05	58.991	(TA)8	16	ClassI	AT rich SSR	EPCR|chr2=5953627	NoVPCR Hit Clementina Geno	--NA--	M2H2Si2763,marker_001953,---NA---,535,0,,,0,-
SiSSRM=001523	M2H3Si2764	GGATGGAGGTGGAAACAGAT	TAAGCATCCAGAACGCAAAC	317	58.792	58.92	(GCT)6	18	ClassI	GC rich SSR	EPCR|chr2=5950221	NoVPCR Hit Clementina Geno	--NA--	M2H3Si2764,marker_001954,---NA---,537,0,,,0,-
SiSSRM=001524	M2H3Si2765	CAACCTTCTCTGGTGCTCAA	AAGTGCGGACACTCTCTGTG	369	59.007	59.047	(GCT)7	21	ClassII	GC rich SSR	EPCR|chr2=5949080	NoVPCR Hit Clementina Geno	--NA--	M2H3Si2765,marker_001955,---NA---,540,0,,,0,-
SiSSRM=001525	M2H2Si2767	GACGCTTCCATCTGCACTAA	CACACACCAAGAAAGATGGG	287	59.028	58.98	(TA)13	26	ClassII	AT rich SSR	EPCR|chr2=5918758	Poly	scaffold_81	M2H2Si2767,marker_001957,---NA---,545,0,,,0,-
SiSSRM=001526	M2H2Si2768	CCCATCTTTCTTGGTGTGTG	TCTGCATGTTTCCTCAAAGC	390	58.98	59.002	(TA)14	28	ClassII	AT rich SSR	EPCR|chr2=5918388	Poly	scaffold_81	M2H2Si2768,marker_001958,---NA---,547,0,,,0,-
SiSSRM=001527	M2H2Si2771	CCAGACGTTCCTGCACTTTA	GATGCCCACCCCTACTTCTA	411	58.923	59.006	(AC)8	16	ClassI	AT/GC Balance SSR	EPCR|chr2=5864754	NoVPCR Hit Clementina Geno	--NA--	M2H2Si2771,marker_001960,---NA---,535,0,,,0,-
SiSSRM=001528	M2H2Si2774	AATCCGTGCCTCCATATAGC	GCAACGTAGATGTGCAGCTT	479	59.026	59.105	(AG)10	20	ClassII	AT/GC Balance SSR	EPCR|chr2=5857602	NoVPCR Hit Clementina Geno	--NA--	M2H2Si2774,marker_001961,---NA---,539,0,,,0,-
SiSSRM=001529	M2H3Si2776	CATTTGGCTGCTGAGATGAT	TGTTACGGCGACTGACTCTC	311	58.826	59.037	(ATT)8	24	ClassII	AT rich SSR	EPCR|chr2=5850755	NoVPCR Hit Clementina Geno	--NA--	M2H3Si2776,marker_001962,---NA---,543,0,,,0,-
SiSSRM=001530	M2H2Si2779	AGCTGACGTAATCATGCTCG	TCTTGTAATGCCGTTACCCA	380	59.054	59.037	(AT)16	32	ClassII	AT rich SSR	EPCR|chr2=5842096	NoVPCR Hit Clementina Geno	--NA--	M2H2Si2779,marker_001963,---NA---,551,0,,,0,-
SiSSRM=001531	M2H3Si2783	CGGACCGAATATTCCTGTTT	TGAGGGTGGGTCGATAATTT	382	58.903	59.244	(TAA)7	21	ClassII	AT rich SSR	EPCR|chr2=5815912	NoVPCR Hit Clementina Geno	--NA--	M2H3Si2783,marker_001964,---NA---,540,0,,,0,-
SiSSRM=001532	M2H3Si2784	TATCGACCCACCCTCATTTT	TCAAGGGTTTATTTGCCCTC	487	59.244	59.019	(AAT)6	18	ClassI	AT rich SSR	EPCR|chr2=5815441	NoVPCR Hit Clementina Geno	--NA--	M2H3Si2784,marker_001965,---NA---,537,0,,,0,-
SiSSRM=001533	M2H3Si2785	AGAGTGATTTCAATTGGGGG	CAGCCTGCTGATATGGAAGA	422	58.836	58.976	(AAT)6	18	ClassI	AT rich SSR	EPCR|chr2=5807228	NoVPCR Hit Clementina Geno	--NA--	M2H3Si2785,marker_001966,---NA---,537,0,,,0,-
SiSSRM=001534	M2H3Si2787	AAAATATCGACCCACCCTCA	GCAAATGAAGGCTCGTTACA	460	59.244	58.92	(AAT)10	30	ClassII	AT rich SSR	EPCR|chr2=5794873	NoVPCR Hit Clementina Geno	--NA--	M2H3Si2787,marker_001967,---NA---,549,0,,,0,-
SiSSRM=001535	M2H3Si2789	TATCGACCCACCCTCATTTT	TGTGATTGTTCAGTTTGGGG	418	59.244	59.389	(AAT)6	18	ClassI	AT rich SSR	EPCR|chr2=5793463	NoVPCR Hit Clementina Geno	--NA--	M2H3Si2789,marker_001969,---NA---,537,0,,,0,-
SiSSRM=001536	M2H3Si2790	TGGGGGTTTTAGAGAGCATT	ATCAGGCGTTCTAGCCAGTT	187	58.646	58.961	(AAT)7	21	ClassII	AT rich SSR	EPCR|chr2=5783103	NoVPCR Hit Clementina Geno	--NA--	M2H3Si2790,marker_001970,---NA---,540,0,,,0,-
SiSSRM=001537	M2H2Si2791	TGAAGTTGTCACACGTGCAT	GTGCTCAATTTGCAGGAGAA	398	58.706	59.002	(AT)9	18	ClassI	AT rich SSR	EPCR|chr2=5762622	NoVPCR Hit Clementina Geno	--NA--	M2H2Si2791,marker_001971,---NA---,537,0,,,0,-
SiSSRM=001538	M2H3Si2792	TCGTCAATTGCCTCAGTCAT	TTATGGCCAAAGAAAGGAGC	427	59.245	59.297	(TTA)12	36	ClassII	AT rich SSR	EPCR|chr2=5757519	NoVPCR Hit Clementina Geno	--NA--	M2H3Si2792,marker_001972,---NA---,555,0,,,0,-
SiSSRM=001539	M2H3Si2793	AAAAGTCGGCCAAGGTACAC	TACACCGATGACGACAATCC	439	59.101	59.374	(TCT)9	27	ClassII	AT rich SSR	EPCR|chr2=5756644	NoVPCR Hit Clementina Geno	--NA--	M2H3Si2793,marker_001973,---NA---,546,0,,,0,-
SiSSRM=001540	M2H2Si2794	TTCGTGCGGATCCACTATTA	AATGTTGACAGGTGCGAGAG	443	59.136	58.882	(TC)8	16	ClassI	AT/GC Balance SSR	EPCR|chr2=5755409	NoVPCR Hit Clementina Geno	--NA--	M2H2Si2794,marker_001974,---NA---,535,0,,,0,-
SiSSRM=001541	M2H2Si2798	TTCCTCTGCGAAAATGACAG	GCAATTGAGGATTTGGTCCT	305	58.999	58.984	(TA)8	16	ClassI	AT rich SSR	EPCR|chr2=5693471	NoVPCR Hit Clementina Geno	--NA--	M2H2Si2798,marker_001975,u-box domain-containing protein 35-like,535,2,2.14E-12,80.50%,0,-
SiSSRM=001542	M2H2Si2801	GTCGCACGAACACAGTTTCT	ACTAGCCTTTCGCCCTATCA	471	58.935	58.952	(AC)20	40	ClassII	AT/GC Balance SSR	EPCR|chr2=5660216	NoVPCR Hit Clementina Geno	--NA--	M2H2Si2801,marker_001976,---NA---,559,0,,,0,-
SiSSRM=001543	M2H2Si2810	GAATGCTGAGAGATACGGCA	ACGATCTGGACAGACACGAG	336	58.979	58.834	(TA)10	20	ClassII	AT rich SSR	EPCR|chr2=5580790	NoVPCR Hit Clementina Geno	--NA--	M2H2Si2810,marker_001977,---NA---,539,0,,,0,-
SiSSRM=001544	M2H2Si2811	GATTGGACAACGCTTTTGTG	TGGCCAAAAGTTAAGTTCGC	172	59.174	60.244	(AG)8	16	ClassI	AT/GC Balance SSR	EPCR|chr2=5572811	NoVPCR Hit Clementina Geno	--NA--	M2H2Si2811,marker_001978,---NA---,535,0,,,0,-
SiSSRM=001545	M2H5Si2812	GAGACGGAGACATACGCAAA	GGCTATTTGGCACTTCTGGT	450	58.877	59.198	(TCCCC)4	20	ClassII	GC rich SSR	EPCR|chr2=5552381	NoVPCR Hit Clementina Geno	--NA--	M2H5Si2812,marker_001979,---NA---,539,0,,,0,-
SiSSRM=001546	M2H2Si2817	TGGTGATCTTTGGTCTCTGC	AAGCAAAGGCTGCATAGGTT	348	58.802	59	(CT)8	16	ClassI	AT/GC Balance SSR	EPCR|chr2=5495983	Poly	scaffold_145	M2H2Si2817,marker_001982,unnamed protein product [Vitis vinifera],535,1,5.41E-12,80.00%,0,-
SiSSRM=001547	M2H2Si2819	CTGGCTATCAAGGGAATGGT	ATGTCTCCACACTGCAGCTC	442	59.006	58.999	(AT)16	32	ClassII	AT rich SSR	EPCR|chr2=5479869	NoVPCR Hit Clementina Geno	--NA--	M2H2Si2819,marker_001983,---NA---,551,0,,,0,-
SiSSRM=001548	M2H2Si2820	GCACCATAGCCACAGCTTTA	ATGTCTCCACACTGCAGCTC	299	58.945	58.999	(AT)14	28	ClassII	AT rich SSR	EPCR|chr2=5478871	NoVPCR Hit Clementina Geno	--NA--	M2H2Si2820,marker_001984,---NA---,547,0,,,0,-
SiSSRM=001549	M2H2Si2821	AGCTTTAAAACCACACGGCT	CGCACTTGAGAATGTGTGTG	264	58.906	58.868	(TA)8	16	ClassI	AT rich SSR	EPCR|chr2=5477253	NoVPCR Hit Clementina Geno	--NA--	M2H2Si2821,marker_001985,---NA---,535,0,,,0,-
SiSSRM=001550	M2H2Si2822	CACACACATTCTCAAGTGCG	GGGTACTGATCTGGTTTTGGA	454	58.868	58.898	(AC)11	22	ClassII	AT/GC Balance SSR	EPCR|chr2=5476819	NoVPCR Hit Clementina Geno	--NA--	M2H2Si2822,marker_001986,---NA---,541,0,,,0,-
SiSSRM=001551	M2H3Si2825	ATTTGCGTTGAGGCTATGGT	CATTTATTGTATGCCCCCAC	424	59.597	57.697	(ATG)9	27	ClassII	AT rich SSR	EPCR|chr2=5465284	NoVPCR Hit Clementina Geno	--NA--	M2H3Si2825,marker_001987,---NA---,546,0,,,0,-
SiSSRM=001552	M2H3Si2827	TTCACAAGTCCAGCACCAAT	TGAGTGCCTCATTCCACTAGA	445	59.139	58.456	(TAA)13	39	ClassII	AT rich SSR	EPCR|chr2=5439436	NoVPCR Hit Clementina Geno	--NA--	M2H3Si2827,marker_001988,---NA---,558,0,,,0,-
SiSSRM=001553	M2H3Si2830	CGATAATCGGAATGGAATGG	TCATGAGGAGAGGTGGGAAC	500	60.11	60.048	(TAA)7	21	ClassII	AT rich SSR	EPCR|chr2=5414713	NoVPCR Hit Clementina Geno	--NA--	M2H3Si2830,marker_001990,---NA---,540,0,,,0,-
SiSSRM=001554	M2H2Si2831	CTTTGATGTGTGATGGAGGG	GAGGGCTAATTCCCAATGAA	415	58.93	58.974	(TA)13	26	ClassII	AT rich SSR	EPCR|chr2=5413972	NoVPCR Hit Clementina Geno	--NA--	M2H2Si2831,marker_001991,AF506028_14CTV.20 [Citrus trifoliata],545,2,1.73E-29,90.50%,11,F:transferase activity; F:protein binding; P:DNA metabolic process; F:RNA binding; F:hydrolase activity; P:transport; P:protein metabolic process; F:binding; P:RNA metabolic process; P:transcription; C:nucleus,EC:2.7.7.49; EC:3.4.23.0
SiSSRM=001555	M2H2Si2833	GCATGTAGGTCCATCTCGC	AGTCGAGTCCCCTCAGAAGA	410	59.212	58.974	(TG)9	18	ClassI	AT/GC Balance SSR	EPCR|chr2=5352758	NoVPCR Hit Clementina Geno	--NA--	M2H2Si2833,marker_001992,---NA---,537,0,,,0,-
SiSSRM=001556	M2H3Si2836	AGCTTTTTCTTCCTCTCCCC	TGGATTTATGTGTGTGTGCG	473	58.92	58.994	(CTT)6	18	ClassI	AT rich SSR	EPCR|chr2=5345469	NoVPCR Hit Clementina Geno	--NA--	M2H3Si2836,marker_001993,---NA---,537,0,,,0,-
SiSSRM=001557	M2H2Si2838	TAAATTAGTTGCCACGCCAC	GCATGTAAACTCACCAAGGC	450	58.701	58.229	(AT)8	16	ClassI	AT rich SSR	EPCR|chr2=5339391	NoVPCR Hit Clementina Geno	--NA--	M2H2Si2838,marker_001994,hypothetical protein VITISV_022326 [Vitis vinifera],535,20,3.85E-20,73.70%,5,P:metabolic process; P:cellular process; F:nucleic acid binding; F:kinase activity; F:nucleotide binding,-
SiSSRM=001558	M2H2Si2840	ATGTAGGCTTGGTTTGTCCC	AAGAAGCATCTTGCTCGGAT	424	58.912	59.034	(AC)10	20	ClassII	AT/GC Balance SSR	EPCR|chr2=5295985	NoVPCR Hit Clementina Geno	--NA--	M2H2Si2840,marker_001995,---NA---,539,0,,,0,-
SiSSRM=001559	M2H2Si2843	GAATGAGGTCGTCTGCACTG	TAATTGGTCGGCGGAGTTAT	388	59.42	59.433	(TA)10	20	ClassII	AT rich SSR	EPCR|chr2=5278537	NoVPCR Hit Clementina Geno	--NA--	M2H2Si2843,marker_001996,---NA---,539,0,,,0,-
SiSSRM=001560	M2H2Si2845	TCCTGACCACTTTTGGGAAT	AGTGGGGTGGATTTATGGAA	332	59.381	59.101	(AT)8	16	ClassI	AT rich SSR	EPCR|chr2=5252126	NoVPCR Hit Clementina Geno	--NA--	M2H2Si2845,marker_001997,---NA---,535,0,,,0,-
SiSSRM=001561	M2H5Si2846	CGGATTCAAATAATGGGGTC	AGTGGGGTGGATTTATGGAA	500	59.091	59.101	(GGGGA)4	20	ClassII	GC rich SSR	EPCR|chr2=5250938	NoVPCR Hit Clementina Geno	--NA--	M2H5Si2846,marker_001998,---NA---,539,0,,,0,-
SiSSRM=001562	M2H6Si2849	ACAATGCCTCGTTGTGGTTA	AATCTCTCGAGATGGCCAAG	269	59.05	59.386	(ATAAAA)4	24	ClassII	AT rich SSR	EPCR|chr2=5216066	NoVPCR Hit Clementina Geno	--NA--	M2H6Si2849,marker_002000,---NA---,543,0,,,0,-
SiSSRM=001563	M2H2Si2851	TCCAATGGACATCCGTACTC	GGTAAATTCATACCAGCAGCC	422	58.359	58.595	(AT)8	16	ClassI	AT rich SSR	EPCR|chr2=5197156	NoVPCR Hit Clementina Geno	--NA--	M2H2Si2851,marker_002001,---NA---,535,0,,,0,-
SiSSRM=001564	M2H2Si12106	TGACAGAAGATAGAGAGCGCA	TCCGTGATAAAGCAGCTCAC	431	58.914	59.028	(AC)8	16	ClassI	AT/GC Balance SSR	EPCR|chr2=10012399	NoVPCR Hit Clementina Geno	--NA--	M2H2Si12106,marker_003071,---NA---,535,0,,,0,-
SiSSRM=001565	M2H2Si12107	CACTTTTAAAGCGACCGACA	CCCAACTCATATTGGGCATT	496	58.964	59.645	(AT)10	20	ClassII	AT rich SSR	EPCR|chr2=10023525	NoVPCR Hit Clementina Geno	--NA--	M2H2Si12107,marker_003072,---NA---,539,0,,,0,-
SiSSRM=001566	M2H2Si12108	TGGTGCATGTGTTTGTTCTG	ACAGGAGCAGTCCCAATTCT	444	59.137	58.744	(CA)8	16	ClassI	AT/GC Balance SSR	EPCR|chr2=10025187	NoVPCR Hit Clementina Geno	--NA--	M2H2Si12108,marker_003073,---NA---,535,0,,,0,-
SiSSRM=001567	M2H2Si12110	GCAGCCACAGTCCATAAAGA	TTCGGGTTTTATTCTGAGGG	444	58.877	59.016	(TA)8	16	ClassI	AT rich SSR	EPCR|chr2=10039942	NoVPCR Hit Clementina Geno	--NA--	M2H2Si12110,marker_003074,---NA---,535,0,,,0,-
SiSSRM=001568	M2H2Si12112	AAAAGATGAGGAAACCCACG	TCTGGATTTTGGTGGTCTCA	302	59.028	59.059	(TA)8	16	ClassI	AT rich SSR	EPCR|chr2=10064427	NoVPCR Hit Clementina Geno	--NA--	M2H2Si12112,marker_003075,---NA---,535,0,,,0,-
SiSSRM=001569	M2H2Si12114	AAAGGCAAATGAGTTCACCC	AAGAATTGGAAGAGAGCGGA	394	59.031	59.006	(AG)11	22	ClassII	AT/GC Balance SSR	EPCR|chr2=10070896	NoVPCR Hit Clementina Geno	--NA--	M2H2Si12114,marker_003076,---NA---,541,0,,,0,-
SiSSRM=001570	M2H2Si12115	GAGATGACCGACCCTCACTT	TGCATGGAGACAACTCTTAGG	393	59.105	57.966	(AT)11	22	ClassII	AT rich SSR	EPCR|chr2=10071776	NoVPCR Hit Clementina Geno	--NA--	M2H2Si12115,marker_003077,---NA---,541,0,,,0,-
SiSSRM=001571	M2H2Si12123	AAAATTATACCAGGTGCCGC	GGCTATGGAAAGGAAAACGA	161	58.969	59.158	(CT)8	16	ClassI	AT/GC Balance SSR	EPCR|chr2=10124894	NoVPCR Hit Clementina Geno	--NA--	M2H2Si12123,marker_003080,---NA---,535,0,,,0,-
SiSSRM=001572	M2H4Si12124	TCGTCTTCGTCTCTGATTCG	CATCATGTAACTGCGGAACC	366	59.112	59.002	(TTTA)5	20	ClassII	AT rich SSR	EPCR|chr2=10125556	NoVPCR Hit Clementina Geno	--NA--	M2H4Si12124,marker_003081,---NA---,539,0,,,0,-
SiSSRM=001573	M2H5Si12125	GCTCGTTGGAATCACTTTGA	AGCATCCTTCAGAGCCAAGT	487	58.85	59.043	(TTTTA)4	20	ClassII	AT rich SSR	EPCR|chr2=10141999	NoVPCR Hit Clementina Geno	--NA--	M2H5Si12125,marker_003082,---NA---,539,0,,,0,-
SiSSRM=001574	M2H3Si12126	GTCATCACTGTGCAAAAGCC	CCATTTTGCTTCTTGGTCCT	422	59.297	59.17	(ATG)7	21	ClassII	AT rich SSR	EPCR|chr2=10145379	NoVPCR Hit Clementina Geno	--NA--	M2H3Si12126,marker_003083,---NA---,540,0,,,0,-
SiSSRM=001575	M2H2Si12128	GGAGCTTGTAAGCAAAAGGG	TGTGGAATGAAGCCAGTAGC	404	58.973	58.877	(AG)11	22	ClassII	AT/GC Balance SSR	EPCR|chr2=10163375	NoVPCR Hit Clementina Geno	--NA--	M2H2Si12128,marker_003084,---NA---,541,0,,,0,-
SiSSRM=001576	M2H5Si12130	GACGGATCTGGAGCAGATTT	ATATCCACGACACACCCACA	419	59.243	59.682	(TTTTA)4	20	ClassII	AT rich SSR	EPCR|chr2=10187733	NoVPCR Hit Clementina Geno	--NA--	M2H5Si12130,marker_003086,---NA---,539,0,,,0,-
SiSSRM=001577	M2H3Si12132	TCAACTACGGATTGGGTTGA	ATCAGCAATTGTTCCTGTGC	397	58.973	58.726	(TTA)9	27	ClassII	AT rich SSR	EPCR|chr2=10209647	NoVPCR Hit Clementina Geno	--NA--	M2H3Si12132,marker_003087,---NA---,546,0,,,0,-
SiSSRM=001578	M2H3Si12134	TGTGGGATTGAGGAATAGGA	CTTCCAATGGTGCTTTACCA	500	57.933	58.623	(ATT)7	21	ClassII	AT rich SSR	EPCR|chr2=10212640	NoVPCR Hit Clementina Geno	--NA--	M2H3Si12134,marker_003088,---NA---,540,0,,,0,-
SiSSRM=001579	M2H2Si12140	CATGACTTGAGGAGGATGGA	CGCCACTTTACGTCTAAGCA	385	58.586	59.132	(AT)9	18	ClassI	AT rich SSR	EPCR|chr2=10250473	NoVPCR Hit Clementina Geno	--NA--	M2H2Si12140,marker_003090,---NA---,537,0,,,0,-
SiSSRM=001580	M2H3Si12149	GGGTCAGCACAGATTGAAGA	GCGATGACGTAATTGCTTTG	189	58.802	59.329	(AAT)6	18	ClassI	AT rich SSR	EPCR|chr2=10321784	NoVPCR Hit Clementina Geno	--NA--	M2H3Si12149,marker_003095,---NA---,537,0,,,0,-
SiSSRM=001581	M2H3Si12152	GGATCCGCACGTGTATTATG	GGGGAATTGGTGTTTGAGAA	436	58.872	59.767	(AAT)11	33	ClassII	AT rich SSR	EPCR|chr2=10335020	NoVPCR Hit Clementina Geno	--NA--	M2H3Si12152,marker_003096,---NA---,552,0,,,0,-
SiSSRM=001582	M2H3Si12153	CCCGGAGACACAGAATTTTT	CTTATCGACGTCAATGGTGG	225	59.028	58.999	(TTA)6	18	ClassI	AT rich SSR	EPCR|chr2=10337841	NoVPCR Hit Clementina Geno	--NA--	M2H3Si12153,marker_003097,---NA---,537,0,,,0,-
SiSSRM=001583	M2H2Si12156	GCGCCTACTCAATGATGAAC	GTCGAAGAAGATTGCATTGG	487	58.326	58.298	(AG)14	28	ClassII	AT/GC Balance SSR	EPCR|chr2=10340005	NoVPCR Hit Clementina Geno	--NA--	M2H2Si12156,marker_003098,---NA---,547,0,,,0,-
SiSSRM=001584	M2H2Si12159	TGCCTATTCGCAGAACTGTC	GAGGAGGTAACAGGGGTCAA	470	59.028	58.989	(AT)10	20	ClassII	AT rich SSR	EPCR|chr2=10349944	NoVPCR Hit Clementina Geno	--NA--	M2H2Si12159,marker_003099,---NA---,539,0,,,0,-
SiSSRM=001585	M2H3Si12160	CGGATCAGGATTTGAGGAAT	GCCAACTCTGCTCCTACACA	445	58.934	59.037	(ATT)6	18	ClassI	AT rich SSR	EPCR|chr2=10362522	NoVPCR Hit Clementina Geno	--NA--	M2H3Si12160,marker_003100,---NA---,537,0,,,0,-
SiSSRM=001586	M2H2Si12162	CCGAGGCTTGAGAAAAGAAG	AATTGAATTGGCTAGCACCC	497	59.191	59.046	(AT)9	18	ClassI	AT rich SSR	EPCR|chr2=10374649	NoVPCR Hit Clementina Geno	--NA--	M2H2Si12162,marker_003102,---NA---,537,0,,,0,-
SiSSRM=001587	M2H4Si12166	CAGTGATGAAAACCCAAACG	CACACGTCTCTTTGGGTCAC	351	59.021	59.152	(AAAT)5	20	ClassII	AT rich SSR	EPCR|chr2=10380427	NoVPCR Hit Clementina Geno	--NA--	M2H4Si12166,marker_003104,---NA---,539,0,,,0,-
SiSSRM=001588	M2H2Si12167	CCGCAGCAGTTTACAACAGT	GCAAAACCGAAGGAATGAGT	438	59	59.174	(CT)12	24	ClassII	AT/GC Balance SSR	EPCR|chr2=10388776	NoVPCR Hit Clementina Geno	--NA--	M2H2Si12167,marker_003105,---NA---,543,0,,,0,-
SiSSRM=001589	M2H2Si12168	TGGTCTGCATGATTTAGGGA	CAGCCATCACAGTCCATTTT	484	59.075	58.57	(CT)8	16	ClassI	AT/GC Balance SSR	EPCR|chr2=10388976	NoVPCR Hit Clementina Geno	--NA--	M2H2Si12168,marker_003106,---NA---,535,0,,,0,-
SiSSRM=001590	M2H2Si12170	GGCATGCCATGTATTTTAGC	TCTGAAAGCTGGTGTTGCTC	390	58.135	59.165	(AT)15	30	ClassII	AT rich SSR	EPCR|chr2=10395120	NoVPCR Hit Clementina Geno	--NA--	M2H2Si12170,marker_003107,---NA---,549,0,,,0,-
SiSSRM=001591	M2H2Si12172	GGAAAAAGAGCGAATCAAGC	ACTGCGGCTACGCCTATTAT	454	59.046	58.904	(AT)14	28	ClassII	AT rich SSR	EPCR|chr2=10411372	NoVPCR Hit Clementina Geno	--NA--	M2H2Si12172,marker_003109,---NA---,547,0,,,0,-
SiSSRM=001592	M2H2Si12174	TGCTACTGTCCAATCGAAGC	AGAACTTCAAGGCTTCCCAA	233	59.028	58.909	(AT)10	20	ClassII	AT rich SSR	EPCR|chr2=10420057	NoVPCR Hit Clementina Geno	--NA--	M2H2Si12174,marker_003110,---NA---,539,0,,,0,-
SiSSRM=001593	M2H3Si12175	GCGTGCTTGCATCATATTTC	GCATTTGGTTGTGGTTTGAG	261	59.29	59.024	(TTA)6	18	ClassI	AT rich SSR	EPCR|chr2=10423361	NoVPCR Hit Clementina Geno	--NA--	M2H3Si12175,marker_003111,---NA---,537,0,,,0,-
SiSSRM=001594	M2H2Si12177	GATTTTGGATTCCCTAAGCG	TGCAGGATCTTATCATCCCA	419	58.647	59.027	(TA)10	20	ClassII	AT rich SSR	EPCR|chr2=10425002	NoVPCR Hit Clementina Geno	--NA--	M2H2Si12177,marker_003113,---NA---,539,0,,,0,-
SiSSRM=001595	M2H2Si12178	GTTAATATGTGGGCAGCGTG	ATTGGTGCTCCTCAACACTG	472	59.066	58.725	(TA)9	18	ClassI	AT rich SSR	EPCR|chr2=10453894	NoVPCR Hit Clementina Geno	--NA--	M2H2Si12178,marker_003114,---NA---,537,0,,,0,-
SiSSRM=001596	M2H2Si12180	TAAGGCTGCTGATGAGGTTG	ATGGAAAACATAGTTGCCCC	484	59.024	58.765	(GA)8	16	ClassI	AT/GC Balance SSR	EPCR|chr2=10459057	NoVPCR Hit Clementina Geno	--NA--	M2H2Si12180,marker_003115,---NA---,535,0,,,0,-
SiSSRM=001597	M2H2Si12181	GTTGGTCCATCGGAATTTTG	GGGAGAAATGGTGAGAGAGG	230	60.17	58.664	(TA)9	18	ClassI	AT rich SSR	EPCR|chr2=10469829	NoVPCR Hit Clementina Geno	--NA--	M2H2Si12181,marker_003116,---NA---,537,0,,,0,-
SiSSRM=001598	M2H3Si12182	TCAATTTACCTCGCAACTCG	TTTTGATCACCCCCTCTACC	447	58.917	58.836	(TAA)22	66	ClassII	AT rich SSR	EPCR|chr2=10473959	NoVPCR Hit Clementina Geno	--NA--	M2H3Si12182,marker_003117,---NA---,585,0,,,0,-
SiSSRM=001599	M2H3Si12185	CAACATGGGAACATGAGGAA	TGGCTAGGATTTTGTCACCA	374	59.343	59.123	(AAT)6	18	ClassI	AT rich SSR	EPCR|chr2=10492810	NoVPCR Hit Clementina Geno	--NA--	M2H3Si12185,marker_003118,---NA---,537,0,,,0,-
SiSSRM=001600	M2H2Si12187	ATGGAACCTTCCTTGTTTGC	TGCTAATGGTAGCAAGGTCG	424	59.031	58.942	(TA)10	20	ClassII	AT rich SSR	EPCR|chr2=10536146	NoVPCR Hit Clementina Geno	--NA--	M2H2Si12187,marker_003120,---NA---,539,0,,,0,-
SiSSRM=001601	M2H2Si12188	CACAACCGGTCTTCTCAGTG	GTGGCGGCACTACATACATC	395	59.305	59.031	(AG)8	16	ClassI	AT/GC Balance SSR	EPCR|chr2=10548063	NoVPCR Hit Clementina Geno	--NA--	M2H2Si12188,marker_003121,---NA---,535,0,,,0,-
SiSSRM=001602	M2H3Si12189	TGTCACTGCGTGATTTAGGA	CCAGCAAGTGTTCAATGGTT	447	57.836	58.623	(TTA)6	18	ClassI	AT rich SSR	EPCR|chr2=10579002	NoVPCR Hit Clementina Geno	--NA--	M2H3Si12189,marker_003122,---NA---,537,0,,,0,-
SiSSRM=001603	M2H3Si12190	ACCGTTCTCGAGAGGAGAAA	AATGCTGCAGATTTGTGGAC	499	59.014	58.726	(TAT)6	18	ClassI	AT rich SSR	EPCR|chr2=10580238	NoVPCR Hit Clementina Geno	--NA--	M2H3Si12190,marker_003123,---NA---,537,0,,,0,-
SiSSRM=001604	M2H5Si12192	CTCGTTGGCTAAGATGCCTT	AGGGTGCGTTTGACATACTG	500	59.476	58.65	(TAATA)4	20	ClassII	AT rich SSR	EPCR|chr2=10595054	NoVPCR Hit Clementina Geno	--NA--	M2H5Si12192,marker_003124,---NA---,539,0,,,0,-
SiSSRM=001605	M2H5Si12193	GTGACTGAGAGAGAGCTGCG	AGGGTGCGTTTGACATACTG	476	59.023	58.65	(TAATA)4	20	ClassII	AT rich SSR	EPCR|chr2=10596429	NoVPCR Hit Clementina Geno	--NA--	M2H5Si12193,marker_003125,---NA---,539,0,,,0,-
SiSSRM=001606	M2H3Si12196	AAAAGTCTCACCTGCCTGCT	AGTTCGAAACCTTCTTGCGT	372	59.09	58.983	(AAT)7	21	ClassII	AT rich SSR	EPCR|chr2=10603887	NoVPCR Hit Clementina Geno	--NA--	M2H3Si12196,marker_003127,---NA---,540,0,,,0,-
SiSSRM=001607	M2H2Si12197	CTTGGACCAGTCCCTGACTT	GATCGCGCAAGTGTAATCC	393	59.149	59.245	(TA)8	16	ClassI	AT rich SSR	EPCR|chr2=10611584	NoVPCR Hit Clementina Geno	--NA--	M2H2Si12197,marker_003128,---NA---,535,0,,,0,-
SiSSRM=001608	M2H2Si12200	GGCCAAAATACATCATGTCG	CAGTTCTATAGGGGCGGAAA	460	58.846	59.178	(TC)12	24	ClassII	AT/GC Balance SSR	EPCR|chr2=10620395	NoVPCR Hit Clementina Geno	--NA--	M2H2Si12200,marker_003129,---NA---,543,0,,,0,-
SiSSRM=001609	M2H5Si12201	TTGTGGCGGATAATAGCAAG	GTGTTGTGATGGGGTGTGTT	480	58.794	59.129	(AAAGC)4	20	ClassII	AT rich SSR	EPCR|chr2=10621531	NoVPCR Hit Clementina Geno	--NA--	M2H5Si12201,marker_003130,---NA---,539,0,,,0,-
SiSSRM=001610	M2H2Si12202	CAAAGCAGACGGAAGTTTCA	GTGTTGTGATGGGGTGTGTT	264	59.047	59.129	(CT)9	18	ClassI	AT/GC Balance SSR	EPCR|chr2=10621747	NoVPCR Hit Clementina Geno	--NA--	M2H2Si12202,marker_003131,---NA---,537,0,,,0,-
SiSSRM=001611	M2H3Si12210	GTGCCCCCTAAAATTCAAGA	GTTTGGGTGGAAAAACGACT	264	59.019	58.934	(TAT)7	21	ClassII	AT rich SSR	EPCR|chr2=10655867	NoVPCR Hit Clementina Geno	--NA--	M2H3Si12210,marker_003136,---NA---,540,0,,,0,-
SiSSRM=001612	M2H2Si12211	CATATGTGCCGAAATCCAAG	GCCAGCATAATACCCCATTC	433	58.991	59.258	(AC)17	34	ClassII	AT/GC Balance SSR	EPCR|chr2=10656738	NoVPCR Hit Clementina Geno	--NA--	M2H2Si12211,marker_003137,---NA---,553,0,,,0,-
SiSSRM=001613	M2H2Si12212	GGATCTTCATCACAGTCCCC	CCCCTAAGTATGTGCCCAAT	451	59.312	58.787	(AT)9	18	ClassI	AT rich SSR	EPCR|chr2=10676287	NoVPCR Hit Clementina Geno	--NA--	M2H2Si12212,marker_003138,---NA---,537,0,,,0,-
SiSSRM=001614	M2H2Si12217	TGTATCCGTGTTATTGGCGT	GCCGAAGATCAAACATCAAG	461	58.92	58.298	(AT)10	20	ClassII	AT rich SSR	EPCR|chr2=10712502	NoVPCR Hit Clementina Geno	--NA--	M2H2Si12217,marker_003141,---NA---,539,0,,,0,-
SiSSRM=001615	M2H2Si12219	TGGAGTACTTCGTGCTTTCG	CCAGAAGGGGTTATTGGGTA	494	59.072	58.76	(AG)8	16	ClassI	AT/GC Balance SSR	EPCR|chr2=10760377	NoVPCR Hit Clementina Geno	--NA--	M2H2Si12219,marker_003142,---NA---,535,0,,,0,-
SiSSRM=001616	M2H2Si12224	ACGCTGTTGCCAGCTAGTTA	TTATGGGCACTGTGACTTCC	463	58.752	58.57	(AG)10	20	ClassII	AT/GC Balance SSR	EPCR|chr2=10797325	NoVPCR Hit Clementina Geno	--NA--	M2H2Si12224,marker_003145,---NA---,539,0,,,0,-
SiSSRM=001617	M2H2Si12225	GGGAAGAAGAGAAACCGATG	AAGCTTCTTGAGTGCAAGTGAC	304	58.715	58.796	(AT)25	50	ClassII	AT rich SSR	EPCR|chr2=10809461	NoVPCR Hit Clementina Geno	--NA--	M2H2Si12225,marker_003146,---NA---,569,0,,,0,-
SiSSRM=001618	M2H2Si12230	CCCTTACATGAAGAGGGGAA	TAAACTGCTGTACGGCCAAG	467	58.978	58.989	(AT)13	26	ClassII	AT rich SSR	EPCR|chr2=10842037	NoVPCR Hit Clementina Geno	--NA--	M2H2Si12230,marker_003148,---NA---,545,0,,,0,-
SiSSRM=001619	M2H2Si12236	TTTTGGAAGTGCATACTCGG	TTTCAGTTTAGCCAAGGCG	487	58.771	59.048	(AT)11	22	ClassII	AT rich SSR	EPCR|chr2=10870659	NoVPCR Hit Clementina Geno	--NA--	M2H2Si12236,marker_003149,---NA---,541,0,,,0,-
SiSSRM=001620	M2H3Si12237	TATGGGGCTCATGCACTTTA	TGAAAGCTCAGCATTATGGC	455	59.136	59.019	(TTG)6	18	ClassI	AT rich SSR	EPCR|chr2=10874490	NoVPCR Hit Clementina Geno	--NA--	M2H3Si12237,marker_003150,---NA---,537,0,,,0,-
SiSSRM=001621	M2H2Si12238	ATGCAGATACACTCACCCCA	ACATGACCTCCTCCCTGTTC	447	58.96	58.95	(AC)8	16	ClassI	AT/GC Balance SSR	EPCR|chr2=10878977	NoVPCR Hit Clementina Geno	--NA--	M2H2Si12238,marker_003151,---NA---,535,0,,,0,-
SiSSRM=001622	M2H2Si12239	CACAATTTCCTTGGCTTGAG	GAAGAATTGTTGGGGCCTTA	473	58.352	59.019	(AT)9	18	ClassI	AT rich SSR	EPCR|chr2=10903913	NoVPCR Hit Clementina Geno	--NA--	M2H2Si12239,marker_003152,zinc finger mym-type protein,537,20,6.85E-26,53.00%,1,F:protein dimerization activity
SiSSRM=001623	M2H2Si12242	GATACAGTTGCGCCAAAGAA	AAATATGCATCCCCTGGAAG	277	58.92	58.857	(AG)8	16	ClassI	AT/GC Balance SSR	EPCR|chr2=10913861	NoVPCR Hit Clementina Geno	--NA--	M2H2Si12242,marker_003153,---NA---,535,0,,,0,-
SiSSRM=001624	M2H3Si12243	TGAAGGCTCCAAAAGACTCTC	GGTATTTTCACGTGCGCTTA	478	58.658	58.844	(AAT)6	18	ClassI	AT rich SSR	EPCR|chr2=10920349	NoVPCR Hit Clementina Geno	--NA--	M2H3Si12243,marker_003154,---NA---,537,0,,,0,-
SiSSRM=001625	M2H2Si12244	ACTTGGCCCACATGATTTGT	TAAGAGGCTCAAAACCGACC	279	60.24	59.312	(AT)10	20	ClassII	AT rich SSR	EPCR|chr2=10922702	NoVPCR Hit Clementina Geno	--NA--	M2H2Si12244,marker_003155,---NA---,539,0,,,0,-
SiSSRM=001626	M2H3Si12247	TCAATTTTACGCTACAGCCG	ATATTGACAGCCGCATGGT	496	58.982	58.967	(AAT)6	18	ClassI	AT rich SSR	EPCR|chr2=10974002	NoVPCR Hit Clementina Geno	--NA--	M2H3Si12247,marker_003157,---NA---,537,0,,,0,-
SiSSRM=001627	M2H3Si12249	TGCACTATAAAGCCGTGTGG	GCAAGATTGCGAGAGCACTA	492	59.752	59.326	(ATT)6	18	ClassI	AT rich SSR	EPCR|chr2=10982428	NoVPCR Hit Clementina Geno	--NA--	M2H3Si12249,marker_003158,---NA---,537,0,,,0,-
SiSSRM=001628	M2H2Si12250	CGCAATCTTGCTGCATTTAC	GCACACTGATCTCAGGCAAC	493	59.472	59.425	(TA)9	18	ClassI	AT rich SSR	EPCR|chr2=10982909	NoVPCR Hit Clementina Geno	--NA--	M2H2Si12250,marker_003159,---NA---,537,0,,,0,-
SiSSRM=001629	M2H2Si12251	TTGCAGAGTAGCCAAGGATG	TGGCAACCAAACAGTAGAGC	395	59.024	58.926	(AC)8	16	ClassI	AT/GC Balance SSR	EPCR|chr2=10985275	NoVPCR Hit Clementina Geno	--NA--	M2H2Si12251,marker_003160,---NA---,535,0,,,0,-
SiSSRM=001630	M2H3Si12254	GCAAATGACTTGATAAGCGG	ATCCCTTACGGCATTGATGT	306	58.388	59.273	(ATA)9	27	ClassII	AT rich SSR	EPCR|chr2=11014580	NoVPCR Hit Clementina Geno	--NA--	M2H3Si12254,marker_003163,---NA---,546,0,,,0,-
SiSSRM=001631	M2H3Si12256	TCCCACCTCTCCCATTTTTA	ACTTTTTGGATTGGAGTGGG	466	59.359	58.884	(TAA)6	18	ClassI	AT rich SSR	EPCR|chr2=11045430	Poly	scaffold_28	M2H3Si12256,marker_003165,---NA---,537,0,,,0,-
SiSSRM=001632	M2H6Si12257	CCATCGTGGCCAATTCTTAT	TCATGATGTGAAACGACGTG	496	59.784	59.085	(TTTTTC)4	24	ClassII	AT rich SSR	EPCR|chr2=11052901	NoVPCR Hit Clementina Geno	--NA--	M2H6Si12257,marker_003166,---NA---,543,0,,,0,-
SiSSRM=001633	M2H5Si12260	GCATTATGCGCTAAAAGCTG	TGCCACATTTCTTGAGGAAG	489	58.75	58.847	(GGGGA)4	20	ClassII	GC rich SSR	EPCR|chr2=11081189	NoVPCR Hit Clementina Geno	--NA--	M2H5Si12260,marker_003167,---NA---,539,0,,,0,-
SiSSRM=001634	M2H2Si12263	GGGTTAGTTTTCAACCGTGG	CGCAGGTACGAACAAAAGAA	302	59.331	58.964	(CT)8	16	ClassI	AT/GC Balance SSR	EPCR|chr2=11091242	NoVPCR Hit Clementina Geno	--NA--	M2H2Si12263,marker_003168,---NA---,535,0,,,0,-
SiSSRM=001635	M2H2Si12264	CAAGATGGACATTAGTGGCA	TCTGGTGAGAATTGATCGCT	389	57.118	58.388	(TC)16	32	ClassII	AT/GC Balance SSR	EPCR|chr2=11092608	NoVPCR Hit Clementina Geno	--NA--	M2H2Si12264,marker_003169,---NA---,551,0,,,0,-
SiSSRM=001636	M2H2Si12265	CGTATCAACTGGCATGACCT	TTGTTGCTTTCCTCTGCTTG	407	58.597	59.195	(AT)9	18	ClassI	AT rich SSR	EPCR|chr2=11096073	NoVPCR Hit Clementina Geno	--NA--	M2H2Si12265,marker_003170,---NA---,537,0,,,0,-
SiSSRM=001637	M2H5Si12268	ATCCCTAAATGTAGCGTGCC	GAGCATCTTCTCCGCATCTT	216	59.07	59.537	(TTCGG)4	20	ClassII	GC rich SSR	EPCR|chr2=11132295	NoVPCR Hit Clementina Geno	--NA--	M2H5Si12268,marker_003171,---NA---,539,0,,,0,-
SiSSRM=001638	M2H4Si12271	GCTGCTGCTAAGTGGTATCG	ACACACTGAAACCCACATCA	404	58.703	57.297	(TAAA)5	20	ClassII	AT rich SSR	EPCR|chr2=11140926	NoVPCR Hit Clementina Geno	--NA--	M2H4Si12271,marker_003172,---NA---,539,0,,,0,-
SiSSRM=001639	M2H3Si12277	AATAAGCCCCTACATGCGTC	CGCAGCTGTTACATTGTGTG	417	59.07	58.942	(ATT)7	21	ClassII	AT rich SSR	EPCR|chr2=11174577	NoVPCR Hit Clementina Geno	--NA--	M2H3Si12277,marker_003174,---NA---,540,0,,,0,-
SiSSRM=001640	M2H3Si12279	TGGTCCTGCCTGTGTACAAT	GGACACGCAGACAAACAAAC	413	59.01	59.191	(AAT)6	18	ClassI	AT rich SSR	EPCR|chr2=11179764	NoVPCR Hit Clementina Geno	--NA--	M2H3Si12279,marker_003175,---NA---,537,0,,,0,-
SiSSRM=001641	M2H2Si12280	CGGACAACTCTCTCAGGTCA	TCATCATGGCCTTCATCTTC	399	58.964	58.591	(TA)12	24	ClassII	AT rich SSR	EPCR|chr2=11181607	NoVPCR Hit Clementina Geno	--NA--	M2H2Si12280,marker_003176,---NA---,543,0,,,0,-
SiSSRM=001642	M2H3Si12285	AGCTCCAGCTCCTCCAATAA	TGGAGTAGAGTCTTGCACGC	355	59.031	59.191	(CTT)6	18	ClassI	AT rich SSR	EPCR|chr2=11213386	NoVPCR Hit Clementina Geno	--NA--	M2H3Si12285,marker_003180,---NA---,537,0,,,0,-
SiSSRM=001643	M2H4Si12289	GTGTGAAAGCTCGCCAAGTA	GACCTTTCCAAGGAAACCAG	397	59.076	58.618	(CCCT)5	20	ClassII	GC rich SSR	EPCR|chr2=11269929	NoVPCR Hit Clementina Geno	--NA--	M2H4Si12289,marker_003182,precursor monofunctional aspartokinase,539,20,1.83E-22,88.50%,5,F:kinase activity; F:binding; C:mitochondrion; P:metabolic process; P:cellular process,EC:2.7.2.4
SiSSRM=001644	M2H3Si12291	CAAGTTAGTGAATTTGCCCC	GAGATGGATCGGGATTCTTT	498	57.217	57.984	(TTA)6	18	ClassI	AT rich SSR	EPCR|chr2=11281232	NoVPCR Hit Clementina Geno	--NA--	M2H3Si12291,marker_003183,---NA---,537,0,,,0,-
SiSSRM=001645	M2H2Si12292	CATGGAAAGCGCAAGTTCTA	TGTTTCTCTCCTTATGCAGC	487	59.062	55.705	(TC)10	20	ClassII	AT/GC Balance SSR	EPCR|chr2=11294601	NoVPCR Hit Clementina Geno	--NA--	M2H2Si12292,marker_003184,---NA---,539,0,,,0,-
SiSSRM=001646	M2H2Si12293	TGCAGTTGAAGCCAATAAGC	GACCCAATTCTCCGTCTGAT	384	59.066	58.943	(AG)20	40	ClassII	AT/GC Balance SSR	EPCR|chr2=11308966	NoVPCR Hit Clementina Geno	--NA--	M2H2Si12293,marker_003185,---NA---,559,0,,,0,-
SiSSRM=001647	M2H3Si12296	TCTAGTGGAACAGCAGACGG	TTGCTCTTGTCGCACATACA	309	59.034	59.021	(AAC)6	18	ClassI	AT rich SSR	EPCR|chr2=11324737	NoVPCR Hit Clementina Geno	--NA--	M2H3Si12296,marker_003187,---NA---,537,0,,,0,-
SiSSRM=001648	M2H2Si12300	GTGAATGCAGTCTTCTCCCA	ATCCCGGACCATTTGTTCTA	293	58.802	59.244	(AT)10	20	ClassII	AT rich SSR	EPCR|chr2=11338927	NoVPCR Hit Clementina Geno	--NA--	M2H2Si12300,marker_003188,---NA---,539,0,,,0,-
SiSSRM=001649	M2H2Si12301	ATATGCACCAGATGCCTTCA	GCTTGGTTTTTCTTTCGACC	414	59.105	58.812	(AG)12	24	ClassII	AT/GC Balance SSR	EPCR|chr2=11344454	NoVPCR Hit Clementina Geno	--NA--	M2H2Si12301,marker_003189,---NA---,543,0,,,0,-
SiSSRM=001650	M2H5Si12302	GGTCGAAAGAAAAACCAAGC	TTGGCCAAGGAAATCTAAGG	269	58.812	59.155	(ATTTT)4	20	ClassII	AT rich SSR	EPCR|chr2=11344848	NoVPCR Hit Clementina Geno	--NA--	M2H5Si12302,marker_003190,lysosomal alpha-mannosidase,539,6,1.05E-12,80.50%,4,F:binding; P:metabolic process; P:cellular process; F:hydrolase activity,EC:3.2.1.24
SiSSRM=001651	M2H6Si12303	ATTGCCTTACTTTGCTGCCT	TCGTCAACGGAAAGTCAGAG	450	59	59.007	(AAAATC)4	24	ClassII	AT rich SSR	EPCR|chr2=11351291	NoVPCR Hit Clementina Geno	--NA--	M2H6Si12303,marker_003191,glycosyl hydrolase family 38 protein,543,20,6.46E-27,55.55%,3,C:cytoplasm; C:cell wall; C:plasma membrane,-
SiSSRM=001652	M2H3Si12307	CTAGTAGAGGGCTGGCTTGG	AAGAGTTGAACAGCGGACCT	334	59.097	58.943	(CCA)7	21	ClassII	GC rich SSR	EPCR|chr2=11384005	NoVPCR Hit Clementina Geno	--NA--	M2H3Si12307,marker_003192,---NA---,540,0,,,0,-
SiSSRM=001653	M2H3Si12308	ATTCAGATCGGAAGGGTACG	AACGGTTCCCAATAATCACG	254	59.006	59.685	(TTA)7	21	ClassII	AT rich SSR	EPCR|chr2=11384717	NoVPCR Hit Clementina Geno	--NA--	M2H3Si12308,marker_003193,---NA---,540,0,,,0,-
SiSSRM=001654	M2H3Si12309	TGGTTGAGACCTGAGAGTCG	CTCATCCAATTCGCAGACAT	490	58.964	58.672	(TTA)13	39	ClassII	AT rich SSR	EPCR|chr2=11388217	NoVPCR Hit Clementina Geno	--NA--	M2H3Si12309,marker_003194,---NA---,558,0,,,0,-
SiSSRM=001655	M2H3Si12310	AGACCCACCATTTAATCCCA	TTTGTGTAGCATCGGATTGG	363	59.101	59.542	(ACA)7	21	ClassII	AT rich SSR	EPCR|chr2=11394288	NoVPCR Hit Clementina Geno	--NA--	M2H3Si12310,marker_003195,---NA---,540,0,,,0,-
SiSSRM=001656	M2H2Si12314	CAGTCGATGAGGTCAATGCT	TAGTGTCCATGGATGGTGCT	485	58.83	58.96	(TA)11	22	ClassII	AT rich SSR	EPCR|chr2=11449732	NoVPCR Hit Clementina Geno	--NA--	M2H2Si12314,marker_003196,---NA---,541,0,,,0,-
SiSSRM=001657	M2H4Si12317	TGAAGTTTGGGATGACCGTA	GAAGGGGCTTTGTATTTGGA	437	58.973	59.019	(TTTA)5	20	ClassII	AT rich SSR	EPCR|chr2=11484498	NoVPCR Hit Clementina Geno	--NA--	M2H4Si12317,marker_003197,---NA---,539,0,,,0,-
SiSSRM=001658	M2H2Si12318	CAAAGCAGAACGGGGAGTAT	AACTGACCAGTCCAACCACA	302	59.195	58.992	(TC)17	34	ClassII	AT/GC Balance SSR	EPCR|chr2=11490861	NoVPCR Hit Clementina Geno	--NA--	M2H2Si12318,marker_003198,---NA---,553,0,,,0,-
SiSSRM=001659	M2H2Si12319	ATTGTTTGTGCTGGTGTTGG	GAAAGTGGGCAATATCGTCA	491	59.465	58.574	(TA)10	20	ClassII	AT rich SSR	EPCR|chr2=11500577	NoVPCR Hit Clementina Geno	--NA--	M2H2Si12319,marker_003199,---NA---,539,0,,,0,-
SiSSRM=001660	M2H3Si12320	CTGCTGGTTTGGCAGTTCTA	CCCACCACGAGGTCTTTTAT	213	59.072	58.909	(AAG)6	18	ClassI	AT rich SSR	EPCR|chr2=11501128	NoVPCR Hit Clementina Geno	--NA--	M2H3Si12320,marker_003200,---NA---,537,0,,,0,-
SiSSRM=001661	M2H2Si12322	CAGGACCCAAAGGTGAAGAT	GTGACGTGCAATTTCCAAAG	345	58.989	59.174	(AT)10	20	ClassII	AT rich SSR	EPCR|chr2=11510598	NoVPCR Hit Clementina Geno	--NA--	M2H2Si12322,marker_003201,---NA---,539,0,,,0,-
SiSSRM=001662	M2H2Si12324	CTTTGGAAATTGCACGTCAC	CTGCAATGTCAAGAAAAGCC	340	59.174	58.502	(TA)13	26	ClassII	AT rich SSR	EPCR|chr2=11510923	NoVPCR Hit Clementina Geno	--NA--	M2H2Si12324,marker_003203,---NA---,545,0,,,0,-
SiSSRM=001663	M2H3Si12325	CTTCATGGGGGTGAAAGAAT	ACAAGATTTGGACCGTGTCA	434	58.836	58.984	(TAA)6	18	ClassI	AT rich SSR	EPCR|chr2=11512256	NoVPCR Hit Clementina Geno	--NA--	M2H3Si12325,marker_003204,---NA---,537,0,,,0,-
SiSSRM=001664	M2H2Si12327	AGGGGCAAAGGTTTTATTCC	TTTGGATTGGAGAGGGGTAG	310	59.311	58.978	(AT)8	16	ClassI	AT rich SSR	EPCR|chr2=11528032	NoVPCR Hit Clementina Geno	--NA--	M2H2Si12327,marker_003205,uncharacterized protein,535,20,2.25E-26,75.90%,2,C:plasma membrane; F:protein binding,-
SiSSRM=001665	M2H2Si12330	TCCAACAACGACAACACACA	TCACCTATCCCTGGAGAACC	406	59.589	58.94	(AT)8	16	ClassI	AT rich SSR	EPCR|chr2=11538343	NoVPCR Hit Clementina Geno	--NA--	M2H2Si12330,marker_003206,---NA---,535,0,,,0,-
SiSSRM=001666	M2H3Si12332	AATGAGGGATGCCAAACACT	GGAAATCAAATACGCATCCC	453	59.41	59.234	(ATC)6	18	ClassI	AT rich SSR	EPCR|chr2=11599043	NoVPCR Hit Clementina Geno	--NA--	M2H3Si12332,marker_003207,---NA---,537,0,,,0,-
SiSSRM=001667	M2H3Si12333	CATGGGGGTTTTGCTAGTTT	GACTTTTGGAGGTCCTGGTC	392	58.949	58.566	(TAA)13	39	ClassII	AT rich SSR	EPCR|chr2=11618897	NoVPCR Hit Clementina Geno	--NA--	M2H3Si12333,marker_003208,---NA---,558,0,,,0,-
SiSSRM=001668	M2H4Si12334	TGTCTTTTTCAGATCCACCG	CTGCTCATGTGATGTGAGAGAA	393	58.695	59.037	(ACTA)9	36	ClassII	AT rich SSR	EPCR|chr2=11624260	NoVPCR Hit Clementina Geno	--NA--	M2H4Si12334,marker_003209,---NA---,555,0,,,0,-
SiSSRM=001669	M2H3Si12335	GCGGGAATGAAAGGAGTAAG	AGGAAAACTCAAGATGGGGA	402	58.787	58.568	(TAT)7	21	ClassII	AT rich SSR	EPCR|chr2=11652328	NoVPCR Hit Clementina Geno	--NA--	M2H3Si12335,marker_003210,---NA---,540,0,,,0,-
SiSSRM=001670	M2H2Si12338	CTCCTCGTAACCCCTCTCAG	TGAAACATGCATGGACACAC	480	58.889	58.924	(AT)10	20	ClassII	AT rich SSR	EPCR|chr2=11684662	NoVPCR Hit Clementina Geno	--NA--	M2H2Si12338,marker_003211,---NA---,539,0,,,0,-
SiSSRM=001671	M2H6Si12342	AATCGTCTGCCTCCTCATCT	TCAAGCAGCTTATGACACCC	480	58.845	58.877	(TCCTCT)4	24	ClassII	AT/GC Balance SSR	EPCR|chr2=11759629	NoVPCR Hit Clementina Geno	--NA--	M2H6Si12342,marker_003213,uncharacterized protein,543,7,9.81E-31,73.00%,1,C:endomembrane system
SiSSRM=001672	M2H3Si12347	CGAAGATGATGGTGATGCTC	TCTTGCAGCAATAGCCCTAA	411	59.197	58.676	(TTC)9	27	ClassII	AT rich SSR	EPCR|chr2=11789927	NoVPCR Hit Clementina Geno	--NA--	M2H3Si12347,marker_003214,uncharacterized protein loc100261750,546,20,6.56E-76,69.40%,0,-
SiSSRM=001673	M2H2Si12349	TGCACGGAAAGTAATGGTGT	CTGTTCAAAACCTCGCAGAA	430	59.05	59.047	(AT)9	18	ClassI	AT rich SSR	EPCR|chr2=11790268	NoVPCR Hit Clementina Geno	--NA--	M2H2Si12349,marker_003216,uncharacterized protein loc100261750,537,20,1.69E-27,86.30%,0,-
SiSSRM=001674	M2H3Si12350	TTCTGCGAGGTTTTGAACAG	GACCAGAAACAGTCCCCACT	392	59.047	59	(ATA)6	18	ClassI	AT rich SSR	EPCR|chr2=11790678	NoVPCR Hit Clementina Geno	--NA--	M2H3Si12350,marker_003217,---NA---,537,0,,,0,-
SiSSRM=001675	M2H3Si12351	TCATGCTTGCTGACAACAGA	GTCCGATTAATCCCCCTACA	455	59.113	58.715	(TAA)6	18	ClassI	AT rich SSR	EPCR|chr2=11800820	NoVPCR Hit Clementina Geno	--NA--	M2H3Si12351,marker_003218,---NA---,537,0,,,0,-
SiSSRM=001676	M2H2Si12354	CACATCTTTTGGCTGTTGGA	ATACAACCGGCGTATGAACA	406	59.691	58.92	(TA)8	16	ClassI	AT rich SSR	EPCR|chr2=11832091	NoVPCR Hit Clementina Geno	--NA--	M2H2Si12354,marker_003219,---NA---,535,0,,,0,-
SiSSRM=001677	M2H4Si12359	ATAAATCGGCTTCCAGCATC	GATAGCGTGTAGCGTTTGGA	348	59.142	58.945	(AATA)5	20	ClassII	AT rich SSR	EPCR|chr2=11872764	NoVPCR Hit Clementina Geno	--NA--	M2H4Si12359,marker_003220,---NA---,539,0,,,0,-
SiSSRM=001678	M2H5Si12360	ACATTCTGGTCCCTTTTTCG	GAGCTTTTGGAACACTGCAA	450	59.028	59.05	(GAGAG)4	20	ClassII	GC rich SSR	EPCR|chr2=11879258	NoVPCR Hit Clementina Geno	--NA--	M2H5Si12360,marker_003221,---NA---,539,0,,,0,-
SiSSRM=001679	M2H3Si12362	CCTCCTTTTGTCGGCATATT	GTTTGAGTTGGCATGGTTTG	315	59.043	59.024	(ATT)7	21	ClassII	AT rich SSR	EPCR|chr2=11883322	NoVPCR Hit Clementina Geno	--NA--	M2H3Si12362,marker_003222,---NA---,540,0,,,0,-
SiSSRM=001680	M2H6Si12369	TGATGACGATGACGATGATG	ATGAAACACCCGAACTCACA	214	58.979	58.984	(TGATGG)4	24	ClassII	AT/GC Balance SSR	EPCR|chr2=11915875	NoVPCR Hit Clementina Geno	--NA--	M2H6Si12369,marker_003223,pentatricopeptide repeat-containing protein,543,14,1.58E-18,79.14%,2,C:cellular_component; C:chloroplast,-
SiSSRM=001681	M2H5Si12374	GACGGGTGAGTGTTCCTTTT	ATTGGCAACGAAGGAGAAGT	498	59.04	58.792	(TTTCT)4	20	ClassII	AT rich SSR	EPCR|chr2=11947759	NoVPCR Hit Clementina Geno	--NA--	M2H5Si12374,marker_003224,---NA---,539,0,,,0,-
SiSSRM=001682	M2H2Si12375	TGACCCGCACATGTAAGTTT	TGACTACCAAGACTGCCAAA	488	59.05	56.891	(TG)15	30	ClassII	AT/GC Balance SSR	EPCR|chr2=11950338	NoVPCR Hit Clementina Geno	--NA--	M2H2Si12375,marker_003225,---NA---,549,0,,,0,-
SiSSRM=001683	M2H2Si12376	GCATCCTTATCCCAAAGGAA	GGCAAATTCAAATACGACCC	292	58.974	59.277	(TA)10	20	ClassII	AT rich SSR	EPCR|chr2=11961301	NoVPCR Hit Clementina Geno	--NA--	M2H2Si12376,marker_003226,---NA---,539,0,,,0,-
SiSSRM=001684	M2H5Si12377	AGTGTGATGGTTAGGTGGCA	GCAGTGACGGAAGAAAATGA	445	59.01	58.85	(CCGAA)4	20	ClassII	GC rich SSR	EPCR|chr2=11963708	NoVPCR Hit Clementina Geno	--NA--	M2H5Si12377,marker_003227,---NA---,539,0,,,0,-
SiSSRM=001685	M2H2Si12384	TTACCTGATCAATGACCCGA	TCGGGTTACCCAATAATCTG	407	58.923	57.43	(TA)9	18	ClassI	AT rich SSR	EPCR|chr2=12018879	NoVPCR Hit Clementina Geno	--NA--	M2H2Si12384,marker_003228,---NA---,537,0,,,0,-
SiSSRM=001686	M2H2Si12386	TTTATCAGAAGCATGGGCTG	TTTGCAACCAAGGTGAAGAG	386	58.869	58.897	(GT)9	18	ClassI	AT/GC Balance SSR	EPCR|chr2=12021715	NoVPCR Hit Clementina Geno	--NA--	M2H2Si12386,marker_003229,uncharacterized protein loc100807366,537,20,5.03E-18,71.70%,0,-
SiSSRM=001687	M2H2Si12389	AAGATCCAGCAAAAGCCAGT	TCCTTGCATTGGTCTCTCTG	491	58.936	58.957	(AG)16	32	ClassII	AT/GC Balance SSR	EPCR|chr2=12038397	NoVPCR Hit Clementina Geno	--NA--	M2H2Si12389,marker_003230,---NA---,551,0,,,0,-
SiSSRM=001688	M2H5Si12390	TGGTTCAGGAATGAGGAACA	GCATAGCTGCGTGATGATTT	407	59.059	58.9	(AAAAT)5	25	ClassII	AT rich SSR	EPCR|chr2=12044628	NoVPCR Hit Clementina Geno	--NA--	M2H5Si12390,marker_003231,---NA---,544,0,,,0,-
SiSSRM=001689	M2H3Si12391	CTCCCATAGTCGTCAGCAAA	CCATGTCAGGTCGAGAATTG	468	58.874	59.086	(ATA)11	33	ClassII	AT rich SSR	EPCR|chr2=12048294	NoVPCR Hit Clementina Geno	--NA--	M2H3Si12391,marker_003232,---NA---,552,0,,,0,-
SiSSRM=001690	M2H2Si12393	GAGAGGAGACCTTGTCGGAG	CAATCGCGTGGGTCTAAGTA	342	58.974	58.796	(CT)9	18	ClassI	AT/GC Balance SSR	EPCR|chr2=12070812	NoVPCR Hit Clementina Geno	--NA--	M2H2Si12393,marker_003233,---NA---,537,0,,,0,-
SiSSRM=001691	M2H2Si12395	TGTGTTGACACATTCCGACA	CCCCCTCCTGTCTTACTTCA	434	59.541	59.133	(TA)14	28	ClassII	AT rich SSR	EPCR|chr2=12091441	NoVPCR Hit Clementina Geno	--NA--	M2H2Si12395,marker_003234,---NA---,547,0,,,0,-
SiSSRM=001692	M2H2Si12397	CCCGAATAGACTCCATGACC	CTTGGAAAGCTTGTGGGTTT	494	59.361	59.215	(AT)12	24	ClassII	AT rich SSR	EPCR|chr2=12111049	NoVPCR Hit Clementina Geno	--NA--	M2H2Si12397,marker_003236,---NA---,543,0,,,0,-
SiSSRM=001693	M2H3Si12399	GTCCAACGCTAATGTCATGC	CCCGGTCCTTCTTCTTTTCT	365	59.156	59.685	(AGA)6	18	ClassI	AT rich SSR	EPCR|chr2=12148361	NoVPCR Hit Clementina Geno	--NA--	M2H3Si12399,marker_003237,---NA---,537,0,,,0,-
SiSSRM=001694	M2H3Si12406	GTCATCCGCCTTTCCAGTAT	TTGTGCATGGGAGTTGAAGT	353	59.009	59.139	(AAT)9	27	ClassII	AT rich SSR	EPCR|chr2=12158315	NoVPCR Hit Clementina Geno	--NA--	M2H3Si12406,marker_003240,---NA---,546,0,,,0,-
SiSSRM=001695	M2H2Si12408	CCCGTTCAGTGTAGTGCCT	GTGAGTGGCCAGTATCATCA	409	58.737	56.995	(AC)12	24	ClassII	AT/GC Balance SSR	EPCR|chr2=12170409	NoVPCR Hit Clementina Geno	--NA--	M2H2Si12408,marker_003241,---NA---,543,0,,,0,-
SiSSRM=001696	M2H4Si12410	CTTTCCTGATTGAAGCACCA	GGAATCCCCCTATTGTTTGA	415	58.847	58.69	(ATTA)5	20	ClassII	AT rich SSR	EPCR|chr2=12204048	NoVPCR Hit Clementina Geno	--NA--	M2H4Si12410,marker_003243,---NA---,539,0,,,0,-
SiSSRM=001697	M2H3Si12411	CTATGTGCCAATTCCCAAAC	GGTCATATTCGCTTGTGGTG	400	57.944	59.002	(CCA)7	21	ClassII	GC rich SSR	EPCR|chr2=12213598	NoVPCR Hit Clementina Geno	--NA--	M2H3Si12411,marker_003244,---NA---,540,0,,,0,-
SiSSRM=001698	M2H4Si12412	TCAAATGATCGCATACCCAC	TAGCTCAGCTCCAGAACCAA	479	59.355	58.749	(AGAA)8	32	ClassII	AT rich SSR	EPCR|chr2=12218460	NoVPCR Hit Clementina Geno	--NA--	M2H4Si12412,marker_003245,---NA---,551,0,,,0,-
SiSSRM=001699	M2H2Si12413	TGGTAGGGATGGTTTGAGGT	AAGGGTTTGCCCTGTACATC	386	59.259	58.912	(TG)12	24	ClassII	AT/GC Balance SSR	EPCR|chr2=12221393	NoVPCR Hit Clementina Geno	--NA--	M2H2Si12413,marker_003246,---NA---,543,0,,,0,-
SiSSRM=001700	M2H2Si12414	ACCAAAGCGAACATGTCAAG	CCTGAACTACATCGCCGTTA	188	58.775	58.796	(CA)9	18	ClassI	AT/GC Balance SSR	EPCR|chr2=12222560	NoVPCR Hit Clementina Geno	--NA--	M2H2Si12414,marker_003247,---NA---,537,0,,,0,-
SiSSRM=001701	M2H5Si12415	ATCAGTGACCGACCAAATCA	CTAAAATCTAAGCCCGGCAC	339	58.933	58.854	(GCACG)4	20	ClassII	GC rich SSR	EPCR|chr2=12224102	NoVPCR Hit Clementina Geno	--NA--	M2H5Si12415,marker_003248,gag-pol polyprotein,539,8,1.99E-25,85.38%,3,F:DNA binding; F:binding; P:DNA metabolic process,-
SiSSRM=001702	M2H2Si12416	TCGCCGACTCTCTTCTTACA	GAGAGTGGGGAGACGAGAAC	450	58.749	58.822	(CT)16	32	ClassII	AT/GC Balance SSR	EPCR|chr2=12235465	NoVPCR Hit Clementina Geno	--NA--	M2H2Si12416,marker_003249,---NA---,551,0,,,0,-
SiSSRM=001703	M2H5Si12421	AGTCTGCAATCAGCACCTTG	AATTAAGCGAGAGCGGTTGT	373	59.037	59	(AAAAT)4	20	ClassII	AT rich SSR	EPCR|chr2=12257677	NoVPCR Hit Clementina Geno	--NA--	M2H5Si12421,marker_003251,---NA---,539,0,,,0,-
SiSSRM=001704	M2H5Si12425	AATATGCCCAATAGGCCAAG	CCAATGTTGCTGGTGGATAG	192	58.922	58.999	(AACCG)4	20	ClassII	GC rich SSR	EPCR|chr2=12297441	NoVPCR Hit Clementina Geno	--NA--	M2H5Si12425,marker_003252,---NA---,539,0,,,0,-
SiSSRM=001705	M2H2Si12427	AAGGTTCAAACCCTGCTCAC	TGAAAGGCTTCACTTTCACG	483	59.187	59.047	(AT)10	20	ClassII	AT rich SSR	EPCR|chr2=12300064	NoVPCR Hit Clementina Geno	--NA--	M2H2Si12427,marker_003253,---NA---,539,0,,,0,-
SiSSRM=001706	M2H3Si12428	CATGTTGCAATCGGATTAGG	GAGGGAGTGCCAAGCTAAAG	310	58.991	59.077	(CTT)6	18	ClassI	AT rich SSR	EPCR|chr2=12301650	NoVPCR Hit Clementina Geno	--NA--	M2H3Si12428,marker_003254,177 protein,537,20,2.03E-63,92.25%,3,F:molecular_function; P:biological_process; C:cellular_component
SiSSRM=001707	M2H2Si12429	CCAAAAGTGTTCCAGTCCCT	CCAGTCTAGTCCCCACGATT	315	59.037	59.014	(TA)9	18	ClassI	AT rich SSR	EPCR|chr2=12302254	NoVPCR Hit Clementina Geno	--NA--	M2H2Si12429,marker_003255,protein,537,20,6.61E-24,80.25%,0,-
SiSSRM=001708	M2H2Si12436	ATGTGGAGCAAATCACTGGA	GAGTGTAGGCTTGGCAGACA	398	59.09	59.037	(CT)8	16	ClassI	AT/GC Balance SSR	EPCR|chr2=12329968	NoVPCR Hit Clementina Geno	--NA--	M2H2Si12436,marker_003257,phosphoenolpyruvate carboxylase,535,20,3.61E-29,96.40%,4,F:catalytic activity; P:metabolic process; P:cellular process; P:generation of precursor metabolites and energy,EC:4.1.1.31
SiSSRM=001709	M2H6Si12439	GACTTCGAAGCAAACATCCA	CTGTCGGATCGTGCCTAATA	287	58.85	58.747	(TTTGAA)5	30	ClassII	AT rich SSR	EPCR|chr2=12336133	NoVPCR Hit Clementina Geno	--NA--	M2H6Si12439,marker_003258,---NA---,549,0,,,0,-
SiSSRM=001710	M2H2Si12442	CAAAAGGAAGAAGCGAAAGG	CTTCTCATCGCCAAACTTGA	317	59.084	58.999	(GT)9	18	ClassI	AT/GC Balance SSR	EPCR|chr2=12365939	NoVPCR Hit Clementina Geno	--NA--	M2H2Si12442,marker_003259,14-3-3-like protein d-like,537,20,1.01E-41,92.25%,1,F:protein binding,-
SiSSRM=001711	M2H2Si12443	GAAGCTCAAGGGAGTGAAGG	CAACAGAACCCAACAGCTTG	327	59.014	59.335	(GT)8	16	ClassI	AT/GC Balance SSR	EPCR|chr2=12378145	NoVPCR Hit Clementina Geno	--NA--	M2H2Si12443,marker_003260,pinus taeda anonymous locus umn_cl336contig1_03 genomic sequence,535,20,2.21E-20,82.85%,0,-
SiSSRM=001712	M2H2Si12447	ACAACCACAAGCCCATCTTT	ACATCTTCACCCTCTCTGCC	376	59.454	59.258	(TA)9	18	ClassI	AT rich SSR	EPCR|chr2=12388205	NoVPCR Hit Clementina Geno	--NA--	M2H2Si12447,marker_003263,---NA---,537,0,,,0,-
SiSSRM=001713	M2H5Si12448	GGCAGAGAGGGTGAAGATGT	TTAAACACTCAGGGGTCACG	466	59.258	58.621	(CGGCT)4	20	ClassII	GC rich SSR	EPCR|chr2=12388561	NoVPCR Hit Clementina Geno	--NA--	M2H5Si12448,marker_003264,---NA---,539,0,,,0,-
SiSSRM=001714	M2H2Si12450	AGTCACAGCAACTCCCATGA	GGGGCTTGTATTTGCTGTTT	360	59.261	59.091	(AT)9	18	ClassI	AT rich SSR	EPCR|chr2=12395672	NoVPCR Hit Clementina Geno	--NA--	M2H2Si12450,marker_003265,transparent testa 12,537,9,1.36E-15,70.44%,1,F:transporter activity,-
SiSSRM=001715	M2H3Si12453	GGAAGCTGTGTCTGGGAAAT	AAGGATGCCTCATTGAAACC	287	59.141	58.984	(AAT)6	18	ClassI	AT rich SSR	EPCR|chr2=12438463	NoVPCR Hit Clementina Geno	--NA--	M2H3Si12453,marker_003266,---NA---,537,0,,,0,-
SiSSRM=001716	M2H5Si12454	GAGCGGAAATCTTCCTCAAG	GGGGAGGGATTGTTGAGTTA	425	59.006	58.836	(GGGTC)4	20	ClassII	GC rich SSR	EPCR|chr2=12446483	NoVPCR Hit Clementina Geno	--NA--	M2H5Si12454,marker_003267,---NA---,539,0,,,0,-
SiSSRM=001717	M2H3Si12455	GGGAATGAGAATGTGCTGAA	GAGAATCTCATTTCTATGGGGG	418	58.645	58.914	(TAA)6	18	ClassI	AT rich SSR	EPCR|chr2=12447734	NoVPCR Hit Clementina Geno	--NA--	M2H3Si12455,marker_003268,---NA---,537,0,,,0,-
SiSSRM=001718	M2H3Si12459	TCACCAACCAGGTGAAGAAA	TCCAAGACCAAGAGCATGAG	480	59.109	58.957	(AAT)8	24	ClassII	AT rich SSR	EPCR|chr2=12459549	NoVPCR Hit Clementina Geno	--NA--	M2H3Si12459,marker_003269,---NA---,543,0,,,0,-
SiSSRM=001719	M2H2Si12461	TGGACAGAAGTTCAGGCAAG	GCGTTATGGTTTGGTTGTTG	189	59.007	58.942	(AT)11	22	ClassII	AT rich SSR	EPCR|chr2=12474680	NoVPCR Hit Clementina Geno	--NA--	M2H2Si12461,marker_003271,---NA---,541,0,,,0,-
SiSSRM=001720	M2H3Si12462	TCAGCAAGAGAGGAAGCAGA	CACACTCCAGCTCTAACGGA	307	58.984	59.034	(GAA)10	30	ClassII	AT rich SSR	EPCR|chr2=12477879	NoVPCR Hit Clementina Geno	--NA--	M2H3Si12462,marker_003272,uncharacterized protein hi_0077-like,549,12,7.24E-24,69.17%,1,C:mitochondrion,-
SiSSRM=001721	M2H3Si12463	ATTGTCGATGGCAGAATGAG	TGGCTTGTTATGTTGCCAGT	480	58.672	59.199	(AAT)6	18	ClassI	AT rich SSR	EPCR|chr2=12479395	NoVPCR Hit Clementina Geno	--NA--	M2H3Si12463,marker_003273,---NA---,537,0,,,0,-
SiSSRM=001722	M2H3Si12464	CGTCCCTGTTGTTTTCATTG	TTCGGGGCCAATAGTAGAAG	257	59.021	59.178	(TGG)6	18	ClassI	GC rich SSR	EPCR|chr2=12483469	NoVPCR Hit Clementina Geno	--NA--	M2H3Si12464,marker_003274,---NA---,537,0,,,0,-
SiSSRM=001723	M2H2Si12467	AGATCAGATCGGATTGAGGG	TAGGTGTGTCGTGTGGTGTG	279	59.042	59.012	(AC)11	22	ClassII	AT/GC Balance SSR	EPCR|chr2=12497016	NoVPCR Hit Clementina Geno	--NA--	M2H2Si12467,marker_003275,---NA---,541,0,,,0,-
SiSSRM=001724	M2H2Si12470	ACCCTAACCCCATTTCAAGA	AATATAACCCGGTGAGTCCG	482	58.359	58.787	(TA)8	16	ClassI	AT rich SSR	EPCR|chr2=12505868	NoVPCR Hit Clementina Geno	--NA--	M2H2Si12470,marker_003276,---NA---,535,0,,,0,-
SiSSRM=001725	M2H2Si12471	CACAAGAAAGGTCACTTTAGCG	TCCTAACCCCATCAATGGTT	469	59.084	59.101	(TA)8	16	ClassI	AT rich SSR	EPCR|chr2=12508347	NoVPCR Hit Clementina Geno	--NA--	M2H2Si12471,marker_003277,---NA---,535,0,,,0,-
SiSSRM=001726	M2H2Si12472	ACATCCTCAAGTCCCAGCTT	TCATGACTCAGCAGGGTAGC	464	58.744	58.987	(AT)8	16	ClassI	AT rich SSR	EPCR|chr2=12512556	NoVPCR Hit Clementina Geno	--NA--	M2H2Si12472,marker_003278,---NA---,535,0,,,0,-
SiSSRM=001727	M2H2Si12473	TTGACCAAGTCCTATCGCAG	CTGGATAAATGTCCTGCGTG	468	58.874	59.148	(AC)12	24	ClassII	AT/GC Balance SSR	EPCR|chr2=12514572	NoVPCR Hit Clementina Geno	--NA--	M2H2Si12473,marker_003279,---NA---,543,0,,,0,-
SiSSRM=001728	M2H3Si12478	TGATCCAATACCGACCTTCA	TTCTAATCAGACAAACGCCG	485	58.923	58.917	(TAT)16	48	ClassII	AT rich SSR	EPCR|chr2=12532491	NoVPCR Hit Clementina Geno	--NA--	M2H3Si12478,marker_003281,---NA---,567,0,,,0,-
SiSSRM=001729	M2H3Si12479	GGTTGAAATCAGAATGGGCT	CCGTACATCCGCCTAGAAAT	252	58.984	59.067	(TAT)6	18	ClassI	AT rich SSR	EPCR|chr2=12535462	NoVPCR Hit Clementina Geno	--NA--	M2H3Si12479,marker_003282,---NA---,537,0,,,0,-
[truncated: 16,626 more rows]
